# Supplementary material for: The Signature of MicroRNA Dysregulation in Muscle Paralyzed by Spinal Cord Injury Includes Downregulation of MicroRNAs that Target Myostatin Signaling
Source: PLoS One. 2016 Dec 1;11(12):e0166189. doi: 10.1371/journal.pone.0166189 (PMC5132212; doi:10.1371/journal.pone.0166189)
Supplement: S1 Table — Three worksheets are included. (1) “NS_R_MIR_raw data”: these are the raw data obtained by the chip reader; (2) “top-100 miR normalized data”: these are the normalized data; (3) “Selected Data”: these are data that met filtering criteria after normalization. (XLSX) [file pone.0166189.s002.xlsx]

## Sheet: NS_R_MIR_raw data
File Name			20140318_JJP Rat_01_01.RCC	20140318_JJP Rat_01_02.RCC	20140318_JJP Rat_01_03.RCC	20140318_JJP Rat_01_04.RCC	20140318_JJP Rat_01_05.RCC	20140318_JJP Rat_01_06.RCC	20140318_JJP Rat_01_07.RCC	20140318_JJP Rat_01_08.RCC	20140318_JJP Rat_01_09.RCC	20140318_JJP Rat_01_10.RCC	20140318_JJP Rat_01_11.RCC	20140318_JJP Rat_01_12.RCC
Description
Sample ID			3	4	21	22	23	24	5	6	8	14	15	16
			sham	sham	sham	sham	sham	sham	sci	sci	sci	sci	sci	sci
Sample Date			2014-03-18	2014-03-18	2014-03-18	2014-03-18	2014-03-18	2014-03-18	2014-03-18	2014-03-18	2014-03-18	2014-03-18	2014-03-18	2014-03-18
File Version			1.7	1.7	1.7	1.7	1.7	1.7	1.7	1.7	1.7	1.7	1.7	1.7
Gene RLF			NS_R_MIR_1.1	NS_R_MIR_1.1	NS_R_MIR_1.1	NS_R_MIR_1.1	NS_R_MIR_1.1	NS_R_MIR_1.1	NS_R_MIR_1.1	NS_R_MIR_1.1	NS_R_MIR_1.1	NS_R_MIR_1.1	NS_R_MIR_1.1	NS_R_MIR_1.1
Comments
Lane ID			1	2	3	4	5	6	7	8	9	10	11	12
FOV Count			280	280	280	280	280	280	280	280	280	280	280	280
FOV Counted			279	280	278	280	280	280	279	279	280	279	280	280
Scanner ID			KB0006	KB0006	KB0006	KB0006	KB0006	KB0006	KB0006	KB0006	KB0006	KB0006	KB0006	KB0006
Stage Position			2	2	2	2	2	2	2	2	2	2	2	2
Binding Density			0.73	0.69	0.84	0.89	0.43	0.42	0.72	0.8	0.71	0.77	0.72	0.61
Messages
Positive	POS_A	nmiR00813.1	29482	28761	29058	27771	16311	15562	29113	32927	30078	29846	27228	21344
Positive	POS_B	nmiR00809.1	6210	6104	6767	6996	3919	3660	6832	7478	7289	7229	6656	4706
Positive	POS_C	nmiR00811.1	2124	1855	1892	1881	1039	999	1793	2127	1776	1736	1676	1234
Positive	POS_D	nmiR00822.1	534	502	504	486	262	277	425	587	502	534	498	387
Positive	POS_E	nmiR00801.1	53	51	65	76	45	41	70	61	70	70	75	51
Positive	POS_F	nmiR00825.1	9	16	12	17	6	8	9	21	9	8	12	10
Negative	NEG_A	nmiR00810.1	4	8	4	3	1	2	7	10	3	3	2	5
Negative	NEG_B	nmiR00817.1	2	5	5	4	1	1	5	2	5	6	5	5
Negative	NEG_C	nmiR00828.1	108	99	121	79	53	52	115	118	99	127	114	92
Negative	NEG_D	nmiR00818.1	48	39	32	37	21	13	38	52	48	38	47	30
Negative	NEG_E	nmiR00803.1	11	9	10	15	4	2	7	10	11	10	9	8
Negative	NEG_F	nmiR00823.1	7	8	7	3	3	1	7	6	6	5	5	7
Negative	NEG_G	nmiR00827.1	1	1	2	3	2	1	2	4	3	4	5	2
Negative	NEG_H	nmiR00805.1	6	6	3	5	1	1	4	8	5	1	4	6
Housekeeping	Actb	NM_031144.2	1225	1171	896	953	428	420	785	1310	1004	982	744	1095
Housekeeping	B2m	NM_012512.1	1038	905	687	869	364	370	779	1430	873	1012	694	978
Housekeeping	Gapdh	NM_017008.2	30252	31854	23699	26512	18552	14552	32169	34437	24652	20950	33495	27835
Housekeeping	Rpl19	NM_031103.1	1685	1553	1078	1553	522	693	1091	1509	1151	1403	1370	1233
Endogenous1	rno-let-7a	MIMAT0000774	1234	1026	1602	1561	666	689	1589	1824	1998	1772	1392	1431
Endogenous1	rno-let-7b	MIMAT0000775	2661	2200	2320	2265	963	1039	1887	3072	3177	2002	1525	2185
Endogenous1	rno-let-7c	MIMAT0000776	1927	1391	2355	1868	825	850	1793	2762	3552	2097	1398	1909
Endogenous1	rno-let-7d	MIMAT0000562	6912	5496	5467	6202	2498	2814	5599	8024	6064	6419	5071	4709
Endogenous1	rno-let-7e	MIMAT0000777	323	286	326	269	139	136	247	409	420	335	214	254
Endogenous1	rno-let-7f	MIMAT0000778	2852	2200	3382	3407	1178	1450	3101	3451	3580	3102	2608	2256
Endogenous1	rno-let-7i	MIMAT0000779	3339	2714	3909	3088	1784	1544	3222	4423	4402	3246	2766	2971
Endogenous1	rno-miR-1	MIMAT0003125	225874	193098	279532	241191	145626	116658	250717	262963	254998	283324	260218	215466
Endogenous1	rno-miR-100	MIMAT0000822	883	702	1028	619	337	372	655	1166	1020	885	618	705
Endogenous1	rno-miR-101a	MIMAT0000823	93	54	119	115	68	55	96	128	155	123	118	87
Endogenous1	rno-miR-101b	MIMAT0000615	53	56	89	79	44	24	82	80	126	97	84	44
Endogenous1	rno-miR-103	MIMAT0000824	136	95	147	92	71	72	113	157	148	130	119	105
Endogenous1	rno-miR-105	MIMAT0012825	9	12	19	6	6	1	15	18	15	12	10	10
Endogenous1	rno-miR-106b	MIMAT0000825	285	276	479	395	246	182	452	551	466	430	340	271
Endogenous1	rno-miR-107	MIMAT0000826	1744	1275	1495	1511	666	712	1277	1823	1810	1410	1224	1177
Endogenous1	rno-miR-10a-3p	MIMAT0004709	9	9	9	3	1	2	3	9	6	1	4	8
Endogenous1	rno-miR-10a-5p	MIMAT0000782	474	350	337	346	219	180	359	546	465	325	349	280
Endogenous1	rno-miR-10b	MIMAT0000783	36	35	46	47	30	21	44	40	59	48	56	50
Endogenous1	rno-miR-1188-3p	MIMAT0017855	20	22	27	21	11	5	15	20	21	22	21	15
Endogenous1	rno-miR-1188-5p	MIMAT0017854	11	9	18	11	8	3	10	15	13	13	20	10
Endogenous1	rno-miR-1193-3p	MIMAT0017859	14	9	14	10	6	5	9	11	8	6	6	6
Endogenous1	rno-miR-1193-5p	MIMAT0017858	4	9	2	8	5	3	3	6	4	8	13	5
Endogenous1	rno-miR-122	MIMAT0000827	32	34	36	29	13	20	29	45	40	2552	927	160
Endogenous1	rno-miR-1224	MIMAT0012827	40	39	45	19	19	15	36	48	54	344	154	62
Endogenous1	rno-miR-124	MIMAT0000828	20	26	23	15	11	10	15	21	73	42	38	30
Endogenous1	rno-miR-1249	MIMAT0017892	23	18	26	13	23	8	19	17	26	22	29	18
Endogenous1	rno-miR-125a-3p	MIMAT0004729	13	18	22	12	9	7	20	16	28	30	14	20
Endogenous1	rno-miR-125a-5p	MIMAT0000829	1284	1212	977	946	406	526	1171	1912	1584	1032	821	1100
Endogenous1	rno-miR-125b-3p	MIMAT0004730	7	7	7	2	4	4	5	6	12	7	4	6
Endogenous1	rno-miR-125b-5p	MIMAT0000830	7860	7062	7963	5168	2749	3823	8443	12194	11859	6984	5943	7165
Endogenous1	rno-miR-126	MIMAT0000832	16444	13595	8575	13865	4721	5320	11900	17786	12371	8158	8888	10780
Endogenous1	rno-miR-127	MIMAT0000833	49	41	51	55	24	18	33	23	56	33	23	31
Endogenous1	rno-miR-128	MIMAT0000834	144	88	113	154	70	56	143	156	156	114	105	97
Endogenous1	rno-miR-129	MIMAT0000600	10	8	1	6	1	3	2	8	4	3	4	5
Endogenous1	rno-miR-130a	MIMAT0000836	312	268	267	207	122	116	190	404	350	242	167	262
Endogenous1	rno-miR-130b	MIMAT0000837	20	5	9	9	7	8	11	12	18	15	13	10
Endogenous1	rno-miR-132	MIMAT0000838	50	43	27	44	16	30	31	44	38	43	38	30
Endogenous1	rno-miR-133a	MIMAT0000839	25750	23769	31903	24933	17052	13984	23845	27001	24325	24642	26732	23151
Endogenous1	rno-miR-133b	MIMAT0003126	6318	4012	4260	7944	2384	2131	3057	3077	2567	3080	3072	2467
Endogenous1	rno-miR-134	MIMAT0000840	26	18	17	14	7	6	8	25	31	12	10	16
Endogenous1	rno-miR-135a	MIMAT0000841	10	8	7	7	4	6	5	7	12	15	13	8
Endogenous1	rno-miR-135b	MIMAT0000611	4	11	4	9	4	6	4	9	10	6	8	8
Endogenous1	rno-miR-136	MIMAT0000842	29	35	32	29	33	28	33	24	35	30	31	26
Endogenous1	rno-miR-137	MIMAT0000843	17	7	12	9	5	7	11	15	21	17	14	9
Endogenous1	rno-miR-138	MIMAT0000844	17	5	11	7	3	6	15	13	67	7	17	20
Endogenous1	rno-miR-139-3p	MIMAT0004735	9	10	2	5	4	5	5	16	9	7	7	7
Endogenous1	rno-miR-139-5p	MIMAT0000845	113	83	90	66	40	49	96	86	127	139	111	96
Endogenous1	rno-miR-140	MIMAT0000573	120	80	55	64	35	17	51	100	80	63	47	68
Endogenous1	rno-miR-141	MIMAT0000846	32	24	39	35	22	19	42	47	30	43	36	34
Endogenous1	rno-miR-142-3p	MIMAT0000848	264	199	189	258	96	89	190	261	222	223	183	205
Endogenous1	rno-miR-142-5p	MIMAT0000847	11	11	6	5	1	3	12	14	9	9	4	8
Endogenous1	rno-miR-143	MIMAT0000849	234	135	164	225	120	90	193	223	211	139	135	168
Endogenous1	rno-miR-144	MIMAT0000850	996	399	2569	1174	584	548	1764	4752	1667	497	430	1698
Endogenous1	rno-miR-145	MIMAT0000851	5756	2876	2888	4157	1906	1352	3064	4606	3571	2196	2014	2892
Endogenous1	rno-miR-146a	MIMAT0000852	140	118	140	128	51	54	99	185	154	102	81	121
Endogenous1	rno-miR-146b	MIMAT0005595	48	46	51	41	26	27	40	60	59	46	31	51
Endogenous1	rno-miR-147	MIMAT0005297	4	7	3	2	1	1	5	6	4	6	3	4
Endogenous1	rno-miR-148b-3p	MIMAT0000579	79	77	89	60	42	27	71	140	119	100	66	90
Endogenous1	rno-miR-148b-5p	MIMAT0004645	21	14	23	16	9	8	14	24	26	15	15	19
Endogenous1	rno-miR-150	MIMAT0000853	1488	1328	845	1161	459	587	1537	1980	1249	959	906	1304
Endogenous1	rno-miR-151	MIMAT0000613	1159	1153	1160	1095	536	538	1163	1561	1269	1284	1041	1100
Endogenous1	rno-miR-152	MIMAT0000854	643	539	791	393	240	322	441	738	864	646	390	537
Endogenous1	rno-miR-153	MIMAT0000855	12	7	9	5	1	2	10	8	8	6	8	8
Endogenous1	rno-miR-154	MIMAT0000856	380	336	319	309	171	176	311	468	364	373	296	345
Endogenous1	rno-miR-15b	MIMAT0000784	753	478	963	532	244	319	778	1697	729	460	314	975
Endogenous1	rno-miR-16	MIMAT0000785	11041	10418	13321	10578	5249	5892	13151	18893	13518	13042	10234	10781
Endogenous1	rno-miR-17-1-3p	MIMAT0004710	22	13	14	11	7	4	18	21	15	12	17	17
Endogenous1	rno-miR-17-2-3p	MIMAT0017295	19	26	11	13	10	11	23	19	10	14	16	16
Endogenous1	rno-miR-17-5p	MIMAT0000786	279	235	341	265	138	118	261	453	295	257	211	230
Endogenous1	rno-miR-181a	MIMAT0000858	2611	2083	2321	2080	1304	1271	2403	3102	2846	2860	2576	2267
Endogenous1	rno-miR-181b+rno-miR-181d	MIMAT0000859	21	25	28	29	22	27	24	46	41	23	29	20
Endogenous1	rno-miR-181c	MIMAT0000857	64	35	56	49	24	24	45	71	39	56	37	41
Endogenous1	rno-miR-182	MIMAT0005300	6	8	4	10	3	4	6	6	12	11	9	5
Endogenous1	rno-miR-183	MIMAT0000860	7	9	7	9	2	2	11	7	38	5	8	10
Endogenous1	rno-miR-184	MIMAT0000861	11	9	13	10	3	7	11	15	13	10	20	19
Endogenous1	rno-miR-185	MIMAT0000862	130	105	135	161	72	76	110	280	156	121	111	88
Endogenous1	rno-miR-186	MIMAT0000863	9	6	9	9	8	3	8	13	9	11	11	10
Endogenous1	rno-miR-187	MIMAT0000864	7	7	6	7	5	5	9	14	9	6	11	9
Endogenous1	rno-miR-188	MIMAT0005301	326	260	221	357	79	94	190	235	200	197	195	217
Endogenous1	rno-miR-18a	MIMAT0000787	6	2	5	1	1	1	4	8	9	3	3	1
Endogenous1	rno-miR-190	MIMAT0000865	84	98	80	92	44	59	84	121	91	90	101	77
Endogenous1	rno-miR-190b	MIMAT0005302	16	19	18	13	5	8	16	15	20	25	14	12
Endogenous1	rno-miR-191	MIMAT0000866	835	674	674	664	355	309	673	916	731	769	622	615
Endogenous1	rno-miR-1912-3p	MIMAT0017865	32	28	25	23	19	11	28	37	31	23	33	25
Endogenous1	rno-miR-1912-5p	MIMAT0017864	4	8	4	5	3	2	7	4	3	9	4	8
Endogenous1	rno-miR-192	MIMAT0000867	23	22	27	22	12	15	16	27	21	123	42	20
Endogenous1	rno-miR-193	MIMAT0000868	138	109	188	178	129	80	147	225	173	174	165	113
Endogenous1	rno-miR-194	MIMAT0000869	48	34	36	53	16	20	31	39	43	163	74	29
Endogenous1	rno-miR-1949	MIMAT0017852	75	62	67	64	85	29	59	116	80	38	62	44
Endogenous1	rno-miR-195	MIMAT0000870	202	190	227	262	93	96	187	250	258	166	151	174
Endogenous1	rno-miR-196a	MIMAT0000871	1183	1246	1093	1186	571	597	1145	1558	1078	1168	1098	971
Endogenous1	rno-miR-196b	MIMAT0001082	754	628	811	626	326	400	624	864	782	746	601	629
Endogenous1	rno-miR-196c	MIMAT0005303	66	33	28	32	25	18	19	30	23	36	35	23
Endogenous1	rno-miR-199a-3p	MIMAT0004738	3159	3530	5584	2151	1001	2271	3065	6286	5624	3979	2439	4093
Endogenous1	rno-miR-199a-5p	MIMAT0000872	611	701	1074	491	253	492	658	1173	1183	745	409	751
Endogenous1	rno-miR-19a	MIMAT0000789	64	36	116	61	38	27	79	271	74	64	41	66
Endogenous1	rno-miR-19b	MIMAT0000788	155	114	153	115	94	67	191	284	158	146	101	116
Endogenous1	rno-miR-200a	MIMAT0000874	9	15	8	13	6	7	13	14	16	18	11	17
Endogenous1	rno-miR-200b	MIMAT0000875	11	5	9	12	8	10	10	21	15	20	17	18
Endogenous1	rno-miR-200c	MIMAT0000873	6	10	10	8	5	4	7	6	6	14	10	11
Endogenous1	rno-miR-201	MIMAT0012846	86	69	55	97	25	46	52	100	83	56	51	38
Endogenous1	rno-miR-202	MIMAT0012822	9	12	7	4	5	7	8	8	6	9	8	11
Endogenous1	rno-miR-203	MIMAT0000876	224	167	192	177	99	76	185	226	265	193	127	209
Endogenous1	rno-miR-204	MIMAT0000877	278	201	248	186	121	116	247	454	723	384	223	243
Endogenous1	rno-miR-205	MIMAT0000878	19	48	25	21	12	14	15	30	40	16	9	26
Endogenous1	rno-miR-206	MIMAT0000879	56517	35935	17589	50211	7817	9395	19145	16335	10117	16218	18848	25148
Endogenous1	rno-miR-207	MIMAT0003115	92	83	102	81	75	59	120	107	110	118	110	76
Endogenous1	rno-miR-208	MIMAT0000880	1	1	1	3	1	1	1	1	1	1	1	1
Endogenous1	rno-miR-208b-3p	MIMAT0017845	28	27	31	24	15	5	22	30	29	18	25	22
Endogenous1	rno-miR-20a+rno-miR-20b-5p	MIMAT0000602	586	488	584	504	277	251	631	1139	627	577	487	493
Endogenous1	rno-miR-20b-3p	MIMAT0003212	8	5	9	5	2	2	4	9	7	9	1	8
Endogenous1	rno-miR-21	MIMAT0000790	816	796	1057	918	504	430	1002	1271	1039	1137	904	821
Endogenous1	rno-miR-210	MIMAT0000881	136	81	114	145	55	60	137	176	150	157	139	111
Endogenous1	rno-miR-211	MIMAT0000882	6	9	9	7	12	6	22	6	7	15	12	5
Endogenous1	rno-miR-212	MIMAT0000883	14	13	20	8	4	3	14	16	19	15	12	14
Endogenous1	rno-miR-214	MIMAT0000885	82	68	124	42	14	51	54	111	116	60	34	66
Endogenous1	rno-miR-215	MIMAT0003118	3	8	2	4	1	3	5	5	3	4	3	1
Endogenous1	rno-miR-216a	MIMAT0000886	5	2	4	2	1	2	2	4	7	8	7	7
Endogenous1	rno-miR-216b-3p	MIMAT0017847	6	12	6	10	2	4	8	10	12	8	8	14
Endogenous1	rno-miR-216b-5p	MIMAT0017846	7	5	9	5	6	1	7	8	7	5	5	6
Endogenous1	rno-miR-217	MIMAT0000887	1	5	2	1	1	1	1	5	9	6	1	6
Endogenous1	rno-miR-218a	MIMAT0000888	98	72	96	46	68	51	76	50	171	64	84	58
Endogenous1	rno-miR-218b	MIMAT0017838	13	12	9	11	1	9	19	12	20	19	11	17
Endogenous1	rno-miR-219-1-3p	MIMAT0004741	4	4	8	5	3	2	3	6	9	9	3	6
Endogenous1	rno-miR-219-2-3p	MIMAT0005446	1	3	1	2	1	1	5	9	3	4	7	6
Endogenous1	rno-miR-219-5p	MIMAT0000889	6	13	13	3	3	3	5	7	15	12	8	12
Endogenous1	rno-miR-22	MIMAT0000791	13562	12511	10892	12765	6063	5485	12093	15223	12316	14909	13919	11677
Endogenous1	rno-miR-221	MIMAT0000890	16	11	12	15	4	3	8	23	25	13	16	14
Endogenous1	rno-miR-222	MIMAT0000891	18	15	21	15	10	10	17	22	19	20	15	18
Endogenous1	rno-miR-223	MIMAT0000892	24	22	24	25	21	10	21	50	27	30	12	20
Endogenous1	rno-miR-224	MIMAT0003119	23	18	23	21	15	12	16	20	30	32	32	31
Endogenous1	rno-miR-23a	MIMAT0000792	9139	9639	8154	9307	3474	3914	9358	12047	8781	8628	6047	7739
Endogenous1	rno-miR-23b	MIMAT0000793	2246	1812	2447	2515	1084	1038	2209	2582	2523	2276	1659	1514
Endogenous1	rno-miR-24	MIMAT0000794	775	693	848	1023	409	361	681	841	863	783	542	502
Endogenous1	rno-miR-25	MIMAT0000795	879	722	938	826	390	423	903	1526	946	891	734	893
Endogenous1	rno-miR-26a	MIMAT0000796	213	128	235	193	125	90	249	270	339	244	216	166
Endogenous1	rno-miR-26b	MIMAT0000797	316	252	393	391	160	138	428	476	498	334	343	287
Endogenous1	rno-miR-27a	MIMAT0000799	2878	2763	2008	2555	833	1117	2147	2844	2307	1980	1666	2216
Endogenous1	rno-miR-27b	MIMAT0000798	10554	8552	8156	9210	3856	3940	8521	10614	9958	7850	6977	7358
Endogenous1	rno-miR-28	MIMAT0000800	263	204	269	245	126	118	214	297	251	233	202	191
Endogenous1	rno-miR-290	MIMAT0000893	1	1	1	1	1	1	168	94	1	18	1	1
Endogenous1	rno-miR-291a-3p	MIMAT0000895	6	1	5	4	1	4	9	5	6	1	3	6
Endogenous1	rno-miR-291a-5p	MIMAT0000894	8	5	7	4	3	10	9	11	5	7	8	10
Endogenous1	rno-miR-291b	MIMAT0017822	13	8	10	5	4	2	12	20	10	7	6	11
Endogenous1	rno-miR-292-3p	MIMAT0000897	8	18	12	11	3	8	9	12	11	14	10	11
Endogenous1	rno-miR-292-5p	MIMAT0000896	14	7	8	11	9	10	18	16	14	20	21	11
Endogenous1	rno-miR-293	MIMAT0012847	34	33	24	21	12	16	20	32	28	23	29	23
Endogenous1	rno-miR-294	MIMAT0012848	8	2	10	4	4	5	11	9	10	5	6	11
Endogenous1	rno-miR-295	MIMAT0012849	20	21	27	15	7	10	19	17	21	19	16	20
Endogenous1	rno-miR-296	MIMAT0004742	46	45	38	50	22	20	50	51	47	37	30	31
Endogenous1	rno-miR-2964	MIMAT0017882	14	6	7	9	8	8	12	11	10	19	8	10
Endogenous1	rno-miR-297	MIMAT0000899	12	5	13	8	4	2	10	8	11	13	9	13
Endogenous1	rno-miR-298	MIMAT0000900	16	20	37	15	13	11	35	33	22	25	31	15
Endogenous1	rno-miR-2985	MIMAT0017891	7	4	6	4	2	1	5	7	3	5	4	2
Endogenous1	rno-miR-299	MIMAT0000901	12	15	24	11	9	13	15	9	11	19	9	7
Endogenous1	rno-miR-29a	MIMAT0000802	6455	6718	7379	8075	3568	3453	9084	9916	9258	11496	8495	6860
Endogenous1	rno-miR-29b	MIMAT0000801	1123	1171	1332	1696	630	635	1346	1869	1838	3320	1476	1178
Endogenous1	rno-miR-29c	MIMAT0000803	13467	14743	15643	16673	10190	7609	17282	19881	15972	20053	16891	12600
Endogenous1	rno-miR-300-3p	MIMAT0000902	211	169	173	172	97	90	176	208	173	197	181	176
Endogenous1	rno-miR-300-5p	MIMAT0004743	6	5	5	5	4	6	6	4	10	12	4	8
Endogenous1	rno-miR-301a	MIMAT0000552	125	63	83	66	47	32	69	112	133	88	72	77
Endogenous1	rno-miR-301b	MIMAT0005304	17	8	8	9	1	5	15	24	14	19	12	12
Endogenous1	rno-miR-3065-3p	MIMAT0017840	6	5	2	4	3	4	6	9	8	4	6	5
Endogenous1	rno-miR-3074	MIMAT0017815	5	3	5	3	3	1	8	4	10	6	5	8
Endogenous1	rno-miR-3085	MIMAT0017805	6	12	4	3	1	2	9	7	8	4	6	6
Endogenous1	rno-miR-30a	MIMAT0000808	2748	2281	2605	2503	2141	1636	2866	2994	2864	3145	2930	2079
Endogenous1	rno-miR-30b-3p	MIMAT0004721	26	33	20	22	9	13	21	51	20	16	26	25
Endogenous1	rno-miR-30b-5p	MIMAT0000806	983	806	1249	1034	774	504	1277	1417	1388	1142	1098	963
Endogenous1	rno-miR-30c	MIMAT0000804	12079	10804	9659	10882	5511	4865	11382	12717	10266	12092	12050	10142
Endogenous1	rno-miR-30d	MIMAT0000807	3646	3031	3902	3235	2136	1636	3943	4243	3721	3847	3309	3068
Endogenous1	rno-miR-30e	MIMAT0000805	329	269	283	378	203	178	324	399	331	307	285	201
Endogenous1	rno-miR-31	MIMAT0000810	31	39	33	32	20	12	39	43	27	28	29	38
Endogenous1	rno-miR-3120	MIMAT0017900	12	8	15	13	10	11	11	15	10	15	7	7
Endogenous1	rno-miR-32	MIMAT0000811	81	75	76	58	38	31	62	127	101	64	49	54
Endogenous1	rno-miR-320	MIMAT0000903	33	20	20	24	14	12	17	27	15	23	21	10
Endogenous1	rno-miR-322	MIMAT0001619	430	578	267	465	139	169	430	474	341	301	262	405
Endogenous1	rno-miR-323	MIMAT0000550	14	11	11	8	7	4	6	9	17	20	7	15
Endogenous1	rno-miR-324-3p	MIMAT0000554	17	18	22	12	8	8	23	21	15	31	25	20
Endogenous1	rno-miR-324-5p	MIMAT0000553	81	47	106	63	48	42	84	92	84	97	67	71
Endogenous1	rno-miR-325-3p	MIMAT0004639	36	29	28	26	14	12	41	27	27	28	27	38
Endogenous1	rno-miR-325-5p	MIMAT0000557	6	6	5	9	2	3	1	8	5	5	12	6
Endogenous1	rno-miR-326	MIMAT0000560	17	13	17	13	5	5	12	25	23	13	16	13
Endogenous1	rno-miR-327	MIMAT0000561	18	10	7	10	4	4	11	8	10	5	11	11
Endogenous1	rno-miR-328a	MIMAT0000564	45	34	47	43	32	28	52	52	61	58	43	29
Endogenous1	rno-miR-328b-3p	MIMAT0017904	7	9	5	4	1	1	7	3	5	11	10	6
Endogenous1	rno-miR-329	MIMAT0000566	85	75	78	60	58	54	31	39	57	72	46	42
Endogenous1	rno-miR-33	MIMAT0000812	19	25	14	11	12	7	27	18	31	15	23	16
Endogenous1	rno-miR-330	MIMAT0004641	14	13	22	13	8	2	6	15	17	6	19	9
Endogenous1	rno-miR-331	MIMAT0000570	75	86	88	81	31	47	84	73	80	84	85	48
Endogenous1	rno-miR-335	MIMAT0000575	100	93	97	80	69	53	73	120	110	87	59	136
Endogenous1	rno-miR-336	MIMAT0000576	5	6	7	4	6	3	8	8	10	6	8	4
Endogenous1	rno-miR-337	MIMAT0000577	56	58	98	76	55	40	87	78	91	84	75	48
Endogenous1	rno-miR-338	MIMAT0000581	397	136	74	165	54	76	185	265	2406	143	135	135
Endogenous1	rno-miR-339-3p	MIMAT0004648	15	8	8	7	5	3	12	14	7	14	10	7
Endogenous1	rno-miR-339-5p	MIMAT0000583	8	5	8	5	2	3	9	8	7	8	10	4
Endogenous1	rno-miR-340-3p	MIMAT0000585	23	11	18	17	10	6	12	14	20	17	14	13
Endogenous1	rno-miR-340-5p	MIMAT0004650	68	68	85	72	42	38	74	82	95	79	60	76
Endogenous1	rno-miR-341	MIMAT0000587	5	3	7	3	5	1	7	10	4	6	8	3
Endogenous1	rno-miR-342-3p	MIMAT0000589	82	80	85	85	40	37	82	125	103	97	49	74
Endogenous1	rno-miR-342-5p	MIMAT0004652	18	19	12	16	3	12	14	21	8	11	17	16
Endogenous1	rno-miR-343	MIMAT0000591	10	12	9	10	6	1	10	13	11	11	8	7
Endogenous1	rno-miR-344a	MIMAT0017842	7	5	4	3	4	1	7	6	9	9	5	10
Endogenous1	rno-miR-344a-3p	MIMAT0000592	46	38	23	32	17	16	34	55	34	44	38	46
Endogenous1	rno-miR-344a-5p	MIMAT0004654	10	16	10	18	4	6	21	19	10	12	12	18
Endogenous1	rno-miR-344b-1-3p+rno-miR-344b-2-3p	MIMAT0017894	10	10	4	8	3	3	7	7	10	9	5	7
Endogenous1	rno-miR-344b-5p	MIMAT0017811	5	12	3	9	4	1	4	9	6	11	7	12
Endogenous1	rno-miR-345-3p	MIMAT0004655	14	9	10	8	2	5	10	19	8	9	14	11
Endogenous1	rno-miR-345-5p	MIMAT0000594	333	262	289	264	158	154	261	358	312	292	282	222
Endogenous1	rno-miR-346	MIMAT0000596	1	5	2	2	2	1	4	6	4	3	6	4
Endogenous1	rno-miR-347	MIMAT0000598	8	11	5	9	3	4	6	13	11	8	7	10
Endogenous1	rno-miR-349	MIMAT0000599	5	7	8	9	6	5	11	12	6	11	7	6
Endogenous1	rno-miR-34a	MIMAT0000815	11	9	12	16	6	5	14	24	16	9	13	9
Endogenous1	rno-miR-34b	MIMAT0000813	12	10	6	4	4	3	11	12	9	8	12	14
Endogenous1	rno-miR-34c	MIMAT0000814	38	49	53	34	22	36	45	62	51	44	54	35
Endogenous1	rno-miR-350	MIMAT0000604	53	30	52	44	29	11	31	33	62	39	30	41
Endogenous1	rno-miR-351	MIMAT0000608	42	44	52	30	19	21	46	53	44	56	49	36
Endogenous1	rno-miR-352	MIMAT0000610	26	18	20	25	16	7	20	36	28	35	23	17
Endogenous1	rno-miR-3541	MIMAT0017795	12	6	8	7	8	7	6	11	13	11	9	6
Endogenous1	rno-miR-3542	MIMAT0017796	6	8	12	13	2	6	8	13	12	16	10	20
Endogenous1	rno-miR-3543	MIMAT0017797	3	9	6	10	2	2	9	7	10	4	15	7
Endogenous1	rno-miR-3544	MIMAT0017798	11	8	8	3	1	3	6	8	7	6	7	10
Endogenous1	rno-miR-3545-3p	MIMAT0017800	14	10	16	15	11	11	11	19	12	31	12	11
Endogenous1	rno-miR-3545-5p	MIMAT0017799	19	22	16	11	8	9	18	17	18	19	11	18
Endogenous1	rno-miR-3546	MIMAT0017801	14	10	3	10	3	2	6	5	10	6	9	5
Endogenous1	rno-miR-3547	MIMAT0017802	14	15	3	10	5	6	13	14	10	1	12	16
Endogenous1	rno-miR-3548	MIMAT0017806	6	2	4	3	1	1	8	5	6	3	4	6
Endogenous1	rno-miR-3549	MIMAT0017807	7	4	10	4	2	2	10	5	7	6	7	13
Endogenous1	rno-miR-3550	MIMAT0017808	13	8	4	8	5	2	6	16	11	5	6	13
Endogenous1	rno-miR-3551-3p	MIMAT0017810	8	12	6	8	2	8	17	12	5	11	14	10
Endogenous1	rno-miR-3551-5p	MIMAT0017809	8	8	5	4	1	1	4	7	4	6	5	3
Endogenous1	rno-miR-3552	MIMAT0017813	11	11	4	5	5	4	9	8	4	7	6	8
Endogenous1	rno-miR-3553	MIMAT0017814	6	9	7	8	3	6	7	13	7	11	9	14
Endogenous1	rno-miR-3555	MIMAT0017817	11	8	13	9	7	5	10	11	20	13	20	8
Endogenous1	rno-miR-3557-3p	MIMAT0017820	11	9	12	10	9	11	15	8	12	14	15	14
Endogenous1	rno-miR-3557-5p	MIMAT0017819	14	8	14	7	8	2	15	21	12	13	10	8
Endogenous1	rno-miR-3558-3p	MIMAT0017826	10	6	3	12	4	7	10	5	14	8	3	9
Endogenous1	rno-miR-3558-5p	MIMAT0017825	7	10	5	7	8	6	11	13	5	12	9	10
Endogenous1	rno-miR-3559-3p	MIMAT0017828	12	7	3	9	1	3	5	8	7	7	3	4
Endogenous1	rno-miR-3559-5p	MIMAT0017827	17	15	11	14	10	7	21	19	16	10	9	11
Endogenous1	rno-miR-3560	MIMAT0017829	15	9	9	3	5	4	9	11	12	8	6	11
Endogenous1	rno-miR-3561-3p	MIMAT0017831	26	34	18	20	9	5	24	32	24	21	31	27
Endogenous1	rno-miR-3561-5p	MIMAT0017830	12	18	15	8	7	7	13	19	13	6	11	11
Endogenous1	rno-miR-3562	MIMAT0017832	12	13	5	5	4	4	4	7	5	8	13	6
Endogenous1	rno-miR-3563-3p	MIMAT0017834	14	13	10	7	5	11	9	22	14	15	12	11
Endogenous1	rno-miR-3563-5p	MIMAT0017833	57	39	35	40	20	14	42	33	40	49	38	40
Endogenous1	rno-miR-3564	MIMAT0017837	21	19	30	16	11	10	23	16	34	35	21	23
Endogenous1	rno-miR-3566	MIMAT0017841	16	21	14	11	10	7	16	18	16	11	16	19
Endogenous1	rno-miR-3567	MIMAT0017843	16	20	18	12	6	6	14	16	15	18	17	18
Endogenous1	rno-miR-3568	MIMAT0017848	34	32	36	36	19	19	47	40	38	37	50	37
Endogenous1	rno-miR-3569	MIMAT0017849	15	13	13	9	6	11	16	21	20	17	14	17
Endogenous1	rno-miR-3570	MIMAT0017850	13	21	10	14	3	6	13	20	18	9	16	13
Endogenous1	rno-miR-3571	MIMAT0017851	49	43	32	28	16	16	41	50	45	39	48	52
Endogenous1	rno-miR-3572	MIMAT0017853	21	20	11	3	7	3	16	18	18	13	15	13
Endogenous1	rno-miR-3573-3p	MIMAT0017857	9	8	8	14	4	4	12	15	9	13	14	8
Endogenous1	rno-miR-3573-5p	MIMAT0017856	7	13	8	8	3	4	8	8	9	11	12	4
Endogenous1	rno-miR-3575	MIMAT0017861	7	11	5	10	6	5	8	9	11	9	8	11
Endogenous1	rno-miR-3577	MIMAT0017863	18	28	21	17	4	17	22	25	19	17	28	30
Endogenous1	rno-miR-3578	MIMAT0017866	21	34	19	21	10	9	17	18	32	19	30	33
Endogenous1	rno-miR-3579	MIMAT0017867	13	26	16	14	5	11	25	20	16	21	20	22
Endogenous1	rno-miR-3580-3p	MIMAT0017869	10	13	13	9	5	6	11	8	12	6	5	10
Endogenous1	rno-miR-3580-5p	MIMAT0017868	14	9	9	4	4	4	5	13	7	7	11	10
Endogenous1	rno-miR-3581	MIMAT0017870	24	27	21	16	9	8	25	26	18	21	31	26
Endogenous1	rno-miR-3583-3p	MIMAT0017874	80	69	52	66	26	34	70	69	56	81	63	77
Endogenous1	rno-miR-3583-5p	MIMAT0017873	6	5	11	6	1	1	17	5	14	14	12	11
Endogenous1	rno-miR-3584-3p	MIMAT0017876	23	20	23	18	12	9	16	24	24	33	20	14
Endogenous1	rno-miR-3585-3p	MIMAT0017879	23	18	16	16	10	7	8	22	19	21	20	23
Endogenous1	rno-miR-3585-5p	MIMAT0017878	57	74	73	60	41	41	70	63	58	70	71	35
Endogenous1	rno-miR-3586-3p	MIMAT0017881	22	16	14	16	5	13	17	20	19	17	13	18
Endogenous1	rno-miR-3586-5p	MIMAT0017880	18	20	6	7	3	7	17	17	19	14	14	23
Endogenous1	rno-miR-3589	MIMAT0017888	36	20	26	16	10	15	27	27	21	29	25	32
Endogenous1	rno-miR-3590-3p	MIMAT0017890	17	29	17	12	16	16	16	21	21	28	30	31
Endogenous1	rno-miR-3590-5p	MIMAT0017889	52	61	44	52	25	22	38	52	47	35	51	61
Endogenous1	rno-miR-3592	MIMAT0017895	21	25	11	19	8	3	19	29	18	21	14	20
Endogenous1	rno-miR-3593-3p	MIMAT0017897	11	7	4	7	7	6	13	11	8	15	16	6
Endogenous1	rno-miR-3593-5p	MIMAT0017896	52	54	28	33	12	15	26	56	49	44	60	51
Endogenous1	rno-miR-3594-3p	MIMAT0017899	130	166	140	103	51	56	109	123	90	128	139	120
Endogenous1	rno-miR-3594-5p	MIMAT0017898	82	84	49	60	22	33	66	79	73	79	67	66
Endogenous1	rno-miR-3595	MIMAT0017903	24	30	18	18	8	9	24	38	20	25	23	35
Endogenous1	rno-miR-3596b	MIMAT0017871	23	26	25	16	2	13	22	19	15	27	10	19
Endogenous1	rno-miR-3596c	MIMAT0017877	35	57	34	35	15	23	34	57	40	52	42	41
Endogenous1	rno-miR-3596d	MIMAT0017823	82	68	106	74	54	45	88	111	94	112	110	103
Endogenous1	rno-miR-3597-5p	MIMAT0017835	11	12	13	15	6	4	8	13	13	13	14	10
Endogenous1	rno-miR-361	MIMAT0003117	96	101	145	121	73	64	106	127	197	140	136	99
Endogenous1	rno-miR-362	MIMAT0012828	19	14	8	14	6	1	10	15	10	7	12	12
Endogenous1	rno-miR-363	MIMAT0003210	7	15	8	6	7	2	7	13	26	7	10	10
Endogenous1	rno-miR-365	MIMAT0001549	770	839	1662	1026	760	663	1092	1265	1268	1715	1179	797
Endogenous1	rno-miR-369-3p	MIMAT0003207	92	74	105	82	69	54	74	47	105	72	74	58
Endogenous1	rno-miR-369-5p	MIMAT0003206	18	21	28	18	11	20	20	31	23	25	17	15
Endogenous1	rno-miR-370	MIMAT0003122	2	7	4	5	1	3	5	1	6	1	7	4
Endogenous1	rno-miR-374	MIMAT0003208	99	90	119	92	58	58	88	116	124	108	107	73
Endogenous1	rno-miR-375	MIMAT0005307	3	5	5	3	2	6	8	10	9	6	6	4
Endogenous1	rno-miR-376a	MIMAT0003198	30	31	25	28	24	9	26	32	47	16	22	21
Endogenous1	rno-miR-376b-3p	MIMAT0003196	15	12	18	13	7	4	8	18	33	149	93	19
Endogenous1	rno-miR-376b-5p	MIMAT0003195	27	28	21	16	18	15	20	19	27	20	18	14
Endogenous1	rno-miR-376c	MIMAT0003194	82	76	85	59	47	33	46	46	63	51	60	66
Endogenous1	rno-miR-377	MIMAT0003123	22	21	15	12	13	13	25	15	21	17	23	16
Endogenous1	rno-miR-378	MIMAT0003379	16532	14608	11409	15166	8332	7656	12084	15778	11564	11661	13110	10158
Endogenous1	rno-miR-379	MIMAT0003192	8	9	5	6	7	6	6	1	3	11	3	3
Endogenous1	rno-miR-380	MIMAT0005308	6	6	2	5	4	2	5	4	5	7	5	6
Endogenous1	rno-miR-381	MIMAT0003199	19	12	21	13	5	5	17	16	15	21	15	14
Endogenous1	rno-miR-382	MIMAT0003201	29	25	26	14	19	5	16	12	27	23	15	11
Endogenous1	rno-miR-383	MIMAT0003114	13	7	8	7	8	3	5	11	15	10	6	13
Endogenous1	rno-miR-384-3p	MIMAT0005310	12	8	6	6	7	7	4	12	18	10	12	13
Endogenous1	rno-miR-384-5p	MIMAT0005309	10	5	6	3	2	7	8	6	33	8	8	4
Endogenous1	rno-miR-409-3p	MIMAT0003205	38	39	50	54	31	21	60	57	48	45	51	38
Endogenous1	rno-miR-409-5p	MIMAT0003204	15	17	23	8	12	8	14	10	17	7	11	22
Endogenous1	rno-miR-410	MIMAT0005311	27	25	33	21	19	13	17	18	38	15	16	15
Endogenous1	rno-miR-411	MIMAT0005312	1661	1455	1344	1457	726	684	1591	1713	1374	1632	1604	1430
Endogenous1	rno-miR-412	MIMAT0003124	9	8	3	6	1	4	6	7	3	3	4	8
Endogenous1	rno-miR-421	MIMAT0001320	35	60	39	35	18	21	41	32	39	41	37	44
Endogenous1	rno-miR-423	MIMAT0005313	111	79	114	109	63	55	86	132	125	109	94	67
Endogenous1	rno-miR-425	MIMAT0005314	51	38	66	53	12	27	56	79	54	51	37	44
Endogenous1	rno-miR-429	MIMAT0001538	10	15	14	7	5	1	12	14	20	15	26	9
Endogenous1	rno-miR-431	MIMAT0001626	3	4	5	7	6	5	2	4	7	9	3	4
Endogenous1	rno-miR-433	MIMAT0001628	18	22	19	13	15	9	10	12	21	10	9	16
Endogenous1	rno-miR-434	MIMAT0005315	363	299	383	288	252	206	348	171	338	353	230	209
Endogenous1	rno-miR-448	MIMAT0001534	24	32	18	16	4	6	12	18	11	25	25	19
Endogenous1	rno-miR-449a	MIMAT0001543	9	7	5	8	3	1	8	6	7	10	8	9
Endogenous1	rno-miR-449c-3p	MIMAT0017804	34	41	20	24	14	17	44	39	29	38	39	36
Endogenous1	rno-miR-449c-5p	MIMAT0017803	15	22	17	13	5	7	14	17	20	15	27	13
Endogenous1	rno-miR-450a	MIMAT0001547	236	190	148	220	94	104	164	227	156	169	135	170
Endogenous1	rno-miR-451	MIMAT0001633	755	261	1569	621	225	308	949	2239	847	243	175	1120
Endogenous1	rno-miR-455	MIMAT0005316	58	71	40	42	27	19	49	56	48	55	49	77
Endogenous1	rno-miR-463	MIMAT0005317	29	23	29	19	14	23	29	23	33	27	42	36
Endogenous1	rno-miR-465	MIMAT0012850	29	24	13	12	7	6	27	16	19	16	19	23
Endogenous1	rno-miR-466b	MIMAT0005278	59	50	24	33	15	13	36	42	32	41	36	46
Endogenous1	rno-miR-466c	MIMAT0005279	1	1	1	1	1	1	1	1	1	1	1	1
Endogenous1	rno-miR-466d	MIMAT0017824	64	43	29	37	17	15	40	39	42	35	42	37
Endogenous1	rno-miR-471	MIMAT0005318	7	8	6	9	7	4	4	11	11	14	18	7
Endogenous1	rno-miR-483	MIMAT0003121	44	23	52	40	29	17	28	46	47	28	26	32
Endogenous1	rno-miR-484	MIMAT0005319	7	8	4	7	2	3	5	11	10	14	10	8
Endogenous1	rno-miR-485	MIMAT0003203	46	31	40	32	16	19	37	47	37	41	26	39
Endogenous1	rno-miR-487b	MIMAT0003200	22	14	11	23	10	7	10	13	13	7	12	9
Endogenous1	rno-miR-488	MIMAT0005341	8	6	13	5	2	3	10	14	11	21	14	10
Endogenous1	rno-miR-489	MIMAT0003113	32	26	32	24	11	15	34	33	26	32	24	32
Endogenous1	rno-miR-490	MIMAT0012823	24	19	28	14	12	9	24	17	26	13	16	17
Endogenous1	rno-miR-493	MIMAT0003191	10	9	10	10	5	6	9	8	6	4	16	7
Endogenous1	rno-miR-494	MIMAT0003193	15	16	13	16	9	4	17	16	18	14	16	12
Endogenous1	rno-miR-495	MIMAT0005320	45	27	48	39	23	20	11	16	42	12	15	13
Endogenous1	rno-miR-496	MIMAT0012860	21	22	18	15	9	7	13	16	15	12	12	13
Endogenous1	rno-miR-497	MIMAT0003383	32	37	65	45	24	32	39	58	63	47	21	32
Endogenous1	rno-miR-499	MIMAT0003381	2212	1209	208	2804	91	242	352	552	311	134	175	296
Endogenous1	rno-miR-500	MIMAT0005321	14	13	19	16	14	11	16	16	30	20	21	14
Endogenous1	rno-miR-501	MIMAT0003116	36	51	31	31	21	22	36	53	35	53	46	45
Endogenous1	rno-miR-503	MIMAT0003213	6	7	6	3	2	4	8	9	6	7	8	10
Endogenous1	rno-miR-504	MIMAT0012830	48	44	64	53	33	30	63	60	62	67	60	51
Endogenous1	rno-miR-505	MIMAT0003380	7	9	7	6	2	1	7	4	7	12	6	6
Endogenous1	rno-miR-511	MIMAT0012829	50	49	56	76	42	37	62	75	62	70	54	29
Endogenous1	rno-miR-532-3p	MIMAT0005323	20	28	35	33	14	12	28	29	26	20	16	18
Endogenous1	rno-miR-532-5p	MIMAT0005322	225	236	182	209	117	112	174	269	180	195	166	231
Endogenous1	rno-miR-539	MIMAT0003176	234	217	224	183	134	115	194	129	163	260	218	180
Endogenous1	rno-miR-540	MIMAT0003174	36	31	18	29	11	13	26	37	25	22	29	30
Endogenous1	rno-miR-541	MIMAT0003177	6	2	7	9	2	1	1	2	3	1	4	5
Endogenous1	rno-miR-542-3p	MIMAT0003179	36	35	34	46	15	21	27	42	45	37	40	32
Endogenous1	rno-miR-542-5p	MIMAT0003178	54	38	48	42	20	30	47	53	42	35	21	46
Endogenous1	rno-miR-543	MIMAT0004787	121	121	79	96	36	50	85	97	100	79	60	85
Endogenous1	rno-miR-544	MIMAT0012831	72	78	52	60	26	23	52	84	62	71	60	75
Endogenous1	rno-miR-547	MIMAT0012851	5	2	11	2	2	5	6	6	6	6	6	4
Endogenous1	rno-miR-551b	MIMAT0005596	13	19	7	11	8	5	12	15	15	13	9	22
Endogenous1	rno-miR-568	MIMAT0012832	16	13	16	19	3	10	29	26	24	20	23	17
Endogenous1	rno-miR-582	MIMAT0012833	17	34	18	24	10	10	27	23	25	26	30	32
Endogenous1	rno-miR-592	MIMAT0012834	15	9	5	7	6	5	7	2	7	1	8	11
Endogenous1	rno-miR-598-3p	MIMAT0005325	14	15	8	10	8	5	10	12	17	14	14	11
Endogenous1	rno-miR-598-5p	MIMAT0005324	84	113	66	64	42	34	67	89	72	90	90	89
Endogenous1	rno-miR-615	MIMAT0012835	8	12	7	13	6	8	10	12	7	5	14	11
Endogenous1	rno-miR-628	MIMAT0012836	74	77	51	66	22	28	59	119	84	96	71	74
Endogenous1	rno-miR-632	MIMAT0012837	10	6	5	4	2	5	6	10	10	6	9	7
Endogenous1	rno-miR-652	MIMAT0005342	27	22	14	16	9	10	20	39	32	21	17	21
Endogenous1	rno-miR-653	MIMAT0012838	6	11	12	12	11	6	10	11	11	4	11	15
Endogenous1	rno-miR-665	MIMAT0012844	7	8	4	4	2	4	5	13	5	5	7	2
Endogenous1	rno-miR-666	MIMAT0012855	8	5	2	2	1	1	2	9	4	3	5	6
Endogenous1	rno-miR-667	MIMAT0012852	72	51	78	72	39	30	70	69	67	89	61	62
Endogenous1	rno-miR-668	MIMAT0012839	5	17	17	10	3	5	10	16	18	13	9	10
Endogenous1	rno-miR-671	MIMAT0005326	7	9	3	5	1	2	6	2	6	9	7	6
Endogenous1	rno-miR-672	MIMAT0005327	1	5	4	6	1	2	7	3	9	7	8	8
Endogenous1	rno-miR-673	MIMAT0005328	8	5	4	5	3	3	3	4	6	6	1	8
Endogenous1	rno-miR-674-3p	MIMAT0005330	18	19	25	14	6	3	15	22	15	20	11	13
Endogenous1	rno-miR-674-5p	MIMAT0005329	19	19	17	20	8	7	18	30	25	18	12	17
Endogenous1	rno-miR-675	MIMAT0012841	58	52	50	46	17	29	40	46	56	59	38	48
Endogenous1	rno-miR-678	MIMAT0012857	8	6	12	12	7	3	6	7	8	22	15	9
Endogenous1	rno-miR-702-3p	MIMAT0017885	16	14	14	21	11	12	16	13	13	22	18	12
Endogenous1	rno-miR-702-5p	MIMAT0017884	9	2	5	8	2	4	9	8	9	7	11	6
Endogenous1	rno-miR-708	MIMAT0005331	12	13	13	8	3	13	9	13	11	16	8	13
Endogenous1	rno-miR-711	MIMAT0012859	3	2	1	3	2	2	3	7	3	6	1	6
Endogenous1	rno-miR-741-3p	MIMAT0017902	41	41	31	29	25	17	32	29	33	35	25	36
Endogenous1	rno-miR-741-5p	MIMAT0017901	6	14	11	5	5	6	13	10	3	9	8	5
Endogenous1	rno-miR-742	MIMAT0005333	8	6	5	2	5	3	6	7	8	10	8	6
Endogenous1	rno-miR-743a	MIMAT0005334	4	6	7	7	4	1	8	9	13	2	9	5
Endogenous1	rno-miR-743b	MIMAT0005280	6	7	2	4	2	3	6	2	3	3	3	4
Endogenous1	rno-miR-758	MIMAT0005335	3	10	2	9	2	5	9	8	13	6	4	10
Endogenous1	rno-miR-759	MIMAT0012856	7	4	8	2	1	1	7	1	9	7	3	2
Endogenous1	rno-miR-760-3p	MIMAT0005337	4	3	11	6	3	2	6	2	6	5	2	7
Endogenous1	rno-miR-760-5p	MIMAT0005336	4	3	5	2	2	1	4	1	3	6	4	3
Endogenous1	rno-miR-761	MIMAT0012853	6	5	9	2	2	3	2	6	5	4	1	8
Endogenous1	rno-miR-764	MIMAT0012854	13	11	8	4	8	2	7	13	5	7	5	6
Endogenous1	rno-miR-770	MIMAT0005338	2	5	6	1	2	2	4	4	6	5	3	7
Endogenous1	rno-miR-7a	MIMAT0000606	10	23	10	15	7	6	14	15	20	12	14	14
Endogenous1	rno-miR-7b	MIMAT0000780	11	14	11	10	3	3	10	11	16	10	12	9
Endogenous1	rno-miR-802	MIMAT0012840	14	9	13	10	6	6	9	12	11	14	14	11
Endogenous1	rno-miR-871	MIMAT0005281	7	3	9	10	1	3	8	7	11	2	6	5
Endogenous1	rno-miR-872	MIMAT0005282	103	110	92	87	72	50	102	136	164	100	101	114
Endogenous1	rno-miR-873	MIMAT0005339	2	6	3	7	3	1	3	4	8	7	5	1
Endogenous1	rno-miR-874	MIMAT0005284	8	4	10	6	1	1	7	11	2	9	7	5
Endogenous1	rno-miR-875	MIMAT0012842	12	15	13	8	5	8	20	16	9	11	11	13
Endogenous1	rno-miR-876	MIMAT0012843	14	10	11	5	5	1	18	19	14	35	27	11
Endogenous1	rno-miR-877	MIMAT0005285	10	15	6	9	4	3	13	10	11	10	9	9
Endogenous1	rno-miR-878	MIMAT0005286	9	8	5	7	5	5	6	9	8	4	5	11
Endogenous1	rno-miR-879	MIMAT0005287	12	12	5	6	4	5	6	6	11	5	9	11
Endogenous1	rno-miR-880	MIMAT0005288	8	10	9	8	4	6	5	14	9	6	10	16
Endogenous1	rno-miR-881	MIMAT0005289	3	5	3	5	1	2	4	4	6	6	5	4
Endogenous1	rno-miR-883	MIMAT0005290	6	6	5	4	3	2	7	9	6	5	3	4
Endogenous1	rno-miR-9	MIMAT0000781	22	9	10	9	5	6	17	9	44	9	20	11
Endogenous1	rno-miR-92a	MIMAT0000816	12	12	7	10	7	5	9	13	9	5	5	6
Endogenous1	rno-miR-92b	MIMAT0005340	8	13	12	9	1	9	7	12	10	7	7	7
Endogenous1	rno-miR-93	MIMAT0000817	79	71	89	93	38	42	109	149	95	104	66	66
Endogenous1	rno-miR-935	MIMAT0012845	7	7	7	5	4	4	6	3	4	9	3	5
Endogenous1	rno-miR-96	MIMAT0000818	43	29	14	33	8	11	17	37	68	10	18	17
Endogenous1	rno-miR-98	MIMAT0000819	427	291	428	349	126	170	301	407	453	318	281	219
Endogenous1	rno-miR-99a	MIMAT0000820	2476	2386	2536	2144	1007	1205	3912	4885	4223	4476	4317	3696
Endogenous1	rno-miR-99b	MIMAT0000821	244	197	274	254	109	112	235	350	394	276	173	168
SpikeIn	ath-miR159a	MIMAT0000177	10	5	15	5	4	2	6	8	13	11	7	11
SpikeIn	cel-miR-248	MIMAT0000304	10	11	17	13	10	8	10	23	14	17	14	9
SpikeIn	cel-miR-254	MIMAT0000310	9	11	7	12	6	2	7	9	4	7	6	6
SpikeIn	osa-miR414	MIMAT0001330	9	7	7	9	6	3	6	12	8	6	13	8
SpikeIn	osa-miR442	MIMAT0001605	7	8	5	5	1	4	6	6	6	10	5	2

## Sheet: top-100 miR normalized data
File Name			20140318_JJP Rat_01_01.RCC	20140318_JJP Rat_01_02.RCC	20140318_JJP Rat_01_03.RCC	20140318_JJP Rat_01_04.RCC	20140318_JJP Rat_01_05.RCC	20140318_JJP Rat_01_06.RCC	20140318_JJP Rat_01_07.RCC	20140318_JJP Rat_01_08.RCC	20140318_JJP Rat_01_09.RCC	20140318_JJP Rat_01_10.RCC	20140318_JJP Rat_01_11.RCC	20140318_JJP Rat_01_12.RCC
Description
Sample ID			3	4	21	22	23	24	5	6	8	14	15	16
			sham	sham	sham	sham	sham	sham	sci	sci	sci	sci	sci	sci
Sample Date			2014-03-18	2014-03-18	2014-03-18	2014-03-18	2014-03-18	2014-03-18	2014-03-18	2014-03-18	2014-03-18	2014-03-18	2014-03-18	2014-03-18
File Version			1.7	1.7	1.7	1.7	1.7	1.7	1.7	1.7	1.7	1.7	1.7	1.7
Gene RLF			NS_R_MIR_1.1	NS_R_MIR_1.1	NS_R_MIR_1.1	NS_R_MIR_1.1	NS_R_MIR_1.1	NS_R_MIR_1.1	NS_R_MIR_1.1	NS_R_MIR_1.1	NS_R_MIR_1.1	NS_R_MIR_1.1	NS_R_MIR_1.1	NS_R_MIR_1.1
Comments
Lane ID			1	2	3	4	5	6	7	8	9	10	11	12
FOV Count			280	280	280	280	280	280	280	280	280	280	280	280
FOV Counted			279	280	278	280	280	280	279	279	280	279	280	280
Scanner ID			KB0006	KB0006	KB0006	KB0006	KB0006	KB0006	KB0006	KB0006	KB0006	KB0006	KB0006	KB0006
Stage Position			2	2	2	2	2	2	2	2	2	2	2	2
Binding Density			0.73	0.69	0.84	0.89	0.43	0.42	0.72	0.8	0.71	0.77	0.72	0.61
top-100 miRNA normalization factor			0.86	1.05	0.91	0.94	1.92	1.93	0.96	0.71	0.8	0.9	1.09	1.04
Positive	POS_A	nmiR00813.1	29482	28761	29058	27771	16311	15562	29113	32927	30078	29846	27228	21344
Positive	POS_B	nmiR00809.1	6210	6104	6767	6996	3919	3660	6832	7478	7289	7229	6656	4706
Positive	POS_C	nmiR00811.1	2124	1855	1892	1881	1039	999	1793	2127	1776	1736	1676	1234
Positive	POS_D	nmiR00822.1	534	502	504	486	262	277	425	587	502	534	498	387
Positive	POS_E	nmiR00801.1	53	51	65	76	45	41	70	61	70	70	75	51
Positive	POS_F	nmiR00825.1	9	16	12	17	6	8	9	21	9	8	12	10
Negative	NEG_A	nmiR00810.1	4	8	4	3	1	2	7	10	3	3	2	5
Negative	NEG_B	nmiR00817.1	2	5	5	4	1	1	5	2	5	6	5	5
Negative	NEG_C	nmiR00828.1	108	99	121	79	53	52	115	118	99	127	114	92
Negative	NEG_D	nmiR00818.1	48	39	32	37	21	13	38	52	48	38	47	30
Negative	NEG_E	nmiR00803.1	11	9	10	15	4	2	7	10	11	10	9	8
Negative	NEG_F	nmiR00823.1	7	8	7	3	3	1	7	6	6	5	5	7
Negative	NEG_G	nmiR00827.1	1	1	2	3	2	1	2	4	3	4	5	2
Negative	NEG_H	nmiR00805.1	6	6	3	5	1	1	4	8	5	1	4	6
Housekeeping	Actb	NM_031144.2	1059.08	1235.17	818.36	896.63	822.69	811.12	754.14	929.12	798.43	882.97	809.61	1140.55
Housekeeping	B2m	NM_012512.1	897.4	954.59	627.47	817.6	699.67	714.56	748.37	1014.23	694.25	909.95	755.2	1018.69
Housekeeping	Gapdh	NM_017008.2	26154.4	33599.6	21645.6	24943.9	35660.1	28103.4	30904.2	24424.5	19604.5	18837.3	36448.8	28993
Housekeeping	Rpl19	NM_031103.1	1456.77	1638.1	984.6	1461.14	1003.37	1338.35	1048.1	1070.26	915.33	1261.52	1490.81	1284.29
Endogenous1	rno-miR-99a	MIMAT0000820	2140.63	2516.75	2316.26	2017.19	1935.63	2327.15	3758.19	3464.7	3358.34	4024.62	4697.7	3849.76		2208.93	3858.88	1.74694	0.000119953
Endogenous1	rno-miR-28	MIMAT0000800	227.38	215.18	245.69	230.51	242.19	227.89	205.59	210.65	199.61	209.5	219.81	198.95		231.473	207.352	0.895791	0.0018255
Endogenous1	rno-miR-133b	MIMAT0003126	5462.24	4231.85	3890.89	7474.13	4582.46	4115.48	2936.81	2182.37	2041.41	2769.4	3342.91	2569.63		4959.51	2640.42	0.532396	0.00680401
Endogenous1	rno-miR-378	MIMAT0003379	14292.8	15408.5	10420.5	14269	16015.5	14785.6	11608.9	11190.6	9196.28	10485	14266.1	10580.6		14198.6	11221.2	0.790305	0.0190893
Endogenous1	rno-miR-24	MIMAT0000794	670.03	730.98	774.52	962.49	786.17	697.18	654.22	596.48	686.3	704.04	589.8	522.88		770.228	625.62	0.812253	0.0200372
Endogenous1	rno-miR-450a	MIMAT0001547	204.03	200.41	135.18	206.99	180.68	200.85	157.55	161	124.06	151.96	146.91	177.07		188.023	153.092	0.814216	0.0290088
Endogenous1	rno-let-7a	MIMAT0000774	1066.86	1082.22	1463.19	1468.67	1280.17	1330.63	1526.52	1293.68	1588.91	1593.3	1514.75	1490.53		1281.96	1501.28	1.17109	0.0313811
Endogenous1	rno-miR-29a	MIMAT0000802	5580.68	7086.14	6739.64	7597.38	6858.31	6668.58	8726.84	7032.95	7362.43	10336.7	9244.14	7145.38		6755.12	8308.07	1.22989	0.0375589
Endogenous1	rno-miR-434	MIMAT0005315	313.83	315.38	349.81	270.97	484.39	397.84	334.32	121.28	268.79	317.4	250.28	217.69		355.37	251.627	0.70807	0.0407347
Endogenous1	rno-miR-210	MIMAT0000881	117.58	85.44	104.12	136.42	105.72	115.87	131.61	124.83	119.29	141.17	151.26	115.62		110.858	130.63	1.17835	0.0514043
Endogenous1	rno-miR-16	MIMAT0000785	9545.52	10988.9	12166.8	9952.33	10089.5	11378.9	12633.9	13399.9	10750.2	11726.8	11136.5	11229.5		10687	11812.8	1.10535	0.0808762
Endogenous1	rno-miR-204	MIMAT0000877	240.35	212.01	226.51	175	232.58	224.02	237.29	322	574.97	345.28	242.67	253.11		218.412	329.22	1.50734	0.0886209
Endogenous1	rno-miR-206	MIMAT0000879	48861.9	37904.2	16065	47241.1	15025.6	18144	18392.3	11585.6	8045.55	14582.5	20510.1	26194.2		30540.3	16551.7	0.541963	0.0894761
Endogenous1	rno-miR-107	MIMAT0000826	1507.78	1344.87	1365.46	1421.63	1280.17	1375.04	1226.79	1292.97	1439.4	1267.81	1331.94	1225.96		1382.49	1297.48	0.938507	0.0906176
Endogenous1	rno-miR-499	MIMAT0003381	1912.39	1275.25	189.98	2638.15	174.92	467.36	338.16	391.51	247.32	120.49	190.43	308.31		1109.67	266.037	0.239743	0.0972468
Endogenous1	rno-miR-125b-5p	MIMAT0000830	6795.38	7448.99	7273.03	4862.32	5284.05	7383.14	8111.04	8648.62	9430.88	6279.7	6467.09	7463.07		6507.82	7733.4	1.18832	0.105134
Endogenous1	rno-miR-145	MIMAT0000851	4976.36	3033.6	2637.76	3911.12	3663.66	2611.04	2943.53	3266.82	2839.84	1974.55	2191.61	3012.31		3472.26	2704.78	0.778968	0.108962
Endogenous1	rno-miR-23b	MIMAT0000793	1941.78	1911.29	2234.98	2366.24	2083.63	2004.63	2122.15	1831.29	2006.42	2046.48	1805.3	1576.98		2090.42	1898.1	0.907999	0.109519
Endogenous1	rno-miR-133a	MIMAT0000839	22262.2	25071.5	29138.7	23458.2	32776.9	27006.5	22907.5	19150.5	19344.5	22157	29089.4	24114.1		26619	22793.8	0.856299	0.11016
Endogenous1	rno-miR-195	MIMAT0000870	174.64	200.41	207.33	246.5	178.76	185.4	179.65	177.31	205.17	149.26	164.32	181.24		198.84	176.158	0.88593	0.120948
Endogenous1	rno-miR-26b	MIMAT0000797	273.2	265.81	358.95	367.87	307.55	266.51	411.17	337.6	396.03	300.32	373.25	298.94		306.648	352.885	1.15078	0.121989
Endogenous1	rno-miR-30e	MIMAT0000805	284.44	283.74	258.48	355.64	390.2	343.76	311.26	282.99	263.23	276.04	310.13	209.36		319.377	275.502	0.862623	0.124362
Endogenous1	rno-miR-26a	MIMAT0000796	184.15	135.01	214.64	181.58	240.27	173.81	239.21	191.5	269.59	219.39	235.05	172.91		188.243	221.275	1.17547	0.137868
Endogenous1	rno-miR-188	MIMAT0005301	281.84	274.25	201.85	335.88	151.85	181.54	182.53	166.67	159.05	177.13	212.2	226.03		237.868	187.268	0.787277	0.147048
Endogenous1	rno-miR-25	MIMAT0000795	759.94	761.56	856.73	777.14	749.65	816.92	867.5	1082.32	752.31	801.15	798.73	930.15		786.99	872.027	1.10805	0.151389
Endogenous1	rno-miR-345-5p	MIMAT0000594	287.9	276.36	263.96	248.38	303.7	297.41	250.74	253.91	248.12	262.55	306.87	231.24		279.618	258.905	0.925923	0.157717
Endogenous1	rno-miR-143	MIMAT0000849	202.31	142.4	149.79	211.69	230.66	173.81	185.41	158.16	167.8	124.98	146.91	174.99		185.11	159.708	0.862775	0.170921
Endogenous1	rno-miR-27b	MIMAT0000798	9124.48	9020.64	7449.31	8665.24	7411.89	7609.1	8185.97	7528	7919.11	7058.37	7592.27	7664.1		8213.44	7657.97	0.93237	0.171555
Endogenous1	rno-miR-532-5p	MIMAT0005322	194.52	248.93	166.23	196.64	224.89	216.3	167.16	190.79	143.15	175.34	180.64	240.61		207.918	182.948	0.879905	0.188479
Endogenous1	rno-miR-539	MIMAT0003176	202.31	228.89	204.59	172.18	257.57	222.09	186.37	91.49	129.63	233.78	237.22	187.49		214.605	177.663	0.827862	0.201
Endogenous1	rno-miR-20a+rno-miR-20b-5p	MIMAT0000602	506.63	514.74	533.4	474.19	532.44	484.74	606.19	807.84	498.62	518.81	529.95	513.51		507.69	579.153	1.14076	0.202275
Endogenous1	rno-miR-29b	MIMAT0000801	970.89	1235.17	1216.59	1595.68	1210.97	1226.34	1293.08	1325.59	1461.67	2985.2	1606.16	1227.01		1242.61	1649.79	1.32768	0.203531
Endogenous1	rno-miR-181a	MIMAT0000858	2257.34	2197.14	2119.89	1956.97	2506.51	2454.61	2308.52	2200.1	2263.28	2571.58	2803.17	2361.31		2248.74	2417.99	1.07526	0.20719
Endogenous1	rno-let-7c	MIMAT0000776	1665.99	1467.22	2150.95	1757.51	1585.79	1641.56	1722.5	1958.96	2824.73	1885.53	1521.28	1988.42		1711.5	1983.57	1.15896	0.225781
Endogenous1	rno-miR-98	MIMAT0000819	369.16	306.95	390.92	328.36	242.19	328.31	289.17	288.67	360.25	285.93	305.78	228.11		327.648	292.985	0.894206	0.234826
Endogenous1	rno-miR-151	MIMAT0000613	1002.02	1216.18	1059.49	1030.23	1030.28	1039.01	1117.27	1107.14	1009.17	1154.52	1132.8	1145.76		1062.87	1111.11	1.04539	0.239616
Endogenous1	rno-miR-21	MIMAT0000790	705.47	839.62	965.41	863.7	968.77	830.43	962.6	901.46	826.27	1022.34	983.72	855.15		862.233	925.257	1.07309	0.245186
Endogenous1	rno-miR-27a	MIMAT0000799	2488.18	2914.41	1834.01	2403.88	1601.17	2157.2	2062.59	2017.11	1834.64	1780.33	1812.92	2308.19		2233.14	1969.3	0.88185	0.251277
Endogenous1	rno-miR-196b	MIMAT0001082	651.87	662.41	740.73	588.97	626.63	772.5	599.47	612.79	621.89	670.77	654	655.17		673.852	635.682	0.943355	0.255749
Endogenous1	rno-miR-125a-5p	MIMAT0000829	1110.08	1278.42	892.35	890.05	780.4	1015.83	1124.96	1356.09	1259.68	927.93	893.4	1145.76		994.522	1117.97	1.12413	0.26354
Endogenous1	rno-miR-196a	MIMAT0000871	1022.76	1314.28	998.3	1115.85	1097.56	1152.95	1099.98	1105.02	857.28	1050.21	1194.83	1011.39		1116.95	1053.12	0.942852	0.352653
Endogenous1	rno-miR-374	MIMAT0003208	85.59	94.93	108.69	86.56	111.49	112.01	84.54	82.27	98.61	97.11	116.44	76.04		99.8783	92.5017	0.926143	0.368572
Endogenous1	rno-miR-338	MIMAT0000581	343.23	143.45	67.59	155.24	103.8	146.77	177.73	187.95	1913.37	128.58	146.91	140.62		160.013	449.193	2.80722	0.371362
Endogenous1	rno-miR-126	MIMAT0000832	14216.7	14340	7832.01	13044.9	9074.57	10274.2	11432.1	12614.8	9838.05	7335.31	9671.79	11228.5		11463.7	10353.4	0.903146	0.436363
Endogenous1	rno-miR-10a-5p	MIMAT0000782	409.8	369.18	307.8	325.53	420.96	347.62	344.88	387.25	369.79	292.23	379.78	291.65		363.482	344.263	0.947127	0.468513
Endogenous1	rno-miR-146a	MIMAT0000852	121.04	124.47	127.87	120.43	98.03	104.29	95.11	131.21	122.47	91.71	88.14	126.03		116.022	109.112	0.940442	0.47914
Endogenous1	rno-miR-15b	MIMAT0000784	651.01	504.19	879.56	500.53	469.01	616.07	747.41	1203.6	579.74	413.61	341.69	1015.56		603.395	716.935	1.18817	0.480402
Endogenous1	rno-miR-30a	MIMAT0000808	2375.79	2405.99	2379.29	2354.95	4115.37	3159.51	2753.32	2123.5	2277.6	2827.84	3188.38	2165.49		2798.48	2556.02	0.91336	0.497452
Endogenous1	rno-miR-144	MIMAT0000850	861.09	420.86	2346.41	1104.56	1122.55	1058.32	1694.64	3370.37	1325.68	446.88	467.92	1768.64		1152.3	1512.36	1.31247	0.501654
Endogenous1	rno-miR-22	MIMAT0000791	11725	13196.6	9948.25	12010	11654.1	10592.9	11617.5	10797	9794.31	13405.5	15146.5	12162.8		11521.1	12153.9	1.05492	0.504652
Endogenous1	rno-miR-322	MIMAT0001619	371.76	609.67	243.87	437.5	267.18	326.38	413.09	336.19	271.18	270.65	285.1	421.85		376.06	333.01	0.885524	0.50686
Endogenous1	rno-miR-199a-3p	MIMAT0004738	2731.12	3723.44	5100.17	2023.77	1924.09	4385.85	2944.49	4458.36	4472.49	3577.74	2654.08	4263.27		3314.74	3728.41	1.1248	0.524102
Endogenous1	rno-miR-142-3p	MIMAT0000848	228.24	209.9	172.62	242.74	184.53	171.88	182.53	185.11	176.55	200.51	199.14	213.53		201.652	192.895	0.956575	0.53627
Endogenous1	rno-miR-193	MIMAT0000868	119.31	114.97	171.71	167.47	247.96	154.5	141.22	159.58	137.58	156.45	179.55	117.7		162.653	148.68	0.914091	0.53688
Endogenous1	rno-miR-3594-3p	MIMAT0017899	112.39	175.1	127.87	96.91	98.03	108.15	104.71	87.24	71.57	115.09	151.26	124.99		119.742	109.143	0.91149	0.537943
Endogenous1	rno-miR-150	MIMAT0000853	1286.45	1400.77	771.78	1092.33	882.28	1133.64	1476.57	1404.32	993.27	862.29	985.9	1358.25		1094.54	1180.1	1.07817	0.566597
Endogenous1	rno-miR-872	MIMAT0005282	89.05	116.03	84.03	81.85	138.4	96.56	97.99	96.46	130.42	89.92	109.91	118.74		100.987	107.24	1.06192	0.583247
Endogenous1	rno-miR-19b	MIMAT0000788	134.01	120.25	139.74	108.2	180.68	129.39	183.49	201.43	125.65	131.28	109.91	120.83		135.378	145.432	1.07426	0.597922
Endogenous1	rno-let-7b	MIMAT0000775	2300.57	2320.56	2118.98	2131.03	1851.05	2006.56	1812.81	2178.82	2526.51	1800.11	1659.48	2275.9		2121.46	2042.27	0.962673	0.624642
Endogenous1	rno-miR-99b	MIMAT0000821	210.95	207.8	250.26	238.98	209.52	216.3	225.76	248.24	313.33	248.17	188.26	174.99		222.302	233.125	1.04869	0.632643
Endogenous1	rno-let-7d	MIMAT0000562	5975.78	5797.17	4993.3	5835.16	4801.58	5434.52	5378.86	5691.04	4822.4	5771.68	5518.19	4904.9		5472.92	5347.85	0.977147	0.636479
Endogenous1	rno-miR-300-3p	MIMAT0000902	182.42	178.26	158.01	161.83	186.45	173.81	169.08	147.52	137.58	177.13	196.96	183.32		173.463	168.598	0.971954	0.648432
Endogenous1	rno-miR-451	MIMAT0001633	652.74	275.3	1433.05	584.27	432.49	594.82	911.69	1588.02	673.58	218.49	190.43	1166.59		662.112	791.467	1.19537	0.651294
Endogenous1	rno-miR-30b-5p	MIMAT0000806	849.85	850.17	1140.78	972.84	1487.76	973.35	1226.79	1005.01	1103.81	1026.84	1194.83	1003.06		1045.79	1093.39	1.04551	0.669136
Endogenous1	rno-miR-23a	MIMAT0000792	7901.14	10167.2	7447.48	8756.51	6677.62	7558.88	8990.07	8544.36	6983.1	7757.91	6580.26	8060.95		8084.81	7819.44	0.967178	0.680303
Endogenous1	rno-miR-191	MIMAT0000866	721.9	710.93	615.6	624.73	682.37	596.75	646.54	649.68	581.33	691.45	676.85	640.58		658.713	647.738	0.983339	0.690392
Endogenous1	rno-miR-411	MIMAT0005312	1436.02	1534.73	1227.55	1370.82	1395.5	1320.97	1528.45	1214.95	1092.67	1467.42	1745.45	1489.49		1380.93	1423.07	1.03052	0.699137
Endogenous1	rno-miR-30c	MIMAT0000804	10442.9	11396	8822.08	10238.4	10593.1	9395.49	10934.5	9019.56	8164.05	10872.6	13112.6	10563.9		10148	10444.5	1.02922	0.719319
Endogenous1	rno-miR-103	MIMAT0000824	117.58	100.21	134.26	86.56	136.47	139.05	108.56	111.35	117.7	116.89	129.49	109.37		119.022	115.56	0.970916	0.72488
Endogenous1	rno-miR-203	MIMAT0000876	193.66	176.15	175.36	166.53	190.29	146.77	177.73	160.29	210.74	173.54	138.2	217.69		174.793	179.698	1.02806	0.737763
Endogenous1	rno-miR-185	MIMAT0000862	112.39	110.75	123.3	151.48	138.4	146.77	105.68	198.59	124.06	108.8	120.79	91.66		130.515	124.93	0.957208	0.752721
Endogenous1	rno-miR-17-5p	MIMAT0000786	241.21	247.88	311.45	249.33	265.26	227.89	250.74	321.29	234.6	231.08	229.61	239.57		257.17	251.148	0.976585	0.754015
Endogenous1	rno-miR-361	MIMAT0003117	83	106.53	132.44	113.84	140.32	123.6	101.83	90.08	156.66	125.88	147.99	103.12		116.622	120.927	1.03691	0.763032
Endogenous1	rno-miR-128	MIMAT0000834	124.5	92.82	103.21	144.89	134.55	108.15	137.38	110.64	124.06	102.5	114.26	101.04		118.02	114.98	0.974242	0.765945
Endogenous1	rno-miR-106b	MIMAT0000825	246.4	291.12	437.5	371.64	472.85	351.49	434.23	390.8	370.59	386.64	369.98	282.27		361.833	372.418	1.02925	0.80011
Endogenous1	rno-miR-152	MIMAT0000854	555.91	568.54	722.46	369.75	461.32	621.86	423.66	523.43	687.1	580.85	424.39	559.34		549.973	533.128	0.969371	0.800564
Endogenous1	rno-miR-100	MIMAT0000822	763.4	740.47	938.93	582.39	647.77	718.42	629.25	826.99	811.16	795.75	672.5	734.33		731.897	744.997	1.0179	0.830648
Endogenous1	rno-miR-199a-5p	MIMAT0000872	528.24	739.41	980.94	461.96	486.31	950.17	632.13	831.95	940.78	669.87	445.07	782.24		691.172	717.007	1.03738	0.832956
Endogenous1	rno-miR-130a	MIMAT0000836	269.74	282.69	243.87	194.76	234.5	224.02	182.53	286.54	278.34	217.6	181.73	272.9		241.597	236.607	0.979346	0.838319
Endogenous1	rno-miR-29c	MIMAT0000803	11642.9	15550.9	14287.6	15686.8	19586.9	14694.8	16602.5	14100.6	12701.8	18030.8	18380.5	13124.2		15241.7	15490.1	1.0163	0.869043
Endogenous1	rno-miR-30d	MIMAT0000807	3152.16	3197.09	3563.91	3043.65	4105.76	3159.51	3787.97	3009.36	2959.13	3459.05	3600.81	3195.63		3370.35	3335.33	0.989609	0.872968
Endogenous1	rno-miR-365	MIMAT0001549	665.7	884.98	1517.99	965.31	1460.85	1280.41	1049.07	897.2	1008.38	1542.05	1282.97	830.16		1129.21	1101.64	0.975586	0.879466
Endogenous1	rno-let-7i	MIMAT0000779	2886.74	2862.72	3570.3	2905.35	3429.15	2981.84	3095.32	3137.02	3500.69	2918.66	3009.92	3094.6		3106.02	3126.03	1.00645	0.897446
Endogenous1	rno-let-7f	MIMAT0000778	2465.7	2320.56	3088.96	3205.48	2264.32	2800.3	2979.08	2447.63	2847	2789.18	2837.99	2349.85		2690.89	2708.45	1.00653	0.929609
Endogenous1	rno-miR-1	MIMAT0003125	195280	203679	255312	226925	279918	225295	240859	186507	202787	254752	283165	224430		231068	232084	1.00439	0.959224
Endogenous1	rno-miR-154	MIMAT0000856	328.53	354.41	291.36	290.72	328.69	339.9	298.77	331.93	289.47	335.38	322.1	359.35		322.268	322.833	1.00175	0.970456
Endogenous1	rno-let-7e	MIMAT0000777	279.25	301.67	297.75	253.09	267.18	262.65	237.29	290.08	334.01	301.22	232.87	264.57		276.932	276.673	0.999067	0.988865
Endogenous1	rno-miR-207	MIMAT0003115	79.54	87.55	93.16	76.21	144.16	113.94	115.28	75.89	87.48	106.1	119.7	79.16		99.0933	97.2683
Endogenous1	rno-miR-335	MIMAT0000575	86.46	98.1	88.6	75.27	132.63	102.36	70.13	85.11	87.48	78.23	64.2	141.66		97.2367	87.8017
Endogenous1	rno-miR-543	MIMAT0004787	104.61	127.63	72.15	90.32	69.2	96.56	81.66	68.8	79.53	71.03	65.29	88.54		93.4117	75.8083
Endogenous1	rno-miR-190	MIMAT0000865	72.62	103.37	73.07	86.56	84.58	113.94	80.7	85.82	72.37	80.92	109.91	80.2		89.0233	84.9867
Endogenous1	rno-miR-139-5p	MIMAT0000845	97.69	87.55	82.2	62.1	76.89	94.63	92.23	61	101	124.98	120.79	99.99		83.51	99.9983
Endogenous1	rno-miR-331	MIMAT0000570	64.84	90.71	80.38	76.21	59.59	90.77	80.7	51.78	63.62	75.53	92.5	50		77.0833	69.0217
Endogenous1	rno-miR-598-5p	MIMAT0005324	72.62	119.19	60.28	60.21	80.73	65.66	64.37	63.12	57.26	80.92	97.94	92.7		76.4483	76.0517
Endogenous1	rno-miR-3594-5p	MIMAT0017898	70.89	88.6	44.75	56.45	42.29	63.73	63.41	56.03	58.05	71.03	72.91	68.75		61.1183	65.03
Endogenous1	rno-miR-140	MIMAT0000573	103.75	84.38	50.23	60.21	67.28	32.83	48.99	70.93	63.62	56.65	51.14	70.83
Endogenous1	rno-miR-342-3p	MIMAT0000589	70.89	84.38	77.64	79.97	76.89	71.46	78.78	88.66	81.91	87.22	53.32	77.08
Endogenous1	rno-miR-423	MIMAT0005313	95.97	83.33	104.12	102.55	121.1	106.22	82.62	93.62	99.41	98.01	102.29	69.79
Endogenous1	rno-miR-544	MIMAT0012831	62.25	82.27	47.49	56.45	49.98	44.42	49.96	59.58	49.31	63.84	65.29	78.12
Endogenous1	rno-miR-148b-3p	MIMAT0000579	68.3	81.22	81.29	56.45	80.73	52.14	68.21	99.3	94.63	89.92	71.82	93.74
Endogenous1	rno-miR-628	MIMAT0012836	63.98	81.22	46.58	62.1	42.29	54.07	56.68	84.4	66.8	86.32	77.26	77.08
Endogenous1	rno-miR-376c	MIMAT0003194	70.89	80.16	77.64	55.51	90.34	63.73	44.19	32.63	50.1	45.86	65.29	68.75
Endogenous1	rno-miR-32	MIMAT0000811	70.03	79.11	69.41	54.57	73.04	59.87	59.56	90.08	80.32	57.55	53.32	56.25
Endogenous1	rno-miR-329	MIMAT0000566	73.49	79.11	71.24	56.45	111.49	104.29	29.78	27.66	45.33	64.74	50.06	43.75
Endogenous1	rno-miR-3585-5p	MIMAT0017878	49.28	78.06	66.67	56.45	78.81	79.18	67.25	44.68	46.12	62.94	77.26	36.46
Endogenous1	rno-miR-369-3p	MIMAT0003207	79.54	78.06	95.9	77.15	132.63	104.29	71.09	33.33	83.5	64.74	80.53	60.41
Endogenous1	rno-miR-218a	MIMAT0000888	84.73	75.95	87.68	43.28	130.71	98.49	73.01	35.46	135.99	57.55	91.41	60.41
Endogenous1	rno-miR-455	MIMAT0005316	50.14	74.89	36.53	39.52	51.9	36.69	47.07	39.72	38.17	49.45	53.32	80.2
Endogenous1	rno-miR-93	MIMAT0000817	68.3	74.89	81.29	87.5	73.04	81.11	104.71	105.68	75.55	93.51	71.82	68.75
Endogenous1	rno-miR-201	MIMAT0012846	74.35	72.78	50.23	91.26	48.05	88.84	49.96	70.93	66.01	50.35	55.5	39.58
Endogenous1	rno-miR-3583-3p	MIMAT0017874	69.16	72.78	47.49	62.1	49.98	65.66	67.25	48.94	44.53	72.83	68.56	80.2
Endogenous1	rno-miR-214	MIMAT0000885	70.89	71.73	113.26	39.52	26.91	98.49	51.88	78.73	92.25	53.95	37	68.75
Endogenous1	rno-miR-340-5p	MIMAT0004650	58.79	71.73	77.64	67.74	80.73	73.39	71.09	58.16	75.55	71.03	65.29	79.16
Endogenous1	rno-miR-3596d	MIMAT0017823	70.89	71.73	96.82	69.62	103.8	86.91	84.54	78.73	74.75	100.71	119.7	107.28
Endogenous1	rno-miR-301a	MIMAT0000552	108.07	66.45	75.81	62.1	90.34	61.8	66.29	79.44	105.77	79.13	78.35	80.2
Endogenous1	rno-miR-1949	MIMAT0017852	64.84	65.4	61.19	60.21	163.38	56.01	56.68	82.27	63.62	34.17	67.47	45.83
Endogenous1	rno-miR-3590-5p	MIMAT0017889	44.96	64.34	40.19	48.92	48.05	42.49	36.51	36.88	37.38	31.47	55.5	63.54
Endogenous1	rno-miR-421	MIMAT0001320	30.26	63.29	35.62	32.93	34.6	40.56	39.39	22.7	31.01	36.87	40.26	45.83
Endogenous1	rno-miR-337	MIMAT0000577	48.41	61.18	89.51	71.5	105.72	77.25	83.58	55.32	72.37	75.53	81.61	50
Endogenous1	rno-miR-3596c	MIMAT0017877	30.26	60.12	31.05	32.93	28.83	44.42	32.66	40.43	31.81	46.76	45.7	42.71
Endogenous1	rno-miR-101b	MIMAT0000615	45.82	59.07	81.29	74.33	84.58	46.35	78.78	56.74	100.2	87.22	91.41	45.83
Endogenous1	rno-miR-101a	MIMAT0000823	80.4	56.96	108.69	108.2	130.71	106.22	92.23	90.78	123.26	110.6	128.41	90.62
Endogenous1	rno-miR-3593-5p	MIMAT0017896	44.96	56.96	25.57	31.05	23.07	28.97	24.98	39.72	38.97	39.56	65.29	53.12
Endogenous1	rno-miR-675	MIMAT0012841	50.14	54.85	45.67	43.28	32.68	56.01	38.43	32.63	44.53	53.05	41.35	50
Endogenous1	rno-miR-501	MIMAT0003116	31.12	53.79	28.31	29.17	40.37	42.49	34.58	37.59	27.83	47.66	50.06	46.87
Endogenous1	rno-miR-667	MIMAT0012852	62.25	53.79	71.24	67.74	74.96	57.94	67.25	48.94	53.28	80.02	66.38	64.58
Endogenous1	rno-miR-466b	MIMAT0005278	51.01	52.74	21.92	31.05	28.83	25.11	34.58	29.79	25.45	36.87	39.17	47.91
Endogenous1	rno-miR-34c	MIMAT0000814	32.85	51.69	48.41	31.99	42.29	69.52	43.23	43.97	40.56	39.56	58.76	36.46
Endogenous1	rno-miR-511	MIMAT0012829	43.23	51.69	51.15	71.5	80.73	71.46	59.56	53.19	49.31	62.94	58.76	30.21
Endogenous1	rno-miR-205	MIMAT0000878	16.43	50.63	22.83	19.76	23.07	27.04	14.41	21.28	31.81	14.39	9.79	27.08
Endogenous1	rno-miR-324-5p	MIMAT0000553	70.03	49.58	96.82	59.27	92.26	81.11	80.7	65.25	66.8	87.22	72.91	73.95
Endogenous1	rno-miR-146b	MIMAT0005595	41.5	48.52	46.58	38.57	49.98	52.14	38.43	42.56	46.92	41.36	33.73	53.12
Endogenous1	rno-miR-296	MIMAT0004742	39.77	47.47	34.71	47.04	42.29	38.62	48.03	36.17	37.38	33.27	32.65	32.29
Endogenous1	rno-miR-351	MIMAT0000608	36.31	46.41	47.49	28.23	36.52	40.56	44.19	37.59	34.99	50.35	53.32	37.5
Endogenous1	rno-miR-504	MIMAT0012830	41.5	46.41	58.45	49.87	63.43	57.94	60.52	42.56	49.31	60.24	65.29	53.12
Endogenous1	rno-miR-132	MIMAT0000838	43.23	45.36	24.66	41.4	30.75	57.94	29.78	31.21	30.22	38.66	41.35	31.25
Endogenous1	rno-miR-3571	MIMAT0017851	42.36	45.36	29.23	26.34	30.75	30.9	39.39	35.46	35.79	35.07	52.23	54.16
Endogenous1	rno-miR-466d	MIMAT0017824	55.33	45.36	26.49	34.81	32.68	28.97	38.43	27.66	33.4	31.47	45.7	38.54
Endogenous1	rno-miR-127	MIMAT0000833	42.36	43.25	46.58	51.75	46.13	34.76	31.7	16.31	44.53	29.67	25.03	32.29
Endogenous1	rno-miR-449c-3p	MIMAT0017804	29.39	43.25	18.27	22.58	26.91	32.83	42.27	27.66	23.06	34.17	42.44	37.5
Endogenous1	rno-miR-741-3p	MIMAT0017902	35.45	43.25	28.31	27.28	48.05	32.83	30.74	20.57	26.24	31.47	27.2	37.5
Endogenous1	rno-miR-1224	MIMAT0012827	34.58	41.14	41.1	17.88	36.52	28.97	34.58	34.04	42.94	309.31	167.58	64.58
Endogenous1	rno-miR-31	MIMAT0000810	26.8	41.14	30.14	30.11	38.44	23.17	37.47	30.5	21.47	25.18	31.56	39.58
Endogenous1	rno-miR-3563-5p	MIMAT0017833	49.28	41.14	31.97	37.63	38.44	27.04	40.35	23.41	31.81	44.06	41.35	41.66
Endogenous1	rno-miR-409-3p	MIMAT0003205	32.85	41.14	45.67	50.81	59.59	40.56	57.64	40.43	38.17	40.46	55.5	39.58
Endogenous1	rno-miR-344a-3p	MIMAT0000592	39.77	40.08	21.01	30.11	32.68	30.9	32.66	39.01	27.04	39.56	41.35	47.91
Endogenous1	rno-miR-425	MIMAT0005314	44.09	40.08	60.28	49.87	23.07	52.14	53.8	56.03	42.94	45.86	40.26	45.83
Endogenous1	rno-miR-542-5p	MIMAT0003178	46.69	40.08	43.84	39.52	38.44	57.94	45.15	37.59	33.4	31.47	22.85	47.91
Endogenous1	rno-miR-497	MIMAT0003383	27.67	39.03	59.37	42.34	46.13	61.8	37.47	41.14	50.1	42.26	22.85	33.33
Endogenous1	rno-miR-19a	MIMAT0000789	55.33	37.97	105.95	57.39	73.04	52.14	75.89	192.21	58.85	57.55	44.62	68.75
Endogenous1	rno-miR-10b	MIMAT0000783	31.12	36.92	42.01	44.22	57.67	40.56	42.27	28.37	46.92	43.16	60.94	52.08
Endogenous1	rno-miR-136	MIMAT0000842	25.07	36.92	29.23	27.28	63.43	54.07	31.7	17.02	27.83	26.97	33.73	27.08
Endogenous1	rno-miR-181c	MIMAT0000857	55.33	36.92	51.15	46.1	46.13	46.35	43.23	50.36	31.01	50.35	40.26	42.71
Endogenous1	rno-miR-542-3p	MIMAT0003179	31.12	36.92	31.05	43.28	28.83	40.56	25.94	29.79	35.79	33.27	43.53	33.33
Endogenous1	rno-miR-122	MIMAT0000827	27.67	35.86	32.88	27.28	24.99	38.62	27.86	31.92	31.81	2294.64	1008.75	166.66
Endogenous1	rno-miR-194	MIMAT0000869	41.5	35.86	32.88	49.87	30.75	38.62	29.78	27.66	34.2	146.56	80.53	30.21
Endogenous1	rno-miR-328a	MIMAT0000564	38.9	35.86	42.93	40.46	61.51	54.07	49.96	36.88	48.51	52.15	46.79	30.21
Endogenous1	rno-miR-3561-3p	MIMAT0017831	22.48	35.86	16.44	18.82	17.3	9.66	23.06	22.7	19.09	18.88	33.73	28.12
Endogenous1	rno-miR-3578	MIMAT0017866	18.16	35.86	17.35	19.76	19.22	17.38	16.33	12.77	25.45	17.08	32.65	34.37
Endogenous1	rno-miR-582	MIMAT0012833	14.7	35.86	16.44	22.58	19.22	19.31	25.94	16.31	19.88	23.38	32.65	33.33
Endogenous1	rno-miR-196c	MIMAT0005303	57.06	34.81	25.57	30.11	48.05	34.76	18.25	21.28	18.29	32.37	38.09	23.96
Endogenous1	rno-miR-293	MIMAT0012847	29.39	34.81	21.92	19.76	23.07	30.9	19.21	22.7	22.27	20.68	31.56	23.96
Endogenous1	rno-miR-30b-3p	MIMAT0004721	22.48	34.81	18.27	20.7	17.3	25.11	20.17	36.17	15.91	14.39	28.29	26.04
Endogenous1	rno-miR-3568	MIMAT0017848	29.39	33.75	32.88	33.87	36.52	36.69	45.15	28.37	30.22	33.27	54.41	38.54
Endogenous1	rno-miR-448	MIMAT0001534	20.75	33.75	16.44	15.05	7.69	11.59	11.53	12.77	8.75	22.48	27.2	19.79
Endogenous1	rno-miR-376a	MIMAT0003198	25.94	32.7	22.83	26.34	46.13	17.38	24.98	22.7	37.38	14.39	23.94	21.87
Endogenous1	rno-miR-485	MIMAT0003203	39.77	32.7	36.53	30.11	30.75	36.69	35.55	33.33	29.42	36.87	28.29	40.62
Endogenous1	rno-miR-540	MIMAT0003174	31.12	32.7	16.44	27.28	21.14	25.11	24.98	26.24	19.88	19.78	31.56	31.25
Endogenous1	rno-miR-350	MIMAT0000604	45.82	31.64	47.49	41.4	55.74	21.24	29.78	23.41	49.31	35.07	32.65	42.71
Endogenous1	rno-miR-3595	MIMAT0017903	20.75	31.64	16.44	16.94	15.38	17.38	23.06	26.95	15.91	22.48	25.03	36.46
Endogenous1	rno-miR-325-3p	MIMAT0004639	31.12	30.59	25.57	24.46	26.91	23.17	39.39	19.15	21.47	25.18	29.38	39.58
Endogenous1	rno-miR-3590-3p	MIMAT0017890	14.7	30.59	15.53	11.29	30.75	30.9	15.37	14.89	16.7	25.18	32.65	32.29
Endogenous1	rno-miR-96	MIMAT0000818	37.18	30.59	12.79	31.05	15.38	21.24	16.33	26.24	54.08	8.99	19.59	17.71
Endogenous1	rno-miR-1912-3p	MIMAT0017865	27.67	29.53	22.83	21.64	36.52	21.24	26.9	26.24	24.65	20.68	35.91	26.04
Endogenous1	rno-miR-3577	MIMAT0017863	15.56	29.53	19.18	15.99	7.69	32.83	21.14	17.73	15.11	15.29	30.47	31.25
Endogenous1	rno-miR-376b-5p	MIMAT0003195	23.34	29.53	19.18	15.05	34.6	28.97	19.21	13.48	21.47	17.98	19.59	14.58
Endogenous1	rno-miR-532-3p	MIMAT0005323	17.29	29.53	31.97	31.05	26.91	23.17	26.9	20.57	20.68	17.98	17.41	18.75
Endogenous1	rno-miR-208b-3p	MIMAT0017845	24.21	28.48	28.31	22.58	28.83	9.66	21.14	21.28	23.06	16.18	27.2	22.92
Endogenous1	rno-miR-3581	MIMAT0017870	20.75	28.48	19.18	15.05	17.3	15.45	24.02	18.44	14.31	18.88	33.73	27.08
Endogenous1	rno-miR-495	MIMAT0005320	38.9	28.48	43.84	36.69	44.21	38.62	10.57	11.35	33.4	10.79	16.32	13.54
Endogenous1	rno-miR-124	MIMAT0000828	17.29	27.42	21.01	14.11	21.14	19.31	14.41	14.89	58.05	37.76	41.35	31.25
Endogenous1	rno-miR-17-2-3p	MIMAT0017295	16.43	27.42	10.05	12.23	19.22	21.24	22.1	13.48	7.95	12.59	17.41	16.67
Endogenous1	rno-miR-3579	MIMAT0017867	11.24	27.42	14.61	13.17	9.61	21.24	24.02	14.19	12.72	18.88	21.76	22.92
Endogenous1	rno-miR-3596b	MIMAT0017871	19.88	27.42	22.83	15.05	3.84	25.11	21.14	13.48	11.93	24.28	10.88	19.79
Endogenous1	rno-miR-489	MIMAT0003113	27.67	27.42	29.23	22.58	21.14	28.97	32.66	23.41	20.68	28.77	26.12	33.33
Endogenous1	rno-miR-181b+rno-miR-181d	MIMAT0000859	18.16	26.37	25.57	27.28	42.29	52.14	23.06	32.63	32.61	20.68	31.56	20.83
Endogenous1	rno-miR-33	MIMAT0000812	16.43	26.37	12.79	10.35	23.07	13.52	25.94	12.77	24.65	13.49	25.03	16.67
Endogenous1	rno-miR-3592	MIMAT0017895	18.16	26.37	10.05	17.88	15.38	5.79	18.25	20.57	14.31	18.88	15.23	20.83
Endogenous1	rno-miR-382	MIMAT0003201	25.07	26.37	23.75	13.17	36.52	9.66	15.37	8.51	21.47	20.68	16.32	11.46
Endogenous1	rno-miR-410	MIMAT0005311	23.34	26.37	30.14	19.76	36.52	25.11	16.33	12.77	30.22	13.49	17.41	15.62
Endogenous1	rno-miR-141	MIMAT0000846	27.67	25.32	35.62	32.93	42.29	36.69	40.35	33.33	23.86	38.66	39.17	35.41
Endogenous1	rno-miR-465	MIMAT0012850	25.07	25.32	11.87	11.29	13.46	11.59	25.94	11.35	15.11	14.39	20.68	23.96
Endogenous1	rno-miR-463	MIMAT0005317	25.07	24.26	26.49	17.88	26.91	44.42	27.86	16.31	26.24	24.28	45.7	37.5
Endogenous1	rno-miR-483	MIMAT0003121	38.04	24.26	47.49	37.63	55.74	32.83	26.9	32.63	37.38	25.18	28.29	33.33
Endogenous1	rno-miR-7a	MIMAT0000606	8.65	24.26	9.13	14.11	13.46	11.59	13.45	10.64	15.91	10.79	15.23	14.58
Endogenous1	rno-miR-1188-3p	MIMAT0017855	17.29	23.21	24.66	19.76	21.14	9.66	14.41	14.19	16.7	19.78	22.85	15.62
Endogenous1	rno-miR-192	MIMAT0000867	19.88	23.21	24.66	20.7	23.07	28.97	15.37	19.15	16.7	110.6	45.7	20.83
Endogenous1	rno-miR-223	MIMAT0000892	20.75	23.21	21.92	23.52	40.37	19.31	20.17	35.46	21.47	26.97	13.06	20.83
Endogenous1	rno-miR-3545-5p	MIMAT0017799	16.43	23.21	14.61	10.35	15.38	17.38	17.29	12.06	14.31	17.08	11.97	18.75
Endogenous1	rno-miR-433	MIMAT0001628	15.56	23.21	17.35	12.23	28.83	17.38	9.61	8.51	16.7	8.99	9.79	16.67
Endogenous1	rno-miR-449c-5p	MIMAT0017803	12.97	23.21	15.53	12.23	9.61	13.52	13.45	12.06	15.91	13.49	29.38	13.54
Endogenous1	rno-miR-496	MIMAT0012860	18.16	23.21	16.44	14.11	17.3	13.52	12.49	11.35	11.93	10.79	13.06	13.54
Endogenous1	rno-miR-652	MIMAT0005342	23.34	23.21	12.79	15.05	17.3	19.31	19.21	27.66	25.45	18.88	18.5	21.87
Endogenous1	rno-miR-295	MIMAT0012849	17.29	22.15	24.66	14.11	13.46	19.31	18.25	12.06	16.7	17.08	17.41	20.83
Endogenous1	rno-miR-3566	MIMAT0017841	13.83	22.15	12.79	10.35	19.22	13.52	15.37	12.77	12.72	9.89	17.41	19.79
Endogenous1	rno-miR-3570	MIMAT0017850	11.24	22.15	9.13	13.17	5.77	11.59	12.49	14.19	14.31	8.09	17.41	13.54
Endogenous1	rno-miR-369-5p	MIMAT0003206	15.56	22.15	25.57	16.94	21.14	38.62	19.21	21.99	18.29	22.48	18.5	15.62
Endogenous1	rno-miR-377	MIMAT0003123	19.02	22.15	13.7	11.29	24.99	25.11	24.02	10.64	16.7	15.29	25.03	16.67
Endogenous1	rno-miR-298	MIMAT0000900	13.83	21.1	33.79	14.11	24.99	21.24	33.62	23.41	17.5	22.48	33.73	15.62
Endogenous1	rno-miR-320	MIMAT0000903	28.53	21.1	18.27	22.58	26.91	23.17	16.33	19.15	11.93	20.68	22.85	10.42
Endogenous1	rno-miR-3567	MIMAT0017843	13.83	21.1	16.44	11.29	11.53	11.59	13.45	11.35	11.93	16.18	18.5	18.75
Endogenous1	rno-miR-3572	MIMAT0017853	18.16	21.1	10.05	2.82	13.46	5.79	15.37	12.77	14.31	11.69	16.32	13.54
Endogenous1	rno-miR-3584-3p	MIMAT0017876	19.88	21.1	21.01	16.94	23.07	17.38	15.37	17.02	19.09	29.67	21.76	14.58
Endogenous1	rno-miR-3586-5p	MIMAT0017880	15.56	21.1	5.48	6.59	5.77	13.52	16.33	12.06	15.11	12.59	15.23	23.96
Endogenous1	rno-miR-3589	MIMAT0017888	31.12	21.1	23.75	15.05	19.22	28.97	25.94	19.15	16.7	26.08	27.2	33.33
Endogenous1	rno-miR-190b	MIMAT0005302	13.83	20.04	16.44	12.23	9.61	15.45	15.37	10.64	15.91	22.48	15.23	12.5
Endogenous1	rno-miR-342-5p	MIMAT0004652	15.56	20.04	10.96	15.05	5.77	23.17	13.45	14.89	6.36	9.89	18.5	16.67
Endogenous1	rno-miR-3564	MIMAT0017837	18.16	20.04	27.4	15.05	21.14	19.31	22.1	11.35	27.04	31.47	22.85	23.96
Endogenous1	rno-miR-490	MIMAT0012823	20.75	20.04	25.57	13.17	23.07	17.38	23.06	12.06	20.68	11.69	17.41	17.71
Endogenous1	rno-miR-551b	MIMAT0005596	11.24	20.04	6.39	10.35	15.38	9.66	11.53	10.64	11.93	11.69	9.79	22.92
Endogenous1	rno-miR-674-3p	MIMAT0005330	15.56	20.04	22.83	13.17	11.53	5.79	14.41	15.6	11.93	17.98	11.97	13.54
Endogenous1	rno-miR-674-5p	MIMAT0005329	16.43	20.04	15.53	18.82	15.38	13.52	17.29	21.28	19.88	16.18	13.06	17.71
Endogenous1	rno-miR-1249	MIMAT0017892	19.88	18.99	23.75	12.23	44.21	15.45	18.25	12.06	20.68	19.78	31.56	18.75
Endogenous1	rno-miR-125a-3p	MIMAT0004729	11.24	18.99	20.09	11.29	17.3	13.52	19.21	11.35	22.27	26.97	15.23	20.83
Endogenous1	rno-miR-134	MIMAT0000840	22.48	18.99	15.53	13.17	13.46	11.59	7.69	17.73	24.65	10.79	10.88	16.67
Endogenous1	rno-miR-224	MIMAT0003119	19.88	18.99	21.01	19.76	28.83	23.17	15.37	14.19	23.86	28.77	34.82	32.29
Endogenous1	rno-miR-292-3p	MIMAT0000897	6.92	18.99	10.96	10.35	5.77	15.45	8.65	8.51	8.75	12.59	10.88	11.46
Endogenous1	rno-miR-324-3p	MIMAT0000554	14.7	18.99	20.09	11.29	15.38	15.45	22.1	14.89	11.93	27.87	27.2	20.83
Endogenous1	rno-miR-352	MIMAT0000610	22.48	18.99	18.27	23.52	30.75	13.52	19.21	25.53	22.27	31.47	25.03	17.71
Endogenous1	rno-miR-3561-5p	MIMAT0017830	10.37	18.99	13.7	7.53	13.46	13.52	12.49	13.48	10.34	5.39	11.97	11.46
Endogenous1	rno-miR-3585-3p	MIMAT0017879	19.88	18.99	14.61	15.05	19.22	13.52	7.69	15.6	15.11	18.88	21.76	23.96
Endogenous1	rno-miR-409-5p	MIMAT0003204	12.97	17.93	21.01	7.53	23.07	15.45	13.45	7.09	13.52	6.29	11.97	22.92
Endogenous1	rno-miR-668	MIMAT0012839	4.32	17.93	15.53	9.41	5.77	9.66	9.61	11.35	14.31	11.69	9.79	10.42
Endogenous1	rno-miR-344a-5p	MIMAT0004654	8.65	16.88	9.13	16.94	7.69	11.59	20.17	13.48	7.95	10.79	13.06	18.75
Endogenous1	rno-miR-3586-3p	MIMAT0017881	19.02	16.88	12.79	15.05	9.61	25.11	16.33	14.19	15.11	15.29	14.15	18.75
Endogenous1	rno-miR-494	MIMAT0003193	12.97	16.88	11.87	15.05	17.3	7.72	16.33	11.35	14.31	12.59	17.41	12.5
Endogenous1	rno-miR-200a	MIMAT0000874	7.78	15.82	7.31	12.23	11.53	13.52	12.49	9.93	12.72	16.18	11.97	17.71
Endogenous1	rno-miR-222	MIMAT0000891	15.56	15.82	19.18	14.11	19.22	19.31	16.33	15.6	15.11	17.98	16.32	18.75
Endogenous1	rno-miR-299	MIMAT0000901	10.37	15.82	21.92	10.35	17.3	25.11	14.41	6.38	8.75	17.08	9.79	7.29
Endogenous1	rno-miR-3547	MIMAT0017802	12.1	15.82	2.74	9.41	9.61	11.59	12.49	9.93	7.95	0.9	13.06	16.67
Endogenous1	rno-miR-3559-5p	MIMAT0017827	14.7	15.82	10.05	13.17	19.22	13.52	20.17	13.48	12.72	8.99	9.79	11.46
Endogenous1	rno-miR-363	MIMAT0003210	6.05	15.82	7.31	5.65	13.46	3.86	6.72	9.22	20.68	6.29	10.88	10.42
Endogenous1	rno-miR-429	MIMAT0001538	8.65	15.82	12.79	6.59	9.61	1.93	11.53	9.93	15.91	13.49	28.29	9.37
Endogenous1	rno-miR-598-3p	MIMAT0005325	12.1	15.82	7.31	9.41	15.38	9.66	9.61	8.51	13.52	12.59	15.23	11.46
Endogenous1	rno-miR-875	MIMAT0012842	10.37	15.82	11.87	7.53	9.61	15.45	19.21	11.35	7.16	9.89	11.97	13.54
Endogenous1	rno-miR-877	MIMAT0005285	8.65	15.82	5.48	8.47	7.69	5.79	12.49	7.09	8.75	8.99	9.79	9.37
Endogenous1	rno-miR-148b-5p	MIMAT0004645	18.16	14.77	21.01	15.05	17.3	15.45	13.45	17.02	20.68	13.49	16.32	19.79
Endogenous1	rno-miR-362	MIMAT0012828	16.43	14.77	7.31	13.17	11.53	1.93	9.61	10.64	7.95	6.29	13.06	12.5
Endogenous1	rno-miR-487b	MIMAT0003200	19.02	14.77	10.05	21.64	19.22	13.52	9.61	9.22	10.34	6.29	13.06	9.37
Endogenous1	rno-miR-702-3p	MIMAT0017885	13.83	14.77	12.79	19.76	21.14	23.17	15.37	9.22	10.34	19.78	19.59	12.5
Endogenous1	rno-miR-741-5p	MIMAT0017901	5.19	14.77	10.05	4.7	9.61	11.59	12.49	7.09	2.39	8.09	8.71	5.21
Endogenous1	rno-miR-7b	MIMAT0000780	9.51	14.77	10.05	9.41	5.77	5.79	9.61	7.8	12.72	8.99	13.06	9.37
Endogenous1	rno-miR-17-1-3p	MIMAT0004710	19.02	13.71	12.79	10.35	13.46	7.72	17.29	14.89	11.93	10.79	18.5	17.71
Endogenous1	rno-miR-212	MIMAT0000883	12.1	13.71	18.27	7.53	7.69	5.79	13.45	11.35	15.11	13.49	13.06	14.58
Endogenous1	rno-miR-219-5p	MIMAT0000889	5.19	13.71	11.87	2.82	5.77	5.79	4.8	4.96	11.93	10.79	8.71	12.5
Endogenous1	rno-miR-326	MIMAT0000560	14.7	13.71	15.53	12.23	9.61	9.66	11.53	17.73	18.29	11.69	17.41	13.54
Endogenous1	rno-miR-330	MIMAT0004641	12.1	13.71	20.09	12.23	15.38	3.86	5.76	10.64	13.52	5.39	20.68	9.37
Endogenous1	rno-miR-3562	MIMAT0017832	10.37	13.71	4.57	4.7	7.69	7.72	3.84	4.96	3.98	7.19	14.15	6.25
Endogenous1	rno-miR-3563-3p	MIMAT0017834	12.1	13.71	9.13	6.59	9.61	21.24	8.65	15.6	11.13	13.49	13.06	11.46
Endogenous1	rno-miR-3569	MIMAT0017849	12.97	13.71	11.87	8.47	11.53	21.24	15.37	14.89	15.91	15.29	15.23	17.71
Endogenous1	rno-miR-3573-5p	MIMAT0017856	6.05	13.71	7.31	7.53	5.77	7.72	7.69	5.67	7.16	9.89	13.06	4.17
Endogenous1	rno-miR-3580-3p	MIMAT0017869	8.65	13.71	11.87	8.47	9.61	11.59	10.57	5.67	9.54	5.39	5.44	10.42
Endogenous1	rno-miR-500	MIMAT0005321	12.1	13.71	17.35	15.05	26.91	21.24	15.37	11.35	23.86	17.98	22.85	14.58
Endogenous1	rno-miR-568	MIMAT0012832	13.83	13.71	14.61	17.88	5.77	19.31	27.86	18.44	19.09	17.98	25.03	17.71
Endogenous1	rno-miR-708	MIMAT0005331	10.37	13.71	11.87	7.53	5.77	25.11	8.65	9.22	8.75	14.39	8.71	13.54
Endogenous1	rno-miR-92b	MIMAT0005340	6.92	13.71	10.96	8.47	1.92	17.38	6.72	8.51	7.95	6.29	7.62	7.29
Endogenous1	rno-miR-105	MIMAT0012825	7.78	12.66	17.35	5.65	11.53	1.93	14.41	12.77	11.93	10.79	10.88	10.42
Endogenous1	rno-miR-202	MIMAT0012822	7.78	12.66	6.39	3.76	9.61	13.52	7.69	5.67	4.77	8.09	8.71	11.46
Endogenous1	rno-miR-216b-3p	MIMAT0017847	5.19	12.66	5.48	9.41	3.84	7.72	7.69	7.09	9.54	7.19	8.71	14.58
Endogenous1	rno-miR-218b	MIMAT0017838	11.24	12.66	8.22	10.35	1.92	17.38	18.25	8.51	15.91	17.08	11.97	17.71
Endogenous1	rno-miR-3085	MIMAT0017805	5.19	12.66	3.65	2.82	1.92	3.86	8.65	4.96	6.36	3.6	6.53	6.25
Endogenous1	rno-miR-343	MIMAT0000591	8.65	12.66	8.22	9.41	11.53	1.93	9.61	9.22	8.75	9.89	8.71	7.29
Endogenous1	rno-miR-344b-5p	MIMAT0017811	4.32	12.66	2.74	8.47	7.69	1.93	3.84	6.38	4.77	9.89	7.62	12.5
Endogenous1	rno-miR-3551-3p	MIMAT0017810	6.92	12.66	5.48	7.53	3.84	15.45	16.33	8.51	3.98	9.89	15.23	10.42
Endogenous1	rno-miR-3597-5p	MIMAT0017835	9.51	12.66	11.87	14.11	11.53	7.72	7.69	9.22	10.34	11.69	15.23	10.42
Endogenous1	rno-miR-376b-3p	MIMAT0003196	12.97	12.66	16.44	12.23	13.46	7.72	7.69	12.77	26.24	133.97	101.2	19.79
Endogenous1	rno-miR-381	MIMAT0003199	16.43	12.66	19.18	12.23	9.61	9.66	16.33	11.35	11.93	18.88	16.32	14.58
Endogenous1	rno-miR-615	MIMAT0012835	6.92	12.66	6.39	12.23	11.53	15.45	9.61	8.51	5.57	4.5	15.23	11.46
Endogenous1	rno-miR-879	MIMAT0005287	10.37	12.66	4.57	5.65	7.69	9.66	5.76	4.26	8.75	4.5	9.79	11.46
Endogenous1	rno-miR-92a	MIMAT0000816	10.37	12.66	6.39	9.41	13.46	9.66	8.65	9.22	7.16	4.5	5.44	6.25
Endogenous1	rno-miR-135b	MIMAT0000611	3.46	11.6	3.65	8.47	7.69	11.59	3.84	6.38	7.95	5.39	8.71	8.33
Endogenous1	rno-miR-142-5p	MIMAT0000847	9.51	11.6	5.48	4.7	1.92	5.79	11.53	9.93	7.16	8.09	4.35	8.33
Endogenous1	rno-miR-221	MIMAT0000890	13.83	11.6	10.96	14.11	7.69	5.79	7.69	16.31	19.88	11.69	17.41	14.58
Endogenous1	rno-miR-323	MIMAT0000550	12.1	11.6	10.05	7.53	13.46	7.72	5.76	6.38	13.52	17.98	7.62	15.62
Endogenous1	rno-miR-340-3p	MIMAT0000585	19.88	11.6	16.44	15.99	19.22	11.59	11.53	9.93	15.91	15.29	15.23	13.54
Endogenous1	rno-miR-347	MIMAT0000598	6.92	11.6	4.57	8.47	5.77	7.72	5.76	9.22	8.75	7.19	7.62	10.42
Endogenous1	rno-miR-3552	MIMAT0017813	9.51	11.6	3.65	4.7	9.61	7.72	8.65	5.67	3.18	6.29	6.53	8.33
Endogenous1	rno-miR-3575	MIMAT0017861	6.05	11.6	4.57	9.41	11.53	9.66	7.69	6.38	8.75	8.09	8.71	11.46
Endogenous1	rno-miR-653	MIMAT0012838	5.19	11.6	10.96	11.29	21.14	11.59	9.61	7.8	8.75	3.6	11.97	15.62
Endogenous1	rno-miR-764	MIMAT0012854	11.24	11.6	7.31	3.76	15.38	3.86	6.72	9.22	3.98	6.29	5.44	6.25
Endogenous1	rno-miR-139-3p	MIMAT0004735	7.78	10.55	1.83	4.7	7.69	9.66	4.8	11.35	7.16	6.29	7.62	7.29
Endogenous1	rno-miR-200c	MIMAT0000873	5.19	10.55	9.13	7.53	9.61	7.72	6.72	4.26	4.77	12.59	10.88	11.46
Endogenous1	rno-miR-327	MIMAT0000561	15.56	10.55	6.39	9.41	7.69	7.72	10.57	5.67	7.95	4.5	11.97	11.46
Endogenous1	rno-miR-344b-1-3p+rno-miR-344b-2-3p	MIMAT0017894	8.65	10.55	3.65	7.53	5.77	5.79	6.72	4.96	7.95	8.09	5.44	7.29
Endogenous1	rno-miR-34b	MIMAT0000813	10.37	10.55	5.48	3.76	7.69	5.79	10.57	8.51	7.16	7.19	13.06	14.58
Endogenous1	rno-miR-3545-3p	MIMAT0017800	12.1	10.55	14.61	14.11	21.14	21.24	10.57	13.48	9.54	27.87	13.06	11.46
Endogenous1	rno-miR-3546	MIMAT0017801	12.1	10.55	2.74	9.41	5.77	3.86	5.76	3.55	7.95	5.39	9.79	5.21
Endogenous1	rno-miR-3558-5p	MIMAT0017825	6.05	10.55	4.57	6.59	15.38	11.59	10.57	9.22	3.98	10.79	9.79	10.42
Endogenous1	rno-miR-758	MIMAT0005335	2.59	10.55	1.83	8.47	3.84	9.66	8.65	5.67	10.34	5.39	4.35	10.42
Endogenous1	rno-miR-876	MIMAT0012843	12.1	10.55	10.05	4.7	9.61	1.93	17.29	13.48	11.13	31.47	29.38	11.46
Endogenous1	rno-miR-880	MIMAT0005288	6.92	10.55	8.22	7.53	7.69	11.59	4.8	9.93	7.16	5.39	10.88	16.67
Endogenous1	rno-miR-10a-3p	MIMAT0004709	7.78	9.49	8.22	2.82	1.92	3.86	2.88	6.38	4.77	0.9	4.35	8.33
Endogenous1	rno-miR-1188-5p	MIMAT0017854	9.51	9.49	16.44	10.35	15.38	5.79	9.61	10.64	10.34	11.69	21.76	10.42
Endogenous1	rno-miR-1193-3p	MIMAT0017859	12.1	9.49	12.79	9.41	11.53	9.66	8.65	7.8	6.36	5.39	6.53	6.25
Endogenous1	rno-miR-1193-5p	MIMAT0017858	3.46	9.49	1.83	7.53	9.61	5.79	2.88	4.26	3.18	7.19	14.15	5.21
Endogenous1	rno-miR-183	MIMAT0000860	6.05	9.49	6.39	8.47	3.84	3.86	10.57	4.96	30.22	4.5	8.71	10.42
Endogenous1	rno-miR-184	MIMAT0000861	9.51	9.49	11.87	9.41	5.77	13.52	10.57	10.64	10.34	8.99	21.76	19.79
Endogenous1	rno-miR-211	MIMAT0000882	5.19	9.49	8.22	6.59	23.07	11.59	21.14	4.26	5.57	13.49	13.06	5.21
Endogenous1	rno-miR-328b-3p	MIMAT0017904	6.05	9.49	4.57	3.76	1.92	1.93	6.72	2.13	3.98	9.89	10.88	6.25
Endogenous1	rno-miR-345-3p	MIMAT0004655	12.1	9.49	9.13	7.53	3.84	9.66	9.61	13.48	6.36	8.09	15.23	11.46
Endogenous1	rno-miR-34a	MIMAT0000815	9.51	9.49	10.96	15.05	11.53	9.66	13.45	17.02	12.72	8.09	14.15	9.37
Endogenous1	rno-miR-3543	MIMAT0017797	2.59	9.49	5.48	9.41	3.84	3.86	8.65	4.96	7.95	3.6	16.32	7.29
Endogenous1	rno-miR-3553	MIMAT0017814	5.19	9.49	6.39	7.53	5.77	11.59	6.72	9.22	5.57	9.89	9.79	14.58
Endogenous1	rno-miR-3557-3p	MIMAT0017820	9.51	9.49	10.96	9.41	17.3	21.24	14.41	5.67	9.54	12.59	16.32	14.58
Endogenous1	rno-miR-3560	MIMAT0017829	12.97	9.49	8.22	2.82	9.61	7.72	8.65	7.8	9.54	7.19	6.53	11.46
Endogenous1	rno-miR-3580-5p	MIMAT0017868	12.1	9.49	8.22	3.76	7.69	7.72	4.8	9.22	5.57	6.29	11.97	10.42
Endogenous1	rno-miR-379	MIMAT0003192	6.92	9.49	4.57	5.65	13.46	11.59	5.76	0.71	2.39	9.89	3.26	3.12
Endogenous1	rno-miR-493	MIMAT0003191	8.65	9.49	9.13	9.41	9.61	11.59	8.65	5.67	4.77	3.6	17.41	7.29
Endogenous1	rno-miR-505	MIMAT0003380	6.05	9.49	6.39	5.65	3.84	1.93	6.72	2.84	5.57	10.79	6.53	6.25
Endogenous1	rno-miR-592	MIMAT0012834	12.97	9.49	4.57	6.59	11.53	9.66	6.72	1.42	5.57	0.9	8.71	11.46
Endogenous1	rno-miR-671	MIMAT0005326	6.05	9.49	2.74	4.7	1.92	3.86	5.76	1.42	4.77	8.09	7.62	6.25
Endogenous1	rno-miR-802	MIMAT0012840	12.1	9.49	11.87	9.41	11.53	11.59	8.65	8.51	8.75	12.59	15.23	11.46
Endogenous1	rno-miR-9	MIMAT0000781	19.02	9.49	9.13	8.47	9.61	11.59	16.33	6.38	34.99	8.09	21.76	11.46
Endogenous1	rno-miR-129	MIMAT0000600	8.65	8.44	0.91	5.65	1.92	5.79	1.92	5.67	3.18	2.7	4.35	5.21
Endogenous1	rno-miR-135a	MIMAT0000841	8.65	8.44	6.39	6.59	7.69	11.59	4.8	4.96	9.54	13.49	14.15	8.33
Endogenous1	rno-miR-182	MIMAT0005300	5.19	8.44	3.65	9.41	5.77	7.72	5.76	4.26	9.54	9.89	9.79	5.21
Endogenous1	rno-miR-1912-5p	MIMAT0017864	3.46	8.44	3.65	4.7	5.77	3.86	6.72	2.84	2.39	8.09	4.35	8.33
Endogenous1	rno-miR-215	MIMAT0003118	2.59	8.44	1.83	3.76	1.92	5.79	4.8	3.55	2.39	3.6	3.26	1.04
Endogenous1	rno-miR-291b	MIMAT0017822	11.24	8.44	9.13	4.7	7.69	3.86	11.53	14.19	7.95	6.29	6.53	11.46
Endogenous1	rno-miR-301b	MIMAT0005304	14.7	8.44	7.31	8.47	1.92	9.66	14.41	17.02	11.13	17.08	13.06	12.5
Endogenous1	rno-miR-3120	MIMAT0017900	10.37	8.44	13.7	12.23	19.22	21.24	10.57	10.64	7.95	13.49	7.62	7.29
Endogenous1	rno-miR-339-3p	MIMAT0004648	12.97	8.44	7.31	6.59	9.61	5.79	11.53	9.93	5.57	12.59	10.88	7.29
Endogenous1	rno-miR-3542	MIMAT0017796	5.19	8.44	10.96	12.23	3.84	11.59	7.69	9.22	9.54	14.39	10.88	20.83
Endogenous1	rno-miR-3544	MIMAT0017798	9.51	8.44	7.31	2.82	1.92	5.79	5.76	5.67	5.57	5.39	7.62	10.42
Endogenous1	rno-miR-3550	MIMAT0017808	11.24	8.44	3.65	7.53	9.61	3.86	5.76	11.35	8.75	4.5	6.53	13.54
Endogenous1	rno-miR-3551-5p	MIMAT0017809	6.92	8.44	4.57	3.76	1.92	1.93	3.84	4.96	3.18	5.39	5.44	3.12
Endogenous1	rno-miR-3555	MIMAT0017817	9.51	8.44	11.87	8.47	13.46	9.66	9.61	7.8	15.91	11.69	21.76	8.33
Endogenous1	rno-miR-3557-5p	MIMAT0017819	12.1	8.44	12.79	6.59	15.38	3.86	14.41	14.89	9.54	11.69	10.88	8.33
Endogenous1	rno-miR-3573-3p	MIMAT0017857	7.78	8.44	7.31	13.17	7.69	7.72	11.53	10.64	7.16	11.69	15.23	8.33
Endogenous1	rno-miR-384-3p	MIMAT0005310	10.37	8.44	5.48	5.65	13.46	13.52	3.84	8.51	14.31	8.99	13.06	13.54
Endogenous1	rno-miR-412	MIMAT0003124	7.78	8.44	2.74	5.65	1.92	7.72	5.76	4.96	2.39	2.7	4.35	8.33
Endogenous1	rno-miR-471	MIMAT0005318	6.05	8.44	5.48	8.47	13.46	7.72	3.84	7.8	8.75	12.59	19.59	7.29
Endogenous1	rno-miR-484	MIMAT0005319	6.05	8.44	3.65	6.59	3.84	5.79	4.8	7.8	7.95	12.59	10.88	8.33
Endogenous1	rno-miR-665	MIMAT0012844	6.05	8.44	3.65	3.76	3.84	7.72	4.8	9.22	3.98	4.5	7.62	2.08
Endogenous1	rno-miR-878	MIMAT0005286	7.78	8.44	4.57	6.59	9.61	9.66	5.76	6.38	6.36	3.6	5.44	11.46
Endogenous1	rno-miR-125b-3p	MIMAT0004730	6.05	7.38	6.39	1.88	7.69	7.72	4.8	4.26	9.54	6.29	4.35	6.25
Endogenous1	rno-miR-137	MIMAT0000843	14.7	7.38	10.96	8.47	9.61	13.52	10.57	10.64	16.7	15.29	15.23	9.37
Endogenous1	rno-miR-147	MIMAT0005297	3.46	7.38	2.74	1.88	1.92	1.93	4.8	4.26	3.18	5.39	3.26	4.17
Endogenous1	rno-miR-153	MIMAT0000855	10.37	7.38	8.22	4.7	1.92	3.86	9.61	5.67	6.36	5.39	8.71	8.33
Endogenous1	rno-miR-187	MIMAT0000864	6.05	7.38	5.48	6.59	9.61	9.66	8.65	9.93	7.16	5.39	11.97	9.37
Endogenous1	rno-miR-292-5p	MIMAT0000896	12.1	7.38	7.31	10.35	17.3	19.31	17.29	11.35	11.13	17.98	22.85	11.46
Endogenous1	rno-miR-349	MIMAT0000599	4.32	7.38	7.31	8.47	11.53	9.66	10.57	8.51	4.77	9.89	7.62	6.25
Endogenous1	rno-miR-3559-3p	MIMAT0017828	10.37	7.38	2.74	8.47	1.92	5.79	4.8	5.67	5.57	6.29	3.26	4.17
Endogenous1	rno-miR-3593-3p	MIMAT0017897	9.51	7.38	3.65	6.59	13.46	11.59	12.49	7.8	6.36	13.49	17.41	6.25
Endogenous1	rno-miR-370	MIMAT0003122	1.73	7.38	3.65	4.7	1.92	5.79	4.8	0.71	4.77	0.9	7.62	4.17
Endogenous1	rno-miR-383	MIMAT0003114	11.24	7.38	7.31	6.59	15.38	5.79	4.8	7.8	11.93	8.99	6.53	13.54
Endogenous1	rno-miR-449a	MIMAT0001543	7.78	7.38	4.57	7.53	5.77	1.93	7.69	4.26	5.57	8.99	8.71	9.37
Endogenous1	rno-miR-503	MIMAT0003213	5.19	7.38	5.48	2.82	3.84	7.72	7.69	6.38	4.77	6.29	8.71	10.42
Endogenous1	rno-miR-743b	MIMAT0005280	5.19	7.38	1.83	3.76	3.84	5.79	5.76	1.42	2.39	2.7	3.26	4.17
Endogenous1	rno-miR-935	MIMAT0012845	6.05	7.38	6.39	4.7	7.69	7.72	5.76	2.13	3.18	8.09	3.26	5.21
Endogenous1	rno-miR-186	MIMAT0000863	7.78	6.33	8.22	8.47	15.38	5.79	7.69	9.22	7.16	9.89	11.97	10.42
Endogenous1	rno-miR-2964	MIMAT0017882	12.1	6.33	6.39	8.47	15.38	15.45	11.53	7.8	7.95	17.08	8.71	10.42
Endogenous1	rno-miR-325-5p	MIMAT0000557	5.19	6.33	4.57	8.47	3.84	5.79	0.96	5.67	3.98	4.5	13.06	6.25
Endogenous1	rno-miR-336	MIMAT0000576	4.32	6.33	6.39	3.76	11.53	5.79	7.69	5.67	7.95	5.39	8.71	4.17
Endogenous1	rno-miR-3541	MIMAT0017795	10.37	6.33	7.31	6.59	15.38	13.52	5.76	7.8	10.34	9.89	9.79	6.25
Endogenous1	rno-miR-3558-3p	MIMAT0017826	8.65	6.33	2.74	11.29	7.69	13.52	9.61	3.55	11.13	7.19	3.26	9.37
Endogenous1	rno-miR-380	MIMAT0005308	5.19	6.33	1.83	4.7	7.69	3.86	4.8	2.84	3.98	6.29	5.44	6.25
Endogenous1	rno-miR-488	MIMAT0005341	6.92	6.33	11.87	4.7	3.84	5.79	9.61	9.93	8.75	18.88	15.23	10.42
Endogenous1	rno-miR-632	MIMAT0012837	8.65	6.33	4.57	3.76	3.84	9.66	5.76	7.09	7.95	5.39	9.79	7.29
Endogenous1	rno-miR-678	MIMAT0012857	6.92	6.33	10.96	11.29	13.46	5.79	5.76	4.96	6.36	19.78	16.32	9.37
Endogenous1	rno-miR-742	MIMAT0005333	6.92	6.33	4.57	1.88	9.61	5.79	5.76	4.96	6.36	8.99	8.71	6.25
Endogenous1	rno-miR-743a	MIMAT0005334	3.46	6.33	6.39	6.59	7.69	1.93	7.69	6.38	10.34	1.8	9.79	5.21
Endogenous1	rno-miR-873	MIMAT0005339	1.73	6.33	2.74	6.59	5.77	1.93	2.88	2.84	6.36	6.29	5.44	1.04
Endogenous1	rno-miR-883	MIMAT0005290	5.19	6.33	4.57	3.76	5.77	3.86	6.72	6.38	4.77	4.5	3.26	4.17
Endogenous1	rno-miR-130b	MIMAT0000837	17.29	5.27	8.22	8.47	13.46	15.45	10.57	8.51	14.31	13.49	14.15	10.42
Endogenous1	rno-miR-138	MIMAT0000844	14.7	5.27	10.05	6.59	5.77	11.59	14.41	9.22	53.28	6.29	18.5	20.83
Endogenous1	rno-miR-200b	MIMAT0000875	9.51	5.27	8.22	11.29	15.38	19.31	9.61	14.89	11.93	17.98	18.5	18.75
Endogenous1	rno-miR-20b-3p	MIMAT0003212	6.92	5.27	8.22	4.7	3.84	3.86	3.84	6.38	5.57	8.09	1.09	8.33
Endogenous1	rno-miR-216b-5p	MIMAT0017846	6.05	5.27	8.22	4.7	11.53	1.93	6.72	5.67	5.57	4.5	5.44	6.25
Endogenous1	rno-miR-217	MIMAT0000887	0.86	5.27	1.83	0.94	1.92	1.93	0.96	3.55	7.16	5.39	1.09	6.25
Endogenous1	rno-miR-291a-5p	MIMAT0000894	6.92	5.27	6.39	3.76	5.77	19.31	8.65	7.8	3.98	6.29	8.71	10.42
Endogenous1	rno-miR-297	MIMAT0000899	10.37	5.27	11.87	7.53	7.69	3.86	9.61	5.67	8.75	11.69	9.79	13.54
Endogenous1	rno-miR-300-5p	MIMAT0004743	5.19	5.27	4.57	4.7	7.69	11.59	5.76	2.84	7.95	10.79	4.35	8.33
Endogenous1	rno-miR-3065-3p	MIMAT0017840	5.19	5.27	1.83	3.76	5.77	7.72	5.76	6.38	6.36	3.6	6.53	5.21
Endogenous1	rno-miR-339-5p	MIMAT0000583	6.92	5.27	7.31	4.7	3.84	5.79	8.65	5.67	5.57	7.19	10.88	4.17
Endogenous1	rno-miR-344a	MIMAT0017842	6.05	5.27	3.65	2.82	7.69	1.93	6.72	4.26	7.16	8.09	5.44	10.42
Endogenous1	rno-miR-346	MIMAT0000596	0.86	5.27	1.83	1.88	3.84	1.93	3.84	4.26	3.18	2.7	6.53	4.17
Endogenous1	rno-miR-3583-5p	MIMAT0017873	5.19	5.27	10.05	5.65	1.92	1.93	16.33	3.55	11.13	12.59	13.06	11.46
Endogenous1	rno-miR-375	MIMAT0005307	2.59	5.27	4.57	2.82	3.84	11.59	7.69	7.09	7.16	5.39	6.53	4.17
Endogenous1	rno-miR-384-5p	MIMAT0005309	8.65	5.27	5.48	2.82	3.84	13.52	7.69	4.26	26.24	7.19	8.71	4.17
Endogenous1	rno-miR-666	MIMAT0012855	6.92	5.27	1.83	1.88	1.92	1.93	1.92	6.38	3.18	2.7	5.44	6.25
Endogenous1	rno-miR-672	MIMAT0005327	0.86	5.27	3.65	5.65	1.92	3.86	6.72	2.13	7.16	6.29	8.71	8.33
Endogenous1	rno-miR-673	MIMAT0005328	6.92	5.27	3.65	4.7	5.77	5.79	2.88	2.84	4.77	5.39	1.09	8.33
Endogenous1	rno-miR-761	MIMAT0012853	5.19	5.27	8.22	1.88	3.84	5.79	1.92	4.26	3.98	3.6	1.09	8.33
Endogenous1	rno-miR-770	MIMAT0005338	1.73	5.27	5.48	0.94	3.84	3.86	3.84	2.84	4.77	4.5	3.26	7.29
Endogenous1	rno-miR-881	MIMAT0005289	2.59	5.27	2.74	4.7	1.92	3.86	3.84	2.84	4.77	5.39	5.44	4.17
Endogenous1	rno-miR-219-1-3p	MIMAT0004741	3.46	4.22	7.31	4.7	5.77	3.86	2.88	4.26	7.16	8.09	3.26	6.25
Endogenous1	rno-miR-2985	MIMAT0017891	6.05	4.22	5.48	3.76	3.84	1.93	4.8	4.96	2.39	4.5	4.35	2.08
Endogenous1	rno-miR-3549	MIMAT0017807	6.05	4.22	9.13	3.76	3.84	3.86	9.61	3.55	5.57	5.39	7.62	13.54
Endogenous1	rno-miR-431	MIMAT0001626	2.59	4.22	4.57	6.59	11.53	9.66	1.92	2.84	5.57	8.09	3.26	4.17
Endogenous1	rno-miR-759	MIMAT0012856	6.05	4.22	7.31	1.88	1.92	1.93	6.72	0.71	7.16	6.29	3.26	2.08
Endogenous1	rno-miR-874	MIMAT0005284	6.92	4.22	9.13	5.65	1.92	1.93	6.72	7.8	1.59	8.09	7.62	5.21
Endogenous1	rno-miR-219-2-3p	MIMAT0005446	0.86	3.16	0.91	1.88	1.92	1.93	4.8	6.38	2.39	3.6	7.62	6.25
Endogenous1	rno-miR-3074	MIMAT0017815	4.32	3.16	4.57	2.82	5.77	1.93	7.69	2.84	7.95	5.39	5.44	8.33
Endogenous1	rno-miR-341	MIMAT0000587	4.32	3.16	6.39	2.82	9.61	1.93	6.72	7.09	3.18	5.39	8.71	3.12
Endogenous1	rno-miR-760-3p	MIMAT0005337	3.46	3.16	10.05	5.65	5.77	3.86	5.76	1.42	4.77	4.5	2.18	7.29
Endogenous1	rno-miR-760-5p	MIMAT0005336	3.46	3.16	4.57	1.88	3.84	1.93	3.84	0.71	2.39	5.39	4.35	3.12
Endogenous1	rno-miR-871	MIMAT0005281	6.05	3.16	8.22	9.41	1.92	5.79	7.69	4.96	8.75	1.8	6.53	5.21
Endogenous1	rno-miR-18a	MIMAT0000787	5.19	2.11	4.57	0.94	1.92	1.93	3.84	5.67	7.16	2.7	3.26	1.04
Endogenous1	rno-miR-216a	MIMAT0000886	4.32	2.11	3.65	1.88	1.92	3.86	1.92	2.84	5.57	7.19	7.62	7.29
Endogenous1	rno-miR-294	MIMAT0012848	6.92	2.11	9.13	3.76	7.69	9.66	10.57	6.38	7.95	4.5	6.53	11.46
Endogenous1	rno-miR-3548	MIMAT0017806	5.19	2.11	3.65	2.82	1.92	1.93	7.69	3.55	4.77	2.7	4.35	6.25
Endogenous1	rno-miR-541	MIMAT0003177	5.19	2.11	6.39	8.47	3.84	1.93	0.96	1.42	2.39	0.9	4.35	5.21
Endogenous1	rno-miR-547	MIMAT0012851	4.32	2.11	10.05	1.88	3.84	9.66	5.76	4.26	4.77	5.39	6.53	4.17
Endogenous1	rno-miR-702-5p	MIMAT0017884	7.78	2.11	4.57	7.53	3.84	7.72	8.65	5.67	7.16	6.29	11.97	6.25
Endogenous1	rno-miR-711	MIMAT0012859	2.59	2.11	0.91	2.82	3.84	3.86	2.88	4.96	2.39	5.39	1.09	6.25
Endogenous1	rno-miR-208	MIMAT0000880	0.86	1.05	0.91	2.82	1.92	1.93	0.96	0.71	0.8	0.9	1.09	1.04
Endogenous1	rno-miR-290	MIMAT0000893	0.86	1.05	0.91	0.94	1.92	1.93	161.39	66.67	0.8	16.18	1.09	1.04
Endogenous1	rno-miR-291a-3p	MIMAT0000895	5.19	1.05	4.57	3.76	1.92	7.72	8.65	3.55	4.77	0.9	3.26	6.25
Endogenous1	rno-miR-466c	MIMAT0005279	0.86	1.05	0.91	0.94	1.92	1.93	0.96	0.71	0.8	0.9	1.09	1.04
SpikeIn	ath-miR159a	MIMAT0000177	10	5	15	5	4	2	6	8	13	11	7	11
SpikeIn	cel-miR-248	MIMAT0000304	10	11	17	13	10	8	10	23	14	17	14	9
SpikeIn	cel-miR-254	MIMAT0000310	9	11	7	12	6	2	7	9	4	7	6	6
SpikeIn	osa-miR414	MIMAT0001330	9	7	7	9	6	3	6	12	8	6	13	8
SpikeIn	osa-miR442	MIMAT0001605	7	8	5	5	1	4	6	6	6	10	5	2

## Sheet: Selected Data
Data from the top-100 miR normalized data set were filtered based on mean counts for the control.																mean Sham	mean SCI	RQ	p value	SD sham	SD SCI	SD/mean Sham	SD/mean SCI
miRs with fewer than 100 counts mean were excluded.
Endogenous1	rno-miR-1	MIMAT0003125	195280	203679	255312	226925	279918	225295	240859	186507	202787	254752	283165	224430		231068	232084	1.00439	0.959224	31797.8	35197.5	0.137612	0.151659
Endogenous1	rno-miR-206	MIMAT0000879	48861.9	37904.2	16065	47241.1	15025.6	18144	18392.3	11585.6	8045.55	14582.5	20510.1	26194.2		30540.3	16551.7	0.541963	0.0894761	15954.5	6525.77	0.522409	0.394266
Endogenous1	rno-miR-133a	MIMAT0000839	22262.2	25071.5	29138.7	23458.2	32776.9	27006.5	22907.5	19150.5	19344.5	22157	29089.4	24114.1		26619	22793.8	0.856299	0.11016	3893.2	3659.71	0.146256	0.160557
Endogenous1	rno-miR-29c	MIMAT0000803	11642.9	15550.9	14287.6	15686.8	19586.9	14694.8	16602.5	14100.6	12701.8	18030.8	18380.5	13124.2		15241.7	15490.1	1.0163	0.869043	2582.07	2504	0.169409	0.161652
Endogenous1	rno-miR-378	MIMAT0003379	14292.8	15408.5	10420.5	14269	16015.5	14785.6	11608.9	11190.6	9196.28	10485	14266.1	10580.6		14198.6	11221.2	0.790305	0.0190893	1969.66	1701.49	0.138722	0.151631
Endogenous1	rno-miR-22	MIMAT0000791	11725	13196.6	9948.25	12010	11654.1	10592.9	11617.5	10797	9794.31	13405.5	15146.5	12162.8		11521.1	12153.9	1.05492	0.504652	1134.99	1908.85	0.0985135	0.157057
Endogenous1	rno-miR-126	MIMAT0000832	14216.7	14340	7832.01	13044.9	9074.57	10274.2	11432.1	12614.8	9838.05	7335.31	9671.79	11228.5		11463.7	10353.4	0.903146	0.436363	2780.8	1837.51	0.242574	0.177478
Endogenous1	rno-miR-16	MIMAT0000785	9545.52	10988.9	12166.8	9952.33	10089.5	11378.9	12633.9	13399.9	10750.2	11726.8	11136.5	11229.5		10687	11812.8	1.10535	0.0808762	995.925	1012.65	0.0931905	0.0857247
Endogenous1	rno-miR-30c	MIMAT0000804	10442.9	11396	8822.08	10238.4	10593.1	9395.49	10934.5	9019.56	8164.05	10872.6	13112.6	10563.9		10148	10444.5	1.02922	0.719319	913.804	1719.74	0.0900477	0.164654
Endogenous1	rno-miR-27b	MIMAT0000798	9124.48	9020.64	7449.31	8665.24	7411.89	7609.1	8185.97	7528	7919.11	7058.37	7592.27	7664.1		8213.44	7657.97	0.93237	0.171555	809.604	381.509	0.0985706	0.0498185
Endogenous1	rno-miR-23a	MIMAT0000792	7901.14	10167.2	7447.48	8756.51	6677.62	7558.88	8990.07	8544.36	6983.1	7757.91	6580.26	8060.95		8084.81	7819.44	0.967178	0.680303	1223.46	915.754	0.151328	0.117112
Endogenous1	rno-miR-29a	MIMAT0000802	5580.68	7086.14	6739.64	7597.38	6858.31	6668.58	8726.84	7032.95	7362.43	10336.7	9244.14	7145.38		6755.12	8308.07	1.22989	0.0375589	665.832	1344.54	0.098567	0.161835
Endogenous1	rno-miR-125b-5p	MIMAT0000830	6795.38	7448.99	7273.03	4862.32	5284.05	7383.14	8111.04	8648.62	9430.88	6279.7	6467.09	7463.07		6507.82	7733.4	1.18832	0.105134	1142.41	1237.06	0.175544	0.159963
Endogenous1	rno-let-7d	MIMAT0000562	5975.78	5797.17	4993.3	5835.16	4801.58	5434.52	5378.86	5691.04	4822.4	5771.68	5518.19	4904.9		5472.92	5347.85	0.977147	0.636479	484.031	399.923	0.0884412	0.074782
Endogenous1	rno-miR-133b	MIMAT0003126	5462.24	4231.85	3890.89	7474.13	4582.46	4115.48	2936.81	2182.37	2041.41	2769.4	3342.91	2569.63		4959.51	2640.42	0.532396	0.00680401	1349.23	484.068	0.272048	0.18333
Endogenous1	rno-miR-145	MIMAT0000851	4976.36	3033.6	2637.76	3911.12	3663.66	2611.04	2943.53	3266.82	2839.84	1974.55	2191.61	3012.31		3472.26	2704.78	0.778968	0.108962	907.972	506.416	0.261493	0.18723
Endogenous1	rno-miR-30d	MIMAT0000807	3152.16	3197.09	3563.91	3043.65	4105.76	3159.51	3787.97	3009.36	2959.13	3459.05	3600.81	3195.63		3370.35	3335.33	0.989609	0.872968	401.772	334.056	0.119208	0.100157
Endogenous1	rno-miR-199a-3p	MIMAT0004738	2731.12	3723.44	5100.17	2023.77	1924.09	4385.85	2944.49	4458.36	4472.49	3577.74	2654.08	4263.27		3314.74	3728.41	1.1248	0.524102	1299.48	795.484	0.39203	0.213358
Endogenous1	rno-let-7i	MIMAT0000779	2886.74	2862.72	3570.3	2905.35	3429.15	2981.84	3095.32	3137.02	3500.69	2918.66	3009.92	3094.6		3106.02	3126.03	1.00645	0.897446	310.785	199.452	0.100059	0.0638035
Endogenous1	rno-miR-30a	MIMAT0000808	2375.79	2405.99	2379.29	2354.95	4115.37	3159.51	2753.32	2123.5	2277.6	2827.84	3188.38	2165.49		2798.48	2556.02	0.91336	0.497452	716.896	431.23	0.256173	0.168711
Endogenous1	rno-let-7f	MIMAT0000778	2465.7	2320.56	3088.96	3205.48	2264.32	2800.3	2979.08	2447.63	2847	2789.18	2837.99	2349.85		2690.89	2708.45	1.00653	0.929609	401.261	249.942	0.149118	0.0922822
Endogenous1	rno-miR-181a	MIMAT0000858	2257.34	2197.14	2119.89	1956.97	2506.51	2454.61	2308.52	2200.1	2263.28	2571.58	2803.17	2361.31		2248.74	2417.99	1.07526	0.20719	206.541	227.403	0.0918474	0.0940462
Endogenous1	rno-miR-27a	MIMAT0000799	2488.18	2914.41	1834.01	2403.88	1601.17	2157.2	2062.59	2017.11	1834.64	1780.33	1812.92	2308.19		2233.14	1969.3	0.88185	0.251277	473.874	202.056	0.212201	0.102603
Endogenous1	rno-miR-99a	MIMAT0000820	2140.63	2516.75	2316.26	2017.19	1935.63	2327.15	3758.19	3464.7	3358.34	4024.62	4697.7	3849.76		2208.93	3858.88	1.74694	1.67503e-05	217.426	479.005	0.0984303	0.12413
Endogenous1	rno-let-7b	MIMAT0000775	2300.57	2320.56	2118.98	2131.03	1851.05	2006.56	1812.81	2178.82	2526.51	1800.11	1659.48	2275.9		2121.46	2042.27	0.962673	0.624642	177.844	336.315	0.083831	0.164677
Endogenous1	rno-miR-23b	MIMAT0000793	1941.78	1911.29	2234.98	2366.24	2083.63	2004.63	2122.15	1831.29	2006.42	2046.48	1805.3	1576.98		2090.42	1898.1	0.907999	0.109519	178.08	200.071	0.0851882	0.105406
Endogenous1	rno-let-7c	MIMAT0000776	1665.99	1467.22	2150.95	1757.51	1585.79	1641.56	1722.5	1958.96	2824.73	1885.53	1521.28	1988.42		1711.5	1983.57	1.15896	0.225781	235.657	447.138	0.13769	0.225421
Endogenous1	rno-miR-107	MIMAT0000826	1507.78	1344.87	1365.46	1421.63	1280.17	1375.04	1226.79	1292.97	1439.4	1267.81	1331.94	1225.96		1382.49	1297.48	0.938507	0.0906176	76.759	80.4259	0.0555222	0.0619863
Endogenous1	rno-miR-411	MIMAT0005312	1436.02	1534.73	1227.55	1370.82	1395.5	1320.97	1528.45	1214.95	1092.67	1467.42	1745.45	1489.49		1380.93	1423.07	1.03052	0.699137	104.043	234.047	0.0753424	0.164466
Endogenous1	rno-let-7a	MIMAT0000774	1066.86	1082.22	1463.19	1468.67	1280.17	1330.63	1526.52	1293.68	1588.91	1593.3	1514.75	1490.53		1281.96	1501.28	1.17109	0.0313811	176.772	109.707	0.137892	0.0730758
Endogenous1	rno-miR-29b	MIMAT0000801	970.89	1235.17	1216.59	1595.68	1210.97	1226.34	1293.08	1325.59	1461.67	2985.2	1606.16	1227.01		1242.61	1649.79	1.32768	0.203531	200.244	668.087	0.161148	0.404954
Endogenous1	rno-miR-144	MIMAT0000850	861.09	420.86	2346.41	1104.56	1122.55	1058.32	1694.64	3370.37	1325.68	446.88	467.92	1768.64		1152.3	1512.36	1.31247	0.501654	641.514	1078.15	0.556726	0.712896
Endogenous1	rno-miR-365	MIMAT0001549	665.7	884.98	1517.99	965.31	1460.85	1280.41	1049.07	897.2	1008.38	1542.05	1282.97	830.16		1129.21	1101.64	0.975586	0.879466	342.155	266.007	0.303005	0.241465
Endogenous1	rno-miR-196a	MIMAT0000871	1022.76	1314.28	998.3	1115.85	1097.56	1152.95	1099.98	1105.02	857.28	1050.21	1194.83	1011.39		1116.95	1053.12	0.942852	0.352653	112.749	114.083	0.100944	0.108329
Endogenous1	rno-miR-499	MIMAT0003381	1912.39	1275.25	189.98	2638.15	174.92	467.36	338.16	391.51	247.32	120.49	190.43	308.31		1109.67	266.037	0.239743	0.0972468	1013.92	99.9829	0.91371	0.375824
Endogenous1	rno-miR-150	MIMAT0000853	1286.45	1400.77	771.78	1092.33	882.28	1133.64	1476.57	1404.32	993.27	862.29	985.9	1358.25		1094.54	1180.1	1.07817	0.566597	237.221	262.118	0.216731	0.222115
Endogenous1	rno-miR-151	MIMAT0000613	1002.02	1216.18	1059.49	1030.23	1030.28	1039.01	1117.27	1107.14	1009.17	1154.52	1132.8	1145.76		1062.87	1111.11	1.04539	0.239616	77.3497	52.9169	0.0727745	0.0476252
Endogenous1	rno-miR-30b-5p	MIMAT0000806	849.85	850.17	1140.78	972.84	1487.76	973.35	1226.79	1005.01	1103.81	1026.84	1194.83	1003.06		1045.79	1093.39	1.04551	0.669136	241.491	98.5836	0.230917	0.0901633
Endogenous1	rno-miR-125a-5p	MIMAT0000829	1110.08	1278.42	892.35	890.05	780.4	1015.83	1124.96	1356.09	1259.68	927.93	893.4	1145.76		994.522	1117.97	1.12413	0.26354	179.782	181.191	0.180772	0.162071
Endogenous1	rno-miR-21	MIMAT0000790	705.47	839.62	965.41	863.7	968.77	830.43	962.6	901.46	826.27	1022.34	983.72	855.15		862.233	925.257	1.07309	0.245186	98.0767	76.8339	0.113747	0.0830406
Endogenous1	rno-miR-25	MIMAT0000795	759.94	761.56	856.73	777.14	749.65	816.92	867.5	1082.32	752.31	801.15	798.73	930.15		786.99	872.027	1.10805	0.151389	41.5431	120.291	0.0527874	0.137945
Endogenous1	rno-miR-24	MIMAT0000794	670.03	730.98	774.52	962.49	786.17	697.18	654.22	596.48	686.3	704.04	589.8	522.88		770.228	625.62	0.812253	0.0200372	104.07	68.319	0.135116	0.109202
Endogenous1	rno-miR-100	MIMAT0000822	763.4	740.47	938.93	582.39	647.77	718.42	629.25	826.99	811.16	795.75	672.5	734.33		731.897	744.997	1.0179	0.830648	121.276	80.5521	0.165702	0.108124
Endogenous1	rno-miR-199a-5p	MIMAT0000872	528.24	739.41	980.94	461.96	486.31	950.17	632.13	831.95	940.78	669.87	445.07	782.24		691.172	717.007	1.03738	0.832956	234.276	173.734	0.338955	0.242304
Endogenous1	rno-miR-196b	MIMAT0001082	651.87	662.41	740.73	588.97	626.63	772.5	599.47	612.79	621.89	670.77	654	655.17		673.852	635.682	0.943355	0.255749	69.6464	28.1854	0.103356	0.0443388
Endogenous1	rno-miR-451	MIMAT0001633	652.74	275.3	1433.05	584.27	432.49	594.82	911.69	1588.02	673.58	218.49	190.43	1166.59		662.112	791.467	1.19537	0.651294	401.838	546.464	0.606904	0.690444
Endogenous1	rno-miR-191	MIMAT0000866	721.9	710.93	615.6	624.73	682.37	596.75	646.54	649.68	581.33	691.45	676.85	640.58		658.713	647.738	0.983339	0.690392	53.1636	38.0124	0.0807083	0.0586848
Endogenous1	rno-miR-15b	MIMAT0000784	651.01	504.19	879.56	500.53	469.01	616.07	747.41	1203.6	579.74	413.61	341.69	1015.56		603.395	716.935	1.18817	0.480402	153.086	340.172	0.253708	0.474481
Endogenous1	rno-miR-152	MIMAT0000854	555.91	568.54	722.46	369.75	461.32	621.86	423.66	523.43	687.1	580.85	424.39	559.34		549.973	533.128	0.969371	0.800564	122.995	100.571	0.223639	0.188644
Endogenous1	rno-miR-20a+rno-miR-20b-5p	MIMAT0000602	506.63	514.74	533.4	474.19	532.44	484.74	606.19	807.84	498.62	518.81	529.95	513.51		507.69	579.153	1.14076	0.202275	24.3858	118.225	0.0480329	0.204134
Endogenous1	rno-miR-322	MIMAT0001619	371.76	609.67	243.87	437.5	267.18	326.38	413.09	336.19	271.18	270.65	285.1	421.85		376.06	333.01	0.885524	0.50686	134.286	69.746	0.357088	0.209441
Endogenous1	rno-miR-10a-5p	MIMAT0000782	409.8	369.18	307.8	325.53	420.96	347.62	344.88	387.25	369.79	292.23	379.78	291.65		363.482	344.263	0.947127	0.468513	45.3299	42.9812	0.12471	0.12485
Endogenous1	rno-miR-106b	MIMAT0000825	246.4	291.12	437.5	371.64	472.85	351.49	434.23	390.8	370.59	386.64	369.98	282.27		361.833	372.418	1.02925	0.80011	85.5319	49.9937	0.236385	0.134241
Endogenous1	rno-miR-434	MIMAT0005315	313.83	315.38	349.81	270.97	484.39	397.84	334.32	121.28	268.79	317.4	250.28	217.69		355.37	251.627	0.70807	0.0407347	76.0643	76.945	0.214043	0.30579
Endogenous1	rno-miR-98	MIMAT0000819	369.16	306.95	390.92	328.36	242.19	328.31	289.17	288.67	360.25	285.93	305.78	228.11		327.648	292.985	0.894206	0.234826	51.8826	42.3793	0.158348	0.144646
Endogenous1	rno-miR-154	MIMAT0000856	328.53	354.41	291.36	290.72	328.69	339.9	298.77	331.93	289.47	335.38	322.1	359.35		322.268	322.833	1.00175	0.970456	25.9809	25.5591	0.0806188	0.0791711
Endogenous1	rno-miR-30e	MIMAT0000805	284.44	283.74	258.48	355.64	390.2	343.76	311.26	282.99	263.23	276.04	310.13	209.36		319.377	275.502	0.862623	0.124362	51.2337	37.5751	0.160418	0.136388
Endogenous1	rno-miR-26b	MIMAT0000797	273.2	265.81	358.95	367.87	307.55	266.51	411.17	337.6	396.03	300.32	373.25	298.94		306.648	352.885	1.15078	0.121989	46.6519	48.1251	0.152135	0.136376
Endogenous1	rno-miR-345-5p	MIMAT0000594	287.9	276.36	263.96	248.38	303.7	297.41	250.74	253.91	248.12	262.55	306.87	231.24		279.618	258.905	0.925923	0.157717	20.9604	25.6406	0.0749607	0.0990349
Endogenous1	rno-let-7e	MIMAT0000777	279.25	301.67	297.75	253.09	267.18	262.65	237.29	290.08	334.01	301.22	232.87	264.57		276.932	276.673	0.999067	0.988865	19.587	39.2072	0.0707286	0.14171
Endogenous1	rno-miR-17-5p	MIMAT0000786	241.21	247.88	311.45	249.33	265.26	227.89	250.74	321.29	234.6	231.08	229.61	239.57		257.17	251.148	0.976585	0.754015	29.2287	35.1982	0.113655	0.140149
Endogenous1	rno-miR-130a	MIMAT0000836	269.74	282.69	243.87	194.76	234.5	224.02	182.53	286.54	278.34	217.6	181.73	272.9		241.597	236.607	0.979346	0.838319	31.7454	48.681	0.131398	0.205747
Endogenous1	rno-miR-188	MIMAT0005301	281.84	274.25	201.85	335.88	151.85	181.54	182.53	166.67	159.05	177.13	212.2	226.03		237.868	187.268	0.787277	0.147048	70.3317	26.3433	0.295675	0.140672
Endogenous1	rno-miR-28	MIMAT0000800	227.38	215.18	245.69	230.51	242.19	227.89	205.59	210.65	199.61	209.5	219.81	198.95		231.473	207.352	0.895791	0.0018255	11.0721	7.80166	0.0478332	0.0376252
Endogenous1	rno-miR-99b	MIMAT0000821	210.95	207.8	250.26	238.98	209.52	216.3	225.76	248.24	313.33	248.17	188.26	174.99		222.302	233.125	1.04869	0.632643	17.8795	49.6678	0.0804291	0.213052
Endogenous1	rno-miR-204	MIMAT0000877	240.35	212.01	226.51	175	232.58	224.02	237.29	322	574.97	345.28	242.67	253.11		218.412	329.22	1.50734	0.0886209	23.2578	128.404	0.106486	0.390025
Endogenous1	rno-miR-539	MIMAT0003176	202.31	228.89	204.59	172.18	257.57	222.09	186.37	91.49	129.63	233.78	237.22	187.49		214.605	177.663	0.827862	0.201	28.8355	57.622	0.134365	0.324333
Endogenous1	rno-miR-532-5p	MIMAT0005322	194.52	248.93	166.23	196.64	224.89	216.3	167.16	190.79	143.15	175.34	180.64	240.61		207.918	182.948	0.879905	0.188479	28.5828	32.5046	0.137471	0.177671
Endogenous1	rno-miR-142-3p	MIMAT0000848	228.24	209.9	172.62	242.74	184.53	171.88	182.53	185.11	176.55	200.51	199.14	213.53		201.652	192.895	0.956575	0.53627	29.9519	13.8419	0.148533	0.0717587
Endogenous1	rno-miR-195	MIMAT0000870	174.64	200.41	207.33	246.5	178.76	185.4	179.65	177.31	205.17	149.26	164.32	181.24		198.84	176.158	0.88593	0.120948	26.516	18.6799	0.133354	0.10604
Endogenous1	rno-miR-26a	MIMAT0000796	184.15	135.01	214.64	181.58	240.27	173.81	239.21	191.5	269.59	219.39	235.05	172.91		188.243	221.275	1.17547	0.137868	36.0744	34.8569	0.191637	0.157528
Endogenous1	rno-miR-450a	MIMAT0001547	204.03	200.41	135.18	206.99	180.68	200.85	157.55	161	124.06	151.96	146.91	177.07		188.023	153.092	0.814216	0.0290088	27.4963	17.5483	0.146239	0.114626
Endogenous1	rno-miR-143	MIMAT0000849	202.31	142.4	149.79	211.69	230.66	173.81	185.41	158.16	167.8	124.98	146.91	174.99		185.11	159.708	0.862775	0.170921	35.4301	21.5955	0.1914	0.135218
Endogenous1	rno-miR-203	MIMAT0000876	193.66	176.15	175.36	166.53	190.29	146.77	177.73	160.29	210.74	173.54	138.2	217.69		174.793	179.698	1.02806	0.737763	17.0402	30.1581	0.0974879	0.167826
Endogenous1	rno-miR-300-3p	MIMAT0000902	182.42	178.26	158.01	161.83	186.45	173.81	169.08	147.52	137.58	177.13	196.96	183.32		173.463	168.598	0.971954	0.648432	11.3679	22.3632	0.0655348	0.132642
Endogenous1	rno-miR-193	MIMAT0000868	119.31	114.97	171.71	167.47	247.96	154.5	141.22	159.58	137.58	156.45	179.55	117.7		162.653	148.68	0.914091	0.53688	48.169	21.3109	0.296145	0.143334
Endogenous1	rno-miR-338	MIMAT0000581	343.23	143.45	67.59	155.24	103.8	146.77	177.73	187.95	1913.37	128.58	146.91	140.62		160.013	449.193	2.80722	0.371362	95.6482	717.654	0.597751	1.59765
Endogenous1	rno-miR-19b	MIMAT0000788	134.01	120.25	139.74	108.2	180.68	129.39	183.49	201.43	125.65	131.28	109.91	120.83		135.378	145.432	1.07426	0.597922	24.8053	37.531	0.18323	0.258066
Endogenous1	rno-miR-185	MIMAT0000862	112.39	110.75	123.3	151.48	138.4	146.77	105.68	198.59	124.06	108.8	120.79	91.66		130.515	124.93	0.957208	0.752721	17.5337	37.8981	0.134343	0.303355
Endogenous1	rno-miR-3594-3p	MIMAT0017899	112.39	175.1	127.87	96.91	98.03	108.15	104.71	87.24	71.57	115.09	151.26	124.99		119.742	109.143	0.91149	0.537943	29.3657	28.1832	0.245242	0.258222
Endogenous1	rno-miR-103	MIMAT0000824	117.58	100.21	134.26	86.56	136.47	139.05	108.56	111.35	117.7	116.89	129.49	109.37		119.022	115.56	0.970916	0.72488	21.668	7.8158	0.182051	0.0676341
Endogenous1	rno-miR-128	MIMAT0000834	124.5	92.82	103.21	144.89	134.55	108.15	137.38	110.64	124.06	102.5	114.26	101.04		118.02	114.98	0.974242	0.765945	19.945	13.8104	0.168997	0.120111
Endogenous1	rno-miR-361	MIMAT0003117	83	106.53	132.44	113.84	140.32	123.6	101.83	90.08	156.66	125.88	147.99	103.12		116.622	120.927	1.03691	0.763032	20.4965	27.0818	0.175752	0.223952
Endogenous1	rno-miR-146a	MIMAT0000852	121.04	124.47	127.87	120.43	98.03	104.29	95.11	131.21	122.47	91.71	88.14	126.03		116.022	109.112	0.940442	0.47914	11.9809	19.4509	0.103264	0.178266
Endogenous1	rno-miR-210	MIMAT0000881	117.58	85.44	104.12	136.42	105.72	115.87	131.61	124.83	119.29	141.17	151.26	115.62		110.858	130.63	1.17835	0.0514043	16.98	13.6028	0.153168	0.104132
Endogenous1	rno-miR-872	MIMAT0005282	89.05	116.03	84.03	81.85	138.4	96.56	97.99	96.46	130.42	89.92	109.91	118.74		100.987	107.24	1.06192	0.583247	22.0992	15.3522	0.218833	0.143157
Endogenous1	rno-miR-374	MIMAT0003208	85.59	94.93	108.69	86.56	111.49	112.01	84.54	82.27	98.61	97.11	116.44	76.04		99.8783	92.5017	0.926143	0.368572	12.3748	14.6332	0.123898	0.158194
