# Supplementary material for: The Signature of MicroRNA Dysregulation in Muscle Paralyzed by Spinal Cord Injury Includes Downregulation of MicroRNAs that Target Myostatin Signaling
Source: PLoS One. 2016 Dec 1;11(12):e0166189. doi: 10.1371/journal.pone.0166189 (PMC5132212; doi:10.1371/journal.pone.0166189)
Supplement: S2 Table — Validated targets for differentially regulated miRs were identified by Ingenuity Pathways Analysis. Results of the analysis were exported as a text file which was then imported into Microsoft Excel. (XLSX) [file pone.0166189.s003.xlsx]

## Sheet: mRNA Targets - Confirmed (249) 
Â© 2000-2016 QIAGEN. All rights reserved.
ID	Symbol	Source	Confidence	Symbol	Pathway
rno-let-7a	let-7a-5p (and other miRNAs w/seed GAGGUAG)	TarBase	Experimentally Observed	AARSD1
rno-let-7a	let-7a-5p (and other miRNAs w/seed GAGGUAG)	TargetScan Human,miRecords	Experimentally Observed,Moderate (predicted)	ACP1	3-phosphoinositide Biosynthesis,3-phosphoinositide Degradation,D-myo-inositol (1,4,5,6)-Tetrakisphosphate Biosynthesis,D-myo-inositol (3,4,5,6)-tetrakisphosphate Biosynthesis,D-myo-inositol-5-phosphate Metabolism,Ephrin B Signaling,Ephrin Receptor Signaling,NAD Phosphorylation and Dephosphorylation,NAD Salvage Pathway II,PDGF Signaling,Protein Kinase A Signaling,Superpathway of Inositol Phosphate…
rno-let-7a	let-7a-5p (and other miRNAs w/seed GAGGUAG)	TarBase	Experimentally Observed	ADGRG1
rno-let-7a	let-7a-5p (and other miRNAs w/seed GAGGUAG)	TargetScan Human,miRecords	Experimentally Observed,High (predicted)	AGO4	EIF2 Signaling,Regulation of eIF4 and p70S6K Signaling
rno-let-7a	let-7a-5p (and other miRNAs w/seed GAGGUAG)	TarBase	Experimentally Observed	AKAP8	cAMP-mediated signaling,Cardiac Î²-adrenergic Signaling,Protein Kinase A Signaling
rno-let-7a	let-7a-5p (and other miRNAs w/seed GAGGUAG)	TarBase	Experimentally Observed	ANAPC1	Mitotic Roles of Polo-Like Kinase,Protein Kinase A Signaling,Protein Ubiquitination Pathway
rno-let-7a	let-7a-5p (and other miRNAs w/seed GAGGUAG)	TarBase	Experimentally Observed	ATAD3B
rno-let-7a	let-7a-5p (and other miRNAs w/seed GAGGUAG)	TarBase	Experimentally Observed	ATP6V0A1	phagosome maturation
rno-let-7a	let-7a-5p (and other miRNAs w/seed GAGGUAG)	TarBase,TargetScan Human	Experimentally Observed,Moderate (predicted)	ATP6V1F	phagosome maturation
rno-let-7a	let-7a-5p (and other miRNAs w/seed GAGGUAG)	TarBase,TargetScan Human	Experimentally Observed,High (predicted)	AURKB
rno-let-7a	let-7a-5p (and other miRNAs w/seed GAGGUAG)	Ingenuity Expert Findings,TargetScan Human	Experimentally Observed,High (predicted)	BCL2L1	Amyotrophic Lateral Sclerosis Signaling,Apoptosis Signaling,B Cell Receptor Signaling,CD27 Signaling in Lymphocytes,Chronic Myeloid Leukemia Signaling,Colorectal Cancer Metastasis Signaling,Docosahexaenoic Acid (DHA) Signaling,Glucocorticoid Receptor Signaling,GM-CSF Signaling,Huntington's Disease Signaling,IL-15 Signaling,IL-8 Signaling,Induction of Apoptosis by HIV1,JAK/Stat Signaling,Lymphotox…
rno-let-7a	let-7a-5p (and other miRNAs w/seed GAGGUAG)	TargetScan Human,miRecords	Experimentally Observed,High (predicted)	BCL7A
rno-let-7a	let-7a-5p (and other miRNAs w/seed GAGGUAG)	miRecords	Experimentally Observed	BMP2K
rno-let-7a	let-7a-5p (and other miRNAs w/seed GAGGUAG)	Ingenuity Expert Findings	Experimentally Observed	BSG
rno-let-7a	let-7a-5p (and other miRNAs w/seed GAGGUAG)	TarBase	Experimentally Observed	CALCOCO2
rno-let-7a	let-7a-5p (and other miRNAs w/seed GAGGUAG)	TarBase	Experimentally Observed	CAPG
rno-let-7a	let-7a-5p (and other miRNAs w/seed GAGGUAG)	TarBase	Experimentally Observed	CARHSP1
rno-let-7a	let-7a-5p (and other miRNAs w/seed GAGGUAG)	TargetScan Human,miRecords	Experimentally Observed,High (predicted)	CASP3	Amyotrophic Lateral Sclerosis Signaling,Apoptosis Signaling,CD27 Signaling in Lymphocytes,Colorectal Cancer Metastasis Signaling,Cytotoxic T Lymphocyte-mediated Apoptosis of Target Cells,Death Receptor Signaling,Docosahexaenoic Acid (DHA) Signaling,Endoplasmic Reticulum Stress Pathway,Endothelin-1 Signaling,eNOS Signaling,Granzyme B Signaling,Huntington's Disease Signaling,ILK Signaling,Induction…
rno-let-7a	let-7a-5p (and other miRNAs w/seed GAGGUAG)	Ingenuity Expert Findings,TarBase,TargetScan Human,miRecords	Experimentally Observed,High (predicted)	CCND1	Acute Myeloid Leukemia Signaling,AMPK Signaling,Androgen Signaling,Aryl Hydrocarbon Receptor Signaling,Bladder Cancer Signaling,Cell Cycle Regulation by BTG Family Proteins,Cell Cycle: G1/S Checkpoint Regulation,Chronic Myeloid Leukemia Signaling,Colorectal Cancer Metastasis Signaling,Cyclins and Cell Cycle Regulation,Endometrial Cancer Signaling,ErbB2-ErbB3 Signaling,Estrogen-Dependent Breast Ca…
rno-let-7a	let-7a-5p (and other miRNAs w/seed GAGGUAG)	TargetScan Human,miRecords	Experimentally Observed,High (predicted)	CDC25A	3-phosphoinositide Biosynthesis,3-phosphoinositide Degradation,ATM Signaling,Cell Cycle: G1/S Checkpoint Regulation,Cyclins and Cell Cycle Regulation,D-myo-inositol (1,4,5,6)-Tetrakisphosphate Biosynthesis,D-myo-inositol (3,4,5,6)-tetrakisphosphate Biosynthesis,D-myo-inositol-5-phosphate Metabolism,Estrogen-mediated S-phase Entry,Mitotic Roles of Polo-Like Kinase,Molecular Mechanisms of Cancer,Pr…
rno-let-7a	let-7a-5p (and other miRNAs w/seed GAGGUAG)	TarBase	Experimentally Observed	CDIPT	3-phosphoinositide Biosynthesis,D-myo-inositol (1,4,5)-Trisphosphate Biosynthesis,Superpathway of Inositol Phosphate Compounds
rno-let-7a	let-7a-5p (and other miRNAs w/seed GAGGUAG)	TargetScan Human,miRecords	Experimentally Observed,High (predicted)	CDK6	Aryl Hydrocarbon Receptor Signaling,Cell Cycle Control of Chromosomal Replication,Cell Cycle: G1/S Checkpoint Regulation,Chronic Myeloid Leukemia Signaling,Cyclins and Cell Cycle Regulation,Glioblastoma Multiforme Signaling,Glioma Signaling,HER-2 Signaling in Breast Cancer,Hereditary Breast Cancer Signaling,Molecular Mechanisms of Cancer,Non-Small Cell Lung Cancer Signaling,Pyridoxal 5'-phosphate…
rno-let-7a	let-7a-5p (and other miRNAs w/seed GAGGUAG)	TarBase,TargetScan Human	Experimentally Observed,Moderate (predicted)	CDKAL1
rno-let-7a	let-7a-5p (and other miRNAs w/seed GAGGUAG)	TarBase	Experimentally Observed	CHMP2A	Mechanisms of Viral Exit from Host Cells
rno-let-7a	let-7a-5p (and other miRNAs w/seed GAGGUAG)	TarBase,TargetScan Human	Experimentally Observed,High (predicted)	COIL
rno-let-7a	let-7a-5p (and other miRNAs w/seed GAGGUAG)	Ingenuity Expert Findings,TargetScan Human	Experimentally Observed,High (predicted)	COL1A2	Atherosclerosis Signaling,Dendritic Cell Maturation,Hepatic Fibrosis / Hepatic Stellate Cell Activation,Intrinsic Prothrombin Activation Pathway
rno-let-7a	let-7a-5p (and other miRNAs w/seed GAGGUAG)	TarBase	Experimentally Observed	COMMD9
rno-let-7a	let-7a-5p (and other miRNAs w/seed GAGGUAG)	TarBase	Experimentally Observed	CSDE1
rno-let-7a	let-7a-5p (and other miRNAs w/seed GAGGUAG)	TarBase	Experimentally Observed	CSNK1D	Amyloid Processing,Circadian Rhythm Signaling,Dopamine-DARPP32 Feedback in cAMP Signaling,Gap Junction Signaling,HIPPO signaling,Hypoxia Signaling in the Cardiovascular System,p53 Signaling,Pyridoxal 5'-phosphate Salvage Pathway,Role of NFAT in Regulation of the Immune Response,Role of Wnt/GSK-3Î² Signaling in the Pathogenesis of Influenza,Salvage Pathways of Pyrimidine Ribonucleotides,Wnt/Î²-cat…
rno-let-7a	let-7a-5p (and other miRNAs w/seed GAGGUAG)	miRecords	Experimentally Observed	DAD1
rno-let-7a	let-7a-5p (and other miRNAs w/seed GAGGUAG)	TarBase,TargetScan Human	Experimentally Observed,High (predicted)	DHX57
rno-let-7a	let-7a-5p (and other miRNAs w/seed GAGGUAG)	TargetScan Human,miRecords	Experimentally Observed,High (predicted)	DICER1
rno-let-7a	let-7a-5p (and other miRNAs w/seed GAGGUAG)	TarBase	Experimentally Observed	DOCK5
rno-let-7a	let-7a-5p (and other miRNAs w/seed GAGGUAG)	miRecords	Experimentally Observed	DRD3	cAMP-mediated signaling,Dopamine Receptor Signaling,Dopamine-DARPP32 Feedback in cAMP Signaling,G-Protein Coupled Receptor Signaling,GÎ±i Signaling
rno-let-7a	let-7a-5p (and other miRNAs w/seed GAGGUAG)	TarBase	Experimentally Observed	DSP	ILK Signaling
rno-let-7a	let-7a-5p (and other miRNAs w/seed GAGGUAG)	TarBase	Experimentally Observed	DUSP12	Protein Kinase A Signaling
rno-let-7a	let-7a-5p (and other miRNAs w/seed GAGGUAG)	TarBase	Experimentally Observed	DUSP23	3-phosphoinositide Biosynthesis,3-phosphoinositide Degradation,D-myo-inositol (1,4,5,6)-Tetrakisphosphate Biosynthesis,D-myo-inositol (3,4,5,6)-tetrakisphosphate Biosynthesis,D-myo-inositol-5-phosphate Metabolism,Superpathway of Inositol Phosphate Compounds
rno-let-7a	let-7a-5p (and other miRNAs w/seed GAGGUAG)	miRecords	Experimentally Observed	EIF3J	EIF2 Signaling,mTOR Signaling,Regulation of eIF4 and p70S6K Signaling
rno-let-7a	let-7a-5p (and other miRNAs w/seed GAGGUAG)	TargetScan Human,miRecords	Experimentally Observed,High (predicted)	EIF4G2	EIF2 Signaling,mTOR Signaling,Regulation of eIF4 and p70S6K Signaling
rno-let-7a	let-7a-5p (and other miRNAs w/seed GAGGUAG)	TarBase	Experimentally Observed	F2	Actin Cytoskeleton Signaling,Acute Phase Response Signaling,Clathrin-mediated Endocytosis Signaling,Coagulation System,Extrinsic Prothrombin Activation Pathway,GÎ±12/13 Signaling,Intrinsic Prothrombin Activation Pathway,p70S6K Signaling,Role of Tissue Factor in Cancer,Thrombin Signaling
rno-let-7a	let-7a-5p (and other miRNAs w/seed GAGGUAG)	TarBase	Experimentally Observed	FADS2	Oleate Biosynthesis II (Animals),Î³-linolenate Biosynthesis II (Animals)
rno-let-7a	let-7a-5p (and other miRNAs w/seed GAGGUAG)	TarBase	Experimentally Observed	FAM105A
rno-let-7a	let-7a-5p (and other miRNAs w/seed GAGGUAG)	TarBase	Experimentally Observed	FAM96A
rno-let-7a	let-7a-5p (and other miRNAs w/seed GAGGUAG)	miRecords	Experimentally Observed	FANCD2	ATM Signaling,Hereditary Breast Cancer Signaling,Molecular Mechanisms of Cancer,Role of BRCA1 in DNA Damage Response
rno-let-7a	let-7a-5p (and other miRNAs w/seed GAGGUAG)	TarBase,TargetScan Human	Experimentally Observed,High (predicted)	FNDC3A
rno-let-7a	let-7a-5p (and other miRNAs w/seed GAGGUAG)	TarBase	Experimentally Observed	GAK	Clathrin-mediated Endocytosis Signaling
rno-let-7a	let-7a-5p (and other miRNAs w/seed GAGGUAG)	TarBase,TargetScan Human	Experimentally Observed,High (predicted)	GEMIN7
rno-let-7a	let-7a-5p (and other miRNAs w/seed GAGGUAG)	TarBase,TargetScan Human	Experimentally Observed,High (predicted)	GRPEL2
rno-let-7a	let-7a-5p (and other miRNAs w/seed GAGGUAG)	TarBase	Experimentally Observed	GTPBP3
rno-let-7a	let-7a-5p (and other miRNAs w/seed GAGGUAG)	TarBase	Experimentally Observed	GYS1	AMPK Signaling,Glycogen Biosynthesis II (from UDP-D-Glucose),GÎ±q Signaling,Insulin Receptor Signaling,PI3K/AKT Signaling,Protein Kinase A Signaling,Î±-Adrenergic Signaling
rno-let-7a	let-7a-5p (and other miRNAs w/seed GAGGUAG)	TarBase,TargetScan Human	Experimentally Observed,High (predicted)	HMGA1	IL-4 Signaling,iNOS Signaling
rno-let-7a	let-7a-5p (and other miRNAs w/seed GAGGUAG)	Ingenuity Expert Findings,TarBase,TargetScan Human,miRecords	Experimentally Observed,High (predicted)	HMGA2	Regulation of the Epithelial-Mesenchymal Transition Pathway
rno-let-7a	let-7a-5p (and other miRNAs w/seed GAGGUAG)	Ingenuity Expert Findings	Experimentally Observed	Hmga2
rno-let-7a	let-7a-5p (and other miRNAs w/seed GAGGUAG)	miRecords	Experimentally Observed	HMOX1	Acute Phase Response Signaling,Antioxidant Action of Vitamin C,Choline Biosynthesis III,Endothelin-1 Signaling,FcÎ³ Receptor-mediated Phagocytosis in Macrophages and Monocytes,GÎ±q Signaling,Heme Degradation,IL-10 Signaling,IL-8 Signaling,mTOR Signaling,NRF2-mediated Oxidative Stress Response,Pancreatic Adenocarcinoma Signaling,Phospholipase C Signaling,Phospholipases,Xenobiotic Metabolism Signal…
rno-let-7a	let-7a-5p (and other miRNAs w/seed GAGGUAG)	miRecords	Experimentally Observed	HRAS	14-3-3-mediated Signaling,Actin Cytoskeleton Signaling,Actin Nucleation by ARP-WASP Complex,Acute Myeloid Leukemia Signaling,Acute Phase Response Signaling,Agrin Interactions at Neuromuscular Junction,Angiopoietin Signaling,Antiproliferative Role of Somatostatin Receptor 2,Apoptosis Signaling,Axonal Guidance Signaling,B Cell Receptor Signaling,Bladder Cancer Signaling,BMP signaling pathway,Breast…
rno-let-7a	let-7a-5p (and other miRNAs w/seed GAGGUAG)	miRecords	Experimentally Observed	HYOU1
rno-let-7a	let-7a-5p (and other miRNAs w/seed GAGGUAG)	TarBase	Experimentally Observed	IFIT5
rno-let-7a	let-7a-5p (and other miRNAs w/seed GAGGUAG)	TarBase	Experimentally Observed	IFRD1
rno-let-7a	let-7a-5p (and other miRNAs w/seed GAGGUAG)	Ingenuity Expert Findings,TarBase,TargetScan Human,miRecords	Experimentally Observed,High (predicted)	IGF2BP1	Role of Oct4 in Mammalian Embryonic Stem Cell Pluripotency
rno-let-7a	let-7a-5p (and other miRNAs w/seed GAGGUAG)	Ingenuity Expert Findings,TargetScan Human	Experimentally Observed,High (predicted)	IGF2BP2
rno-let-7a	let-7a-5p (and other miRNAs w/seed GAGGUAG)	Ingenuity Expert Findings,TargetScan Human	Experimentally Observed,High (predicted)	IGF2BP3
rno-let-7a	let-7a-5p (and other miRNAs w/seed GAGGUAG)	TarBase	Experimentally Observed	IPO4
rno-let-7a	let-7a-5p (and other miRNAs w/seed GAGGUAG)	TargetScan Human,miRecords	Experimentally Observed,High (predicted)	ITGB3	Agrin Interactions at Neuromuscular Junction,Caveolar-mediated Endocytosis Signaling,Clathrin-mediated Endocytosis Signaling,Glioma Invasiveness Signaling,Granulocyte Adhesion and Diapedesis,HER-2 Signaling in Breast Cancer,IL-8 Signaling,ILK Signaling,Integrin Signaling,Leukocyte Extravasation Signaling,Macropinocytosis Signaling,NF-ÎºB Activation by Viruses,P2Y Purigenic Receptor Signaling Path…
rno-let-7a	let-7a-5p (and other miRNAs w/seed GAGGUAG)	miRecords	Experimentally Observed	KCNJ16	Dopamine-DARPP32 Feedback in cAMP Signaling
rno-let-7a	let-7a-5p (and other miRNAs w/seed GAGGUAG)	miRecords	Experimentally Observed	KLK10
rno-let-7a	let-7a-5p (and other miRNAs w/seed GAGGUAG)	TarBase,miRecords	Experimentally Observed	KRAS	14-3-3-mediated Signaling,Actin Cytoskeleton Signaling,Actin Nucleation by ARP-WASP Complex,Acute Myeloid Leukemia Signaling,Acute Phase Response Signaling,Agrin Interactions at Neuromuscular Junction,Aldosterone Signaling in Epithelial Cells,Angiopoietin Signaling,Antiproliferative Role of Somatostatin Receptor 2,Apoptosis Signaling,Axonal Guidance Signaling,B Cell Receptor Signaling,Bladder Can…
rno-let-7a	let-7a-5p (and other miRNAs w/seed GAGGUAG)	miRecords	Experimentally Observed	KRT19
rno-let-7a	let-7a-5p (and other miRNAs w/seed GAGGUAG)	TarBase,TargetScan Human,miRecords	Experimentally Observed,High (predicted)	LIN28A
rno-let-7a	let-7a-5p (and other miRNAs w/seed GAGGUAG)	TarBase,TargetScan Human	Experimentally Observed,High (predicted)	MARS2	tRNA Charging
rno-let-7a	let-7a-5p (and other miRNAs w/seed GAGGUAG)	TargetScan Human,miRecords	Experimentally Observed,High (predicted)	MED28
rno-let-7a	let-7a-5p (and other miRNAs w/seed GAGGUAG)	TarBase	Experimentally Observed	MLLT1
rno-let-7a	let-7a-5p (and other miRNAs w/seed GAGGUAG)	TarBase,TargetScan Human	Experimentally Observed,Moderate (predicted)	MRM1
rno-let-7a	let-7a-5p (and other miRNAs w/seed GAGGUAG)	TarBase	Experimentally Observed	MRPS24
rno-let-7a	let-7a-5p (and other miRNAs w/seed GAGGUAG)	TarBase	Experimentally Observed	MRPS33
rno-let-7a	let-7a-5p (and other miRNAs w/seed GAGGUAG)	TarBase,TargetScan Human,miRecords	Experimentally Observed,High (predicted)	MTPN
rno-let-7a	let-7a-5p (and other miRNAs w/seed GAGGUAG)	TarBase	Experimentally Observed	MTRR
rno-let-7a	let-7a-5p (and other miRNAs w/seed GAGGUAG)	Ingenuity Expert Findings,TarBase,miRecords	Experimentally Observed	MYC	Acute Myeloid Leukemia Signaling,Aryl Hydrocarbon Receptor Signaling,Bladder Cancer Signaling,Cell Cycle: G1/S Checkpoint Regulation,Chronic Myeloid Leukemia Signaling,Colorectal Cancer Metastasis Signaling,Endometrial Cancer Signaling,Endothelin-1 Signaling,ErbB2-ErbB3 Signaling,ERK/MAPK Signaling,ERK5 Signaling,Estrogen-mediated S-phase Entry,Glioblastoma Multiforme Signaling,ILK Signaling,Mole…
rno-let-7a	let-7a-5p (and other miRNAs w/seed GAGGUAG)	TarBase	Experimentally Observed	NEDD4	Aldosterone Signaling in Epithelial Cells,IGF-1 Signaling,Mechanisms of Viral Exit from Host Cells,Protein Ubiquitination Pathway,RhoA Signaling,Signaling by Rho Family GTPases
rno-let-7a	let-7a-5p (and other miRNAs w/seed GAGGUAG)	TarBase,miRecords	Experimentally Observed	NF2	Glioblastoma Multiforme Signaling,HIPPO signaling
rno-let-7a	let-7a-5p (and other miRNAs w/seed GAGGUAG)	TargetScan Human,miRecords	Experimentally Observed,High (predicted)	NRAS	14-3-3-mediated Signaling,Actin Cytoskeleton Signaling,Actin Nucleation by ARP-WASP Complex,Acute Myeloid Leukemia Signaling,Acute Phase Response Signaling,Agrin Interactions at Neuromuscular Junction,Angiopoietin Signaling,Antiproliferative Role of Somatostatin Receptor 2,Apoptosis Signaling,Axonal Guidance Signaling,B Cell Receptor Signaling,Bladder Cancer Signaling,BMP signaling pathway,Breast…
rno-let-7a	let-7a-5p (and other miRNAs w/seed GAGGUAG)	TarBase	Experimentally Observed	NXN	Antioxidant Action of Vitamin C,Thioredoxin Pathway,Vitamin-C Transport
rno-let-7a	let-7a-5p (and other miRNAs w/seed GAGGUAG)	TarBase,TargetScan Human	Experimentally Observed,High (predicted)	PGRMC1
rno-let-7a	let-7a-5p (and other miRNAs w/seed GAGGUAG)	TarBase	Experimentally Observed	POLD2
rno-let-7a	let-7a-5p (and other miRNAs w/seed GAGGUAG)	TarBase	Experimentally Observed	POLR2C	Androgen Signaling,Assembly of RNA Polymerase II Complex,CREB Signaling in Neurons,Estrogen Receptor Signaling,Glucocorticoid Receptor Signaling,Hereditary Breast Cancer Signaling,Huntington's Disease Signaling,Nucleotide Excision Repair Pathway
rno-let-7a	let-7a-5p (and other miRNAs w/seed GAGGUAG)	TarBase	Experimentally Observed	POM121/POM121C
rno-let-7a	let-7a-5p (and other miRNAs w/seed GAGGUAG)	TarBase	Experimentally Observed	PPP1R7	3-phosphoinositide Biosynthesis,3-phosphoinositide Degradation,Breast Cancer Regulation by Stathmin1,Cardiac Î²-adrenergic Signaling,CDK5 Signaling,D-myo-inositol (1,4,5,6)-Tetrakisphosphate Biosynthesis,D-myo-inositol (3,4,5,6)-tetrakisphosphate Biosynthesis,D-myo-inositol-5-phosphate Metabolism,Dopamine Receptor Signaling,Dopamine-DARPP32 Feedback in cAMP Signaling,ERK/MAPK Signaling,HIPPO sign…
rno-let-7a	let-7a-5p (and other miRNAs w/seed GAGGUAG)	Ingenuity Expert Findings,TargetScan Human,miRecords	Experimentally Observed,High (predicted)	PRDM1
rno-let-7a	let-7a-5p (and other miRNAs w/seed GAGGUAG)	TarBase	Experimentally Observed	PRIM1
rno-let-7a	let-7a-5p (and other miRNAs w/seed GAGGUAG)	TarBase	Experimentally Observed	PRRC2A
rno-let-7a	let-7a-5p (and other miRNAs w/seed GAGGUAG)	TarBase	Experimentally Observed	PTGS2	Cancer Drug Resistance By Drug Efflux,CD40 Signaling,Cholecystokinin/Gastrin-mediated Signaling,Colorectal Cancer Metastasis Signaling,Corticotropin Releasing Hormone Signaling,Eicosanoid Signaling,Endothelin-1 Signaling,Fatty Acid Î±-oxidation,Glucocorticoid Receptor Signaling,HGF Signaling,IL-17 Signaling,IL-8 Signaling,ILK Signaling,LXR/RXR Activation,MIF Regulation of Innate Immunity,MIF-medi…
rno-let-7a	let-7a-5p (and other miRNAs w/seed GAGGUAG)	TarBase,TargetScan Human	Experimentally Observed,High (predicted)	PXDN
rno-let-7a	let-7a-5p (and other miRNAs w/seed GAGGUAG)	miRecords	Experimentally Observed	RABGAP1L
rno-let-7a	let-7a-5p (and other miRNAs w/seed GAGGUAG)	Ingenuity Expert Findings	Experimentally Observed	Ras	14-3-3-mediated Signaling,Actin Cytoskeleton Signaling,Actin Nucleation by ARP-WASP Complex,Acute Myeloid Leukemia Signaling,Acute Phase Response Signaling,Agrin Interactions at Neuromuscular Junction,Angiopoietin Signaling,Antiproliferative Role of Somatostatin Receptor 2,Apoptosis Signaling,Axonal Guidance Signaling,B Cell Receptor Signaling,Bladder Cancer Signaling,BMP signaling pathway,Breast…
rno-let-7a	let-7a-5p (and other miRNAs w/seed GAGGUAG)	TarBase,TargetScan Human	Experimentally Observed,Moderate (predicted)	RBM19
rno-let-7a	let-7a-5p (and other miRNAs w/seed GAGGUAG)	TarBase,TargetScan Human	Experimentally Observed,High (predicted)	RDH10	RAR Activation,Retinoate Biosynthesis I,Retinol Biosynthesis,The Visual Cycle
rno-let-7a	let-7a-5p (and other miRNAs w/seed GAGGUAG)	TarBase	Experimentally Observed	RHOB	Actin Nucleation by ARP-WASP Complex,Cardiac Hypertrophy Signaling,Cholecystokinin/Gastrin-mediated Signaling,Colorectal Cancer Metastasis Signaling,CXCR4 Signaling,Germ Cell-Sertoli Cell Junction Signaling,Glioblastoma Multiforme Signaling,Glioma Invasiveness Signaling,GÎ±q Signaling,HMGB1 Signaling,IL-8 Signaling,ILK Signaling,Integrin Signaling,Molecular Mechanisms of Cancer,mTOR Signaling,pha…
rno-let-7a	let-7a-5p (and other miRNAs w/seed GAGGUAG)	TarBase	Experimentally Observed	RHOG	Actin Nucleation by ARP-WASP Complex,Cardiac Hypertrophy Signaling,Cholecystokinin/Gastrin-mediated Signaling,Colorectal Cancer Metastasis Signaling,CXCR4 Signaling,Germ Cell-Sertoli Cell Junction Signaling,Glioblastoma Multiforme Signaling,Glioma Invasiveness Signaling,GÎ±q Signaling,HMGB1 Signaling,IL-8 Signaling,ILK Signaling,Integrin Signaling,Molecular Mechanisms of Cancer,mTOR Signaling,NGF…
rno-let-7a	let-7a-5p (and other miRNAs w/seed GAGGUAG)	TarBase	Experimentally Observed	RPP38
rno-let-7a	let-7a-5p (and other miRNAs w/seed GAGGUAG)	TarBase	Experimentally Observed	RRP8
rno-let-7a	let-7a-5p (and other miRNAs w/seed GAGGUAG)	TargetScan Human,miRecords	Experimentally Observed,High (predicted)	RTCA
rno-let-7a	let-7a-5p (and other miRNAs w/seed GAGGUAG)	TarBase	Experimentally Observed	SCYL1
rno-let-7a	let-7a-5p (and other miRNAs w/seed GAGGUAG)	miRecords	Experimentally Observed	2016-09-03	RhoA Signaling,Signaling by Rho Family GTPases
rno-let-7a	let-7a-5p (and other miRNAs w/seed GAGGUAG)	TarBase	Experimentally Observed	SIGMAR1
rno-let-7a	let-7a-5p (and other miRNAs w/seed GAGGUAG)	TarBase,TargetScan Human	Experimentally Observed,High (predicted)	SLC1A4	Glutamate Receptor Signaling
rno-let-7a	let-7a-5p (and other miRNAs w/seed GAGGUAG)	TarBase	Experimentally Observed	SLC25A1
rno-let-7a	let-7a-5p (and other miRNAs w/seed GAGGUAG)	TarBase	Experimentally Observed	SLC25A13	Induction of Apoptosis by HIV1
rno-let-7a	let-7a-5p (and other miRNAs w/seed GAGGUAG)	TarBase,TargetScan Human	Experimentally Observed,High (predicted)	SLC25A24
rno-let-7a	let-7a-5p (and other miRNAs w/seed GAGGUAG)	TarBase	Experimentally Observed	SLC25A32
rno-let-7a	let-7a-5p (and other miRNAs w/seed GAGGUAG)	TarBase	Experimentally Observed	SLC38A1	Glutamate Receptor Signaling
rno-let-7a	let-7a-5p (and other miRNAs w/seed GAGGUAG)	TarBase,TargetScan Human,miRecords	Experimentally Observed,High (predicted)	SMC1A	ATM Signaling,Mitotic Roles of Polo-Like Kinase
rno-let-7a	let-7a-5p (and other miRNAs w/seed GAGGUAG)	miRecords	Experimentally Observed	SMOX	Dopamine Degradation,Dopamine Receptor Signaling,LPS/IL-1 Mediated Inhibition of RXR Function,Melatonin Degradation II,Noradrenaline and Adrenaline Degradation,Phenylalanine Degradation IV (Mammalian, via Side Chain),Putrescine Degradation III,Serotonin Degradation,Serotonin Receptor Signaling,Spermine and Spermidine Degradation I,Superpathway of Melatonin Degradation,Tryptophan Degradation X (Ma…
rno-let-7a	let-7a-5p (and other miRNAs w/seed GAGGUAG)	TarBase,TargetScan Human	Experimentally Observed,High (predicted)	SNAP23
rno-let-7a	let-7a-5p (and other miRNAs w/seed GAGGUAG)	TarBase,TargetScan Human	Experimentally Observed,High (predicted)	SPCS3
rno-let-7a	let-7a-5p (and other miRNAs w/seed GAGGUAG)	TarBase,TargetScan Human	Experimentally Observed,High (predicted)	SPRYD4
rno-let-7a	let-7a-5p (and other miRNAs w/seed GAGGUAG)	TarBase	Experimentally Observed	SYPL1
rno-let-7a	let-7a-5p (and other miRNAs w/seed GAGGUAG)	TarBase,TargetScan Human	Experimentally Observed,High (predicted)	TAF9B	Assembly of RNA Polymerase II Complex,Estrogen Receptor Signaling,Glucocorticoid Receptor Signaling,Huntington's Disease Signaling
rno-let-7a	let-7a-5p (and other miRNAs w/seed GAGGUAG)	miRecords	Experimentally Observed	TAGLN
rno-let-7a	let-7a-5p (and other miRNAs w/seed GAGGUAG)	TargetScan Human,miRecords	Experimentally Observed,High (predicted)	TGFBR1	Antiproliferative Role of TOB in T Cell Signaling,Cardiac Hypertrophy Signaling,Chronic Myeloid Leukemia Signaling,Colorectal Cancer Metastasis Signaling,Epithelial Adherens Junction Signaling,Factors Promoting Cardiogenesis in Vertebrates,Germ Cell-Sertoli Cell Junction Signaling,Glucocorticoid Receptor Signaling,Hepatic Fibrosis / Hepatic Stellate Cell Activation,Human Embryonic Stem Cell Pluri…
rno-let-7a	let-7a-5p (and other miRNAs w/seed GAGGUAG)	TarBase,TargetScan Human	Experimentally Observed,High (predicted)	THBS1	Bladder Cancer Signaling,Inhibition of Angiogenesis by TSP1,p53 Signaling
rno-let-7a	let-7a-5p (and other miRNAs w/seed GAGGUAG)	miRecords	Experimentally Observed	TLR4	Altered T Cell and B Cell Signaling in Rheumatoid Arthritis,Colorectal Cancer Metastasis Signaling,Communication between Innate and Adaptive Immune Cells,Crosstalk between Dendritic Cells and Natural Killer Cells,Dendritic Cell Maturation,Hepatic Cholestasis,Hepatic Fibrosis / Hepatic Stellate Cell Activation,HMGB1 Signaling,IL-12 Signaling and Production in Macrophages,Inflammasome pathway,iNOS …
rno-let-7a	let-7a-5p (and other miRNAs w/seed GAGGUAG)	TarBase,TargetScan Human	Experimentally Observed,High (predicted)	TMEM2
rno-let-7a	let-7a-5p (and other miRNAs w/seed GAGGUAG)	TarBase	Experimentally Observed	TPM2	Calcium Signaling
rno-let-7a	let-7a-5p (and other miRNAs w/seed GAGGUAG)	TarBase,TargetScan Human,miRecords	Experimentally Observed,High (predicted)	TRIM71
rno-let-7a	let-7a-5p (and other miRNAs w/seed GAGGUAG)	TarBase	Experimentally Observed	TRMT1
rno-let-7a	let-7a-5p (and other miRNAs w/seed GAGGUAG)	TarBase	Experimentally Observed	TTC9C
rno-let-7a	let-7a-5p (and other miRNAs w/seed GAGGUAG)	TargetScan Human,miRecords	Experimentally Observed,High (predicted)	TUSC2
rno-let-7a	let-7a-5p (and other miRNAs w/seed GAGGUAG)	TarBase	Experimentally Observed	TYMS	dTMP De Novo Biosynthesis,Pyrimidine Deoxyribonucleotides De Novo Biosynthesis I
rno-let-7a	let-7a-5p (and other miRNAs w/seed GAGGUAG)	TarBase	Experimentally Observed	UGT8	Xenobiotic Metabolism Signaling
rno-let-7a	let-7a-5p (and other miRNAs w/seed GAGGUAG)	TarBase,TargetScan Human	Experimentally Observed,High (predicted)	UHRF1
rno-let-7a	let-7a-5p (and other miRNAs w/seed GAGGUAG)	miRecords	Experimentally Observed	VIM	14-3-3-mediated Signaling,ILK Signaling,Signaling by Rho Family GTPases
rno-let-7a	let-7a-5p (and other miRNAs w/seed GAGGUAG)	TarBase	Experimentally Observed	VPS39	autophagy,phagosome maturation
rno-let-7a	let-7a-5p (and other miRNAs w/seed GAGGUAG)	TargetScan Human,miRecords	Experimentally Observed,High (predicted)	WNT1	Axonal Guidance Signaling,Basal Cell Carcinoma Signaling,Colorectal Cancer Metastasis Signaling,Glioblastoma Multiforme Signaling,Human Embryonic Stem Cell Pluripotency,Molecular Mechanisms of Cancer,Ovarian Cancer Signaling,PCP pathway,Regulation of the Epithelial-Mesenchymal Transition Pathway,Role of Macrophages, Fibroblasts and Endothelial Cells in Rheumatoid Arthritis,Role of NANOG in Mammal…
rno-miR-99a	miR-100-5p (and other miRNAs w/seed ACCCGUA)	miRecords	Experimentally Observed	FGF16	Actin Cytoskeleton Signaling,Bladder Cancer Signaling,Clathrin-mediated Endocytosis Signaling,FGF Signaling,Regulation of the Epithelial-Mesenchymal Transition Pathway
rno-miR-99a	miR-100-5p (and other miRNAs w/seed ACCCGUA)	Ingenuity Expert Findings,TargetScan Human,miRecords	Experimentally Observed,High (predicted)	FGFR3	14-3-3-mediated Signaling,3-phosphoinositide Biosynthesis,Actin Cytoskeleton Signaling,Acute Myeloid Leukemia Signaling,Adipogenesis pathway,Aldosterone Signaling in Epithelial Cells,AMPK Signaling,Amyotrophic Lateral Sclerosis Signaling,Angiopoietin Signaling,Antiproliferative Role of Somatostatin Receptor 2,Axonal Guidance Signaling,B Cell Receptor Signaling,Bladder Cancer Signaling,Breast Canc…
rno-miR-99a	miR-100-5p (and other miRNAs w/seed ACCCGUA)	Ingenuity Expert Findings,TargetScan Human,miRecords	Experimentally Observed,High (predicted)	IGF1R	Cardiac Hypertrophy Signaling,Estrogen-Dependent Breast Cancer Signaling,Glioblastoma Multiforme Signaling,Glioma Signaling,Growth Hormone Signaling,Hepatic Fibrosis / Hepatic Stellate Cell Activation,Huntington's Disease Signaling,IGF-1 Signaling,Myc Mediated Apoptosis Signaling,NF-ÎºB Signaling,PTEN Signaling,RhoA Signaling,Role of NFAT in Cardiac Hypertrophy,STAT3 Pathway,Synaptic Long Term De…
rno-miR-99a	miR-100-5p (and other miRNAs w/seed ACCCGUA)	Ingenuity Expert Findings,TargetScan Human,miRecords	Experimentally Observed,High (predicted)	MTOR	Acute Myeloid Leukemia Signaling,Acute Phase Response Signaling,AMPK Signaling,autophagy,B Cell Receptor Signaling,Cardiac Hypertrophy Signaling,CNTF Signaling,EGF Signaling,ErbB Signaling,FLT3 Signaling in Hematopoietic Progenitor Cells,Glioblastoma Multiforme Signaling,Glioma Signaling,Huntington's Disease Signaling,IL-4 Signaling,IL-8 Signaling,ILK Signaling,Insulin Receptor Signaling,JAK/Stat…
rno-miR-99a	miR-100-5p (and other miRNAs w/seed ACCCGUA)	miRecords	Experimentally Observed	PLK1	Cell Cycle: G2/M DNA Damage Checkpoint Regulation,Mitotic Roles of Polo-Like Kinase,Pyridoxal 5'-phosphate Salvage Pathway,Role of BRCA1 in DNA Damage Response,Role of CHK Proteins in Cell Cycle Checkpoint Control,Salvage Pathways of Pyrimidine Ribonucleotides
rno-miR-99a	miR-100-5p (and other miRNAs w/seed ACCCGUA)	miRecords	Experimentally Observed	RPTOR	AMPK Signaling,Insulin Receptor Signaling,mTOR Signaling
rno-miR-133b	miR-133a-3p (and other miRNAs w/seed UUGGUCC)	Ingenuity Expert Findings,TargetScan Human	Experimentally Observed,High (predicted)	BCL2L2
rno-miR-133b	miR-133a-3p (and other miRNAs w/seed UUGGUCC)	Ingenuity Expert Findings	Experimentally Observed	CASP9	Amyotrophic Lateral Sclerosis Signaling,Angiopoietin Signaling,Apoptosis Signaling,CD27 Signaling in Lymphocytes,Colorectal Cancer Metastasis Signaling,Cytotoxic T Lymphocyte-mediated Apoptosis of Target Cells,Death Receptor Signaling,Docosahexaenoic Acid (DHA) Signaling,Endometrial Cancer Signaling,Endoplasmic Reticulum Stress Pathway,Endothelin-1 Signaling,eNOS Signaling,Granzyme B Signaling,HE…
rno-miR-133b	miR-133a-3p (and other miRNAs w/seed UUGGUCC)	miRecords	Experimentally Observed	Cdc42
rno-miR-133b	miR-133a-3p (and other miRNAs w/seed UUGGUCC)	Ingenuity Expert Findings,TargetScan Human	Experimentally Observed,High (predicted)	CDK13
rno-miR-133b	miR-133a-3p (and other miRNAs w/seed UUGGUCC)	Ingenuity Expert Findings,TargetScan Human	Experimentally Observed,High (predicted)	CPNE3
rno-miR-133b	miR-133a-3p (and other miRNAs w/seed UUGGUCC)	Ingenuity Expert Findings,TargetScan Human	Experimentally Observed,High (predicted)	CTGF	Hepatic Fibrosis / Hepatic Stellate Cell Activation,IGF-1 Signaling,Role of Tissue Factor in Cancer
rno-miR-133b	miR-133a-3p (and other miRNAs w/seed UUGGUCC)	Ingenuity Expert Findings,TargetScan Human,miRecords	Experimentally Observed,High (predicted)	FSCN1	Crosstalk between Dendritic Cells and Natural Killer Cells,Dendritic Cell Maturation
rno-miR-133b	miR-133a-3p (and other miRNAs w/seed UUGGUCC)	TargetScan Human,miRecords	Experimentally Observed,High (predicted)	IGF1R	Cardiac Hypertrophy Signaling,Estrogen-Dependent Breast Cancer Signaling,Glioblastoma Multiforme Signaling,Glioma Signaling,Growth Hormone Signaling,Hepatic Fibrosis / Hepatic Stellate Cell Activation,Huntington's Disease Signaling,IGF-1 Signaling,Myc Mediated Apoptosis Signaling,NF-ÎºB Signaling,PTEN Signaling,RhoA Signaling,Role of NFAT in Cardiac Hypertrophy,STAT3 Pathway,Synaptic Long Term De…
rno-miR-133b	miR-133a-3p (and other miRNAs w/seed UUGGUCC)	Ingenuity Expert Findings	Experimentally Observed	KCNH2	Cellular Effects of Sildenafil (Viagra),GABA Receptor Signaling,Neuropathic Pain Signaling In Dorsal Horn Neurons
rno-miR-133b	miR-133a-3p (and other miRNAs w/seed UUGGUCC)	Ingenuity Expert Findings	Experimentally Observed	KCNQ1
rno-miR-133b	miR-133a-3p (and other miRNAs w/seed UUGGUCC)	Ingenuity Expert Findings,miRecords	Experimentally Observed	KLF15
rno-miR-133b	miR-133a-3p (and other miRNAs w/seed UUGGUCC)	miRecords	Experimentally Observed	KRT7
rno-miR-133b	miR-133a-3p (and other miRNAs w/seed UUGGUCC)	Ingenuity Expert Findings	Experimentally Observed	MALAT1
rno-miR-133b	miR-133a-3p (and other miRNAs w/seed UUGGUCC)	Ingenuity Expert Findings,TargetScan Human	Experimentally Observed,High (predicted)	MCL1	Apoptosis Signaling,IL-6 Signaling,PI3K/AKT Signaling
rno-miR-133b	miR-133a-3p (and other miRNAs w/seed UUGGUCC)	TargetScan Human,miRecords	Experimentally Observed,High (predicted)	NELFA
rno-miR-133b	miR-133a-3p (and other miRNAs w/seed UUGGUCC)	miRecords	Experimentally Observed	NFATC4	Adipogenesis pathway,April Mediated Signaling,Axonal Guidance Signaling,B Cell Activating Factor Signaling,B Cell Receptor Signaling,Calcium Signaling,Cardiac Hypertrophy Signaling,CD28 Signaling in T Helper Cells,fMLP Signaling in Neutrophils,Glucocorticoid Receptor Signaling,GÎ±q Signaling,iCOS-iCOSL Signaling in T Helper Cells,IL-4 Signaling,Netrin Signaling,Phospholipase C Signaling,PI3K Sign…
rno-miR-133b	miR-133a-3p (and other miRNAs w/seed UUGGUCC)	miRecords	Experimentally Observed	PITX3
rno-miR-133b	miR-133a-3p (and other miRNAs w/seed UUGGUCC)	TarBase,miRecords	Experimentally Observed	PKM	Glycolysis I,Type II Diabetes Mellitus Signaling
rno-miR-133b	miR-133a-3p (and other miRNAs w/seed UUGGUCC)	TarBase,TargetScan Human,miRecords	Experimentally Observed,High (predicted)	PTBP2
rno-miR-133b	miR-133a-3p (and other miRNAs w/seed UUGGUCC)	Ingenuity Expert Findings,TargetScan Human	Experimentally Observed,High (predicted)	PTPRK	Protein Kinase A Signaling
rno-miR-133b	miR-133a-3p (and other miRNAs w/seed UUGGUCC)	Ingenuity Expert Findings,TargetScan Human	Experimentally Observed,High (predicted)	RB1CC1	autophagy,Breast Cancer Regulation by Stathmin1
rno-miR-133b	miR-133a-3p (and other miRNAs w/seed UUGGUCC)	miRecords	Experimentally Observed	RHOA	Actin Cytoskeleton Signaling,Actin Nucleation by ARP-WASP Complex,Axonal Guidance Signaling,Breast Cancer Regulation by Stathmin1,Cardiac Hypertrophy Signaling,CCR3 Signaling in Eosinophils,Chemokine Signaling,Cholecystokinin/Gastrin-mediated Signaling,Colorectal Cancer Metastasis Signaling,CXCR4 Signaling,Ephrin A Signaling,Ephrin B Signaling,Ephrin Receptor Signaling,Epithelial Adherens Junctio…
rno-miR-133b	miR-133a-3p (and other miRNAs w/seed UUGGUCC)	Ingenuity Expert Findings,miRecords	Experimentally Observed	RUNX2	BMP signaling pathway,Estrogen Receptor Signaling,Role of Osteoblasts, Osteoclasts and Chondrocytes in Rheumatoid Arthritis,TGF-Î² Signaling,VDR/RXR Activation
rno-miR-133b	miR-133a-3p (and other miRNAs w/seed UUGGUCC)	TarBase,miRecords	Experimentally Observed	SRF	Cardiac Hypertrophy Signaling,Cholecystokinin/Gastrin-mediated Signaling,EGF Signaling,ERK/MAPK Signaling,Growth Hormone Signaling,IGF-1 Signaling,IL-6 Signaling,LPS-stimulated MAPK Signaling,p38 MAPK Signaling,PDGF Signaling,PEDF Signaling
rno-miR-133b	miR-133a-3p (and other miRNAs w/seed UUGGUCC)	Ingenuity Expert Findings	Experimentally Observed	STK3	HIPPO signaling
rno-miR-210	miR-210-3p (miRNAs w/seed UGUGCGU)	TargetScan Human,miRecords	Experimentally Observed,Moderate (predicted)	ACVR1B	Epithelial Adherens Junction Signaling,Factors Promoting Cardiogenesis in Vertebrates,PPARÎ±/RXRÎ± Activation,TGF-Î² Signaling,Wnt/Î²-catenin Signaling
rno-miR-210	miR-210-3p (miRNAs w/seed UGUGCGU)	miRecords	Experimentally Observed	CASP8AP2
rno-miR-210	miR-210-3p (miRNAs w/seed UGUGCGU)	Ingenuity Expert Findings,TargetScan Human	Experimentally Observed,Moderate (predicted)	E2F3	Breast Cancer Regulation by Stathmin1,Cell Cycle Regulation by BTG Family Proteins,Cell Cycle: G1/S Checkpoint Regulation,Chronic Myeloid Leukemia Signaling,Cyclins and Cell Cycle Regulation,Estrogen-mediated S-phase Entry,Glioblastoma Multiforme Signaling,Glioma Signaling,Molecular Mechanisms of Cancer,Pancreatic Adenocarcinoma Signaling,Role of BRCA1 in DNA Damage Response,Role of CHK Proteins …
rno-miR-210	miR-210-3p (miRNAs w/seed UGUGCGU)	Ingenuity Expert Findings,TarBase,TargetScan Human,miRecords	Experimentally Observed,High (predicted)	EFNA3	Axonal Guidance Signaling,Ephrin A Signaling,Ephrin Receptor Signaling
rno-miR-210	miR-210-3p (miRNAs w/seed UGUGCGU)	Ingenuity Expert Findings,TargetScan Human	Experimentally Observed,High (predicted)	FGFRL1	Adipogenesis pathway,Dermatan Sulfate Degradation (Metazoa),FGF Signaling,Human Embryonic Stem Cell Pluripotency,NF-ÎºB Signaling,PTEN Signaling,Regulation of the Epithelial-Mesenchymal Transition Pathway,STAT3 Pathway
rno-miR-210	miR-210-3p (miRNAs w/seed UGUGCGU)	Ingenuity Expert Findings	Experimentally Observed	HOXA1
rno-miR-210	miR-210-3p (miRNAs w/seed UGUGCGU)	Ingenuity Expert Findings,TargetScan Human	Experimentally Observed,High (predicted)	ISCU
rno-miR-210	miR-210-3p (miRNAs w/seed UGUGCGU)	miRecords	Experimentally Observed	MNT
rno-miR-210	miR-210-3p (miRNAs w/seed UGUGCGU)	Ingenuity Expert Findings,miRecords	Experimentally Observed	NPTX1
rno-miR-210	miR-210-3p (miRNAs w/seed UGUGCGU)	Ingenuity Expert Findings	Experimentally Observed	PTPN1	3-phosphoinositide Biosynthesis,3-phosphoinositide Degradation,Caveolar-mediated Endocytosis Signaling,D-myo-inositol (1,4,5,6)-Tetrakisphosphate Biosynthesis,D-myo-inositol (3,4,5,6)-tetrakisphosphate Biosynthesis,D-myo-inositol-5-phosphate Metabolism,Insulin Receptor Signaling,JAK/Stat Signaling,Protein Kinase A Signaling,Role of JAK2 in Hormone-like Cytokine Signaling,Superpathway of Inositol …
rno-miR-210	miR-210-3p (miRNAs w/seed UGUGCGU)	Ingenuity Expert Findings	Experimentally Observed	RAD52	DNA Double-Strand Break Repair by Homologous Recombination
rno-miR-210	miR-210-3p (miRNAs w/seed UGUGCGU)	Ingenuity Expert Findings,TargetScan Human	Experimentally Observed,Moderate (predicted)	SDHD	Mitochondrial Dysfunction,Oxidative Phosphorylation,TCA Cycle II (Eukaryotic)
rno-miR-210	miR-210-3p (miRNAs w/seed UGUGCGU)	Ingenuity Expert Findings	Experimentally Observed	TP53I11
rno-miR-24	miR-24-3p (and other miRNAs w/seed GGCUCAG)	TarBase,TargetScan Human,miRecords	Experimentally Observed,High (predicted)	ACVR1B	Epithelial Adherens Junction Signaling,Factors Promoting Cardiogenesis in Vertebrates,PPARÎ±/RXRÎ± Activation,TGF-Î² Signaling,Wnt/Î²-catenin Signaling
rno-miR-24	miR-24-3p (and other miRNAs w/seed GGCUCAG)	miRecords	Experimentally Observed	AURKB
rno-miR-24	miR-24-3p (and other miRNAs w/seed GGCUCAG)	Ingenuity Expert Findings	Experimentally Observed	BAX	14-3-3-mediated Signaling,Amyotrophic Lateral Sclerosis Signaling,Apoptosis Signaling,Aryl Hydrocarbon Receptor Signaling,Colorectal Cancer Metastasis Signaling,Docosahexaenoic Acid (DHA) Signaling,Hepatic Fibrosis / Hepatic Stellate Cell Activation,Huntington's Disease Signaling,IL-8 Signaling,Induction of Apoptosis by HIV1,Interferon Signaling,Molecular Mechanisms of Cancer,Myc Mediated Apoptos…
rno-miR-24	miR-24-3p (and other miRNAs w/seed GGCUCAG)	Ingenuity Expert Findings,TargetScan Human	Experimentally Observed,High (predicted)	BBC3	Induction of Apoptosis by HIV1,Molecular Mechanisms of Cancer,p53 Signaling
rno-miR-24	miR-24-3p (and other miRNAs w/seed GGCUCAG)	miRecords	Experimentally Observed	BRCA1	ATM Signaling,Cell Cycle: G2/M DNA Damage Checkpoint Regulation,DNA damage-induced 14-3-3Ïƒ Signaling,DNA Double-Strand Break Repair by Homologous Recombination,GADD45 Signaling,Hereditary Breast Cancer Signaling,Molecular Mechanisms of Cancer,Ovarian Cancer Signaling,p53 Signaling,Protein Ubiquitination Pathway,Role of BRCA1 in DNA Damage Response,Role of CHK Proteins in Cell Cycle Checkpoint Co…
rno-miR-24	miR-24-3p (and other miRNAs w/seed GGCUCAG)	miRecords	Experimentally Observed	CCNA2	AMPK Signaling,Antiproliferative Role of TOB in T Cell Signaling,Aryl Hydrocarbon Receptor Signaling,Cyclins and Cell Cycle Regulation,eNOS Signaling,Estrogen-mediated S-phase Entry,Regulation of Cellular Mechanics by Calpain Protease
rno-miR-24	miR-24-3p (and other miRNAs w/seed GGCUCAG)	miRecords	Experimentally Observed	CDK1	Apoptosis Signaling,ATM Signaling,Breast Cancer Regulation by Stathmin1,Cell Cycle: G2/M DNA Damage Checkpoint Regulation,Cyclins and Cell Cycle Regulation,DNA damage-induced 14-3-3Ïƒ Signaling,Estrogen-mediated S-phase Entry,GADD45 Signaling,Hereditary Breast Cancer Signaling,Mitotic Roles of Polo-Like Kinase,Pyridoxal 5'-phosphate Salvage Pathway,Regulation of Cellular Mechanics by Calpain Prot…
rno-miR-24	miR-24-3p (and other miRNAs w/seed GGCUCAG)	miRecords	Experimentally Observed	CDK4	Aryl Hydrocarbon Receptor Signaling,Bladder Cancer Signaling,Cell Cycle Control of Chromosomal Replication,Cell Cycle Regulation by BTG Family Proteins,Cell Cycle: G1/S Checkpoint Regulation,Chronic Myeloid Leukemia Signaling,Cyclins and Cell Cycle Regulation,Estrogen-mediated S-phase Entry,GADD45 Signaling,Glioblastoma Multiforme Signaling,Glioma Signaling,Hereditary Breast Cancer Signaling,Mela…
rno-miR-24	miR-24-3p (and other miRNAs w/seed GGCUCAG)	TarBase,miRecords	Experimentally Observed	CDKN2A	Adipogenesis pathway,Aryl Hydrocarbon Receptor Signaling,Bladder Cancer Signaling,Cell Cycle: G1/S Checkpoint Regulation,Cell Cycle: G2/M DNA Damage Checkpoint Regulation,Chronic Myeloid Leukemia Signaling,Cyclins and Cell Cycle Regulation,Glioblastoma Multiforme Signaling,Glioma Signaling,HGF Signaling,Melanoma Signaling,Molecular Mechanisms of Cancer,Myc Mediated Apoptosis Signaling,Non-Small C…
rno-miR-24	miR-24-3p (and other miRNAs w/seed GGCUCAG)	Ingenuity Expert Findings,TarBase,miRecords	Experimentally Observed	DHFR	Aryl Hydrocarbon Receptor Signaling,dTMP De Novo Biosynthesis
rno-miR-24	miR-24-3p (and other miRNAs w/seed GGCUCAG)	miRecords	Experimentally Observed	E2F2	Breast Cancer Regulation by Stathmin1,Cell Cycle Regulation by BTG Family Proteins,Cell Cycle: G1/S Checkpoint Regulation,Chronic Myeloid Leukemia Signaling,Cyclins and Cell Cycle Regulation,Estrogen-mediated S-phase Entry,Glioblastoma Multiforme Signaling,Glioma Signaling,Molecular Mechanisms of Cancer,Pancreatic Adenocarcinoma Signaling,Role of BRCA1 in DNA Damage Response,Role of CHK Proteins …
rno-miR-24	miR-24-3p (and other miRNAs w/seed GGCUCAG)	miRecords	Experimentally Observed	FEN1	BER pathway,Mismatch Repair in Eukaryotes
rno-miR-24	miR-24-3p (and other miRNAs w/seed GGCUCAG)	Ingenuity Expert Findings,TargetScan Human	Experimentally Observed,High (predicted)	FURIN	Mitochondrial Dysfunction,Notch Signaling
rno-miR-24	miR-24-3p (and other miRNAs w/seed GGCUCAG)	miRecords	Experimentally Observed	MAP2K4	14-3-3-mediated Signaling,4-1BB Signaling in T Lymphocytes,Activation of IRF by Cytosolic Pattern Recognition Receptors,Acute Myeloid Leukemia Signaling,Acute Phase Response Signaling,Agrin Interactions at Neuromuscular Junction,Antioxidant Action of Vitamin C,Apoptosis Signaling,April Mediated Signaling,ATM Signaling,B Cell Activating Factor Signaling,B Cell Receptor Signaling,BMP signaling path…
rno-miR-24	miR-24-3p (and other miRNAs w/seed GGCUCAG)	TarBase,TargetScan Human,miRecords	Experimentally Observed,High (predicted)	MAPK14	4-1BB Signaling in T Lymphocytes,Acute Phase Response Signaling,AMPK Signaling,Amyloid Processing,Antioxidant Action of Vitamin C,April Mediated Signaling,ATM Signaling,B Cell Activating Factor Signaling,B Cell Receptor Signaling,BMP signaling pathway,Cardiac Hypertrophy Signaling,CCR3 Signaling in Eosinophils,CCR5 Signaling in Macrophages,CD40 Signaling,Cdc42 Signaling,CDK5 Signaling,Chemokine S…
rno-miR-24	miR-24-3p (and other miRNAs w/seed GGCUCAG)	TargetScan Human,miRecords	Experimentally Observed,Moderate (predicted)	MYC	Acute Myeloid Leukemia Signaling,Aryl Hydrocarbon Receptor Signaling,Bladder Cancer Signaling,Cell Cycle: G1/S Checkpoint Regulation,Chronic Myeloid Leukemia Signaling,Colorectal Cancer Metastasis Signaling,Endometrial Cancer Signaling,Endothelin-1 Signaling,ErbB2-ErbB3 Signaling,ERK/MAPK Signaling,ERK5 Signaling,Estrogen-mediated S-phase Entry,Glioblastoma Multiforme Signaling,ILK Signaling,Mole…
rno-miR-24	miR-24-3p (and other miRNAs w/seed GGCUCAG)	TarBase	Experimentally Observed	NOTCH1	Epithelial Adherens Junction Signaling,Molecular Mechanisms of Cancer,Notch Signaling,Pancreatic Adenocarcinoma Signaling,Regulation of the Epithelial-Mesenchymal Transition Pathway
rno-miR-24	miR-24-3p (and other miRNAs w/seed GGCUCAG)	Ingenuity Expert Findings	Experimentally Observed	PMAIP1	Molecular Mechanisms of Cancer,p53 Signaling
rno-miR-24	miR-24-3p (and other miRNAs w/seed GGCUCAG)	miRecords	Experimentally Observed	SMAD3	Adipogenesis pathway,Androgen Signaling,Antiproliferative Role of TOB in T Cell Signaling,Cell Cycle: G1/S Checkpoint Regulation,Chronic Myeloid Leukemia Signaling,Colorectal Cancer Metastasis Signaling,Glucocorticoid Receptor Signaling,Hepatic Fibrosis / Hepatic Stellate Cell Activation,HIPPO signaling,Human Embryonic Stem Cell Pluripotency,Molecular Mechanisms of Cancer,Pancreatic Adenocarcinom…
rno-miR-24	miR-24-3p (and other miRNAs w/seed GGCUCAG)	miRecords	Experimentally Observed	SMAD4	Antiproliferative Role of TOB in T Cell Signaling,BMP signaling pathway,Cardiomyocyte Differentiation via BMP Receptors,Cell Cycle: G1/S Checkpoint Regulation,Chronic Myeloid Leukemia Signaling,Colorectal Cancer Metastasis Signaling,Factors Promoting Cardiogenesis in Vertebrates,Glucocorticoid Receptor Signaling,Hepatic Fibrosis / Hepatic Stellate Cell Activation,HIPPO signaling,Human Embryonic S…
rno-miR-24	miR-24-3p (and other miRNAs w/seed GGCUCAG)	miRecords	Experimentally Observed	SMAD5	Adipogenesis pathway,BMP signaling pathway,Factors Promoting Cardiogenesis in Vertebrates,HIPPO signaling,Human Embryonic Stem Cell Pluripotency,Molecular Mechanisms of Cancer,Mouse Embryonic Stem Cell Pluripotency,RAR Activation,Role of NANOG in Mammalian Embryonic Stem Cell Pluripotency,Role of Osteoblasts, Osteoclasts and Chondrocytes in Rheumatoid Arthritis,TGF-Î² Signaling
rno-miR-29a	miR-29b-3p (and other miRNAs w/seed AGCACCA)	miRecords	Experimentally Observed	ACVR2A	Epithelial Adherens Junction Signaling,Factors Promoting Cardiogenesis in Vertebrates,PPARÎ±/RXRÎ± Activation,Pyridoxal 5'-phosphate Salvage Pathway,Salvage Pathways of Pyrimidine Ribonucleotides,TGF-Î² Signaling,Wnt/Î²-catenin Signaling
rno-miR-29a	miR-29b-3p (and other miRNAs w/seed AGCACCA)	Ingenuity Expert Findings	Experimentally Observed	ARPC3	Actin Cytoskeleton Signaling,Actin Nucleation by ARP-WASP Complex,Axonal Guidance Signaling,CD28 Signaling in T Helper Cells,Cdc42 Signaling,Clathrin-mediated Endocytosis Signaling,Ephrin Receptor Signaling,Epithelial Adherens Junction Signaling,FcÎ³ Receptor-mediated Phagocytosis in Macrophages and Monocytes,fMLP Signaling in Neutrophils,Integrin Signaling,Rac Signaling,Regulation of Actin-based…
rno-miR-29a	miR-29b-3p (and other miRNAs w/seed AGCACCA)	Ingenuity Expert Findings,TarBase,TargetScan Human,miRecords	Experimentally Observed,High (predicted)	BACE1	Amyloid Processing,Mitochondrial Dysfunction
rno-miR-29a	miR-29b-3p (and other miRNAs w/seed AGCACCA)	TarBase,TargetScan Human	Experimentally Observed,High (predicted)	CAV2	G Beta Gamma Signaling
rno-miR-29a	miR-29b-3p (and other miRNAs w/seed AGCACCA)	TargetScan Human,miRecords	Experimentally Observed,High (predicted)	CD276
rno-miR-29a	miR-29b-3p (and other miRNAs w/seed AGCACCA)	Ingenuity Expert Findings,TargetScan Human,miRecords	Experimentally Observed,Moderate (predicted)	CDC42	Actin Cytoskeleton Signaling,Actin Nucleation by ARP-WASP Complex,Agrin Interactions at Neuromuscular Junction,Axonal Guidance Signaling,B Cell Receptor Signaling,Breast Cancer Regulation by Stathmin1,CD28 Signaling in T Helper Cells,Cdc42 Signaling,Clathrin-mediated Endocytosis Signaling,Ephrin A Signaling,Ephrin B Signaling,Ephrin Receptor Signaling,Epithelial Adherens Junction Signaling,ErbB S…
rno-miR-29a	miR-29b-3p (and other miRNAs w/seed AGCACCA)	TargetScan Human,miRecords	Experimentally Observed,High (predicted)	CDK6	Aryl Hydrocarbon Receptor Signaling,Cell Cycle Control of Chromosomal Replication,Cell Cycle: G1/S Checkpoint Regulation,Chronic Myeloid Leukemia Signaling,Cyclins and Cell Cycle Regulation,Glioblastoma Multiforme Signaling,Glioma Signaling,HER-2 Signaling in Breast Cancer,Hereditary Breast Cancer Signaling,Molecular Mechanisms of Cancer,Non-Small Cell Lung Cancer Signaling,Pyridoxal 5'-phosphate…
rno-miR-29a	miR-29b-3p (and other miRNAs w/seed AGCACCA)	Ingenuity Expert Findings,TargetScan Human	Experimentally Observed,High (predicted)	CNOT8
rno-miR-29a	miR-29b-3p (and other miRNAs w/seed AGCACCA)	TarBase,TargetScan Human,miRecords	Experimentally Observed,High (predicted)	COL15A1	Hepatic Fibrosis / Hepatic Stellate Cell Activation
rno-miR-29a	miR-29b-3p (and other miRNAs w/seed AGCACCA)	TarBase,TargetScan Human,miRecords	Experimentally Observed,High (predicted)	COL1A1	Atherosclerosis Signaling,Dendritic Cell Maturation,Hepatic Fibrosis / Hepatic Stellate Cell Activation,IL-6 Signaling,Intrinsic Prothrombin Activation Pathway,Role of Osteoblasts, Osteoclasts and Chondrocytes in Rheumatoid Arthritis
rno-miR-29a	miR-29b-3p (and other miRNAs w/seed AGCACCA)	Ingenuity Expert Findings,TarBase,TargetScan Human,miRecords	Experimentally Observed,High (predicted)	COL1A2	Atherosclerosis Signaling,Dendritic Cell Maturation,Hepatic Fibrosis / Hepatic Stellate Cell Activation,Intrinsic Prothrombin Activation Pathway
rno-miR-29a	miR-29b-3p (and other miRNAs w/seed AGCACCA)	TarBase,TargetScan Human,miRecords	Experimentally Observed,High (predicted)	COL3A1	Atherosclerosis Signaling,Dendritic Cell Maturation,Hepatic Fibrosis / Hepatic Stellate Cell Activation,Intrinsic Prothrombin Activation Pathway
rno-miR-29a	miR-29b-3p (and other miRNAs w/seed AGCACCA)	TarBase,TargetScan Human,miRecords	Experimentally Observed,High (predicted)	COL4A1	Hepatic Fibrosis / Hepatic Stellate Cell Activation
rno-miR-29a	miR-29b-3p (and other miRNAs w/seed AGCACCA)	TarBase,TargetScan Human,miRecords	Experimentally Observed,High (predicted)	COL4A2	Hepatic Fibrosis / Hepatic Stellate Cell Activation
rno-miR-29a	miR-29b-3p (and other miRNAs w/seed AGCACCA)	Ingenuity Expert Findings,TargetScan Human	Experimentally Observed,High (predicted)	COL5A2	Hepatic Fibrosis / Hepatic Stellate Cell Activation
rno-miR-29a	miR-29b-3p (and other miRNAs w/seed AGCACCA)	TargetScan Human,miRecords	Experimentally Observed,High (predicted)	COL5A3	Atherosclerosis Signaling,Dendritic Cell Maturation,Hepatic Fibrosis / Hepatic Stellate Cell Activation,Intrinsic Prothrombin Activation Pathway
rno-miR-29a	miR-29b-3p (and other miRNAs w/seed AGCACCA)	Ingenuity Expert Findings,TargetScan Human	Experimentally Observed,High (predicted)	DCP2
rno-miR-29a	miR-29b-3p (and other miRNAs w/seed AGCACCA)	TarBase,TargetScan Human,miRecords	Experimentally Observed,High (predicted)	DNMT3A	DNA Methylation and Transcriptional Repression Signaling
rno-miR-29a	miR-29b-3p (and other miRNAs w/seed AGCACCA)	TarBase,TargetScan Human,miRecords	Experimentally Observed,High (predicted)	DNMT3B	DNA Methylation and Transcriptional Repression Signaling
rno-miR-29a	miR-29b-3p (and other miRNAs w/seed AGCACCA)	TargetScan Human,miRecords	Experimentally Observed,High (predicted)	DUSP2	3-phosphoinositide Biosynthesis,3-phosphoinositide Degradation,D-myo-inositol (1,4,5,6)-Tetrakisphosphate Biosynthesis,D-myo-inositol (3,4,5,6)-tetrakisphosphate Biosynthesis,D-myo-inositol-5-phosphate Metabolism,ERK/MAPK Signaling,Protein Kinase A Signaling,Superpathway of Inositol Phosphate Compounds
rno-miR-29a	miR-29b-3p (and other miRNAs w/seed AGCACCA)	Ingenuity Expert Findings,TargetScan Human	Experimentally Observed,Moderate (predicted)	FAM3C
rno-miR-29a	miR-29b-3p (and other miRNAs w/seed AGCACCA)	TargetScan Human,miRecords	Experimentally Observed,High (predicted)	FBN1
rno-miR-29a	miR-29b-3p (and other miRNAs w/seed AGCACCA)	Ingenuity Expert Findings,TargetScan Human	Experimentally Observed,High (predicted)	FRAT2
rno-miR-29a	miR-29b-3p (and other miRNAs w/seed AGCACCA)	Ingenuity Expert Findings,TargetScan Human	Experimentally Observed,High (predicted)	GAS7
rno-miR-29a	miR-29b-3p (and other miRNAs w/seed AGCACCA)	Ingenuity Expert Findings,TargetScan Human	Experimentally Observed,High (predicted)	GMFB
rno-miR-29a	miR-29b-3p (and other miRNAs w/seed AGCACCA)	Ingenuity Expert Findings,TargetScan Human	Experimentally Observed,High (predicted)	GPR37	Cellular Effects of Sildenafil (Viagra),GABA Receptor Signaling,Neuropathic Pain Signaling In Dorsal Horn Neurons,Parkinson's Signaling
rno-miR-29a	miR-29b-3p (and other miRNAs w/seed AGCACCA)	Ingenuity Expert Findings,TargetScan Human,miRecords	Experimentally Observed,High (predicted)	HDAC4	Adipogenesis pathway,Calcium Signaling,Cell Cycle: G1/S Checkpoint Regulation,Chronic Myeloid Leukemia Signaling,Cyclins and Cell Cycle Regulation,Hereditary Breast Cancer Signaling,Huntington's Disease Signaling,Phospholipase C Signaling,Role of NFAT in Cardiac Hypertrophy,Telomerase Signaling,Xenobiotic Metabolism Signaling
rno-miR-29a	miR-29b-3p (and other miRNAs w/seed AGCACCA)	Ingenuity Expert Findings,TargetScan Human	Experimentally Observed,High (predicted)	HMGN3
rno-miR-29a	miR-29b-3p (and other miRNAs w/seed AGCACCA)	TarBase,TargetScan Human	Experimentally Observed,High (predicted)	INSIG1	Unfolded protein response
rno-miR-29a	miR-29b-3p (and other miRNAs w/seed AGCACCA)	Ingenuity Expert Findings,TargetScan Human	Experimentally Observed,High (predicted)	KCTD3
rno-miR-29a	miR-29b-3p (and other miRNAs w/seed AGCACCA)	Ingenuity Expert Findings,TargetScan Human	Experimentally Observed,High (predicted)	KLF4	VDR/RXR Activation
rno-miR-29a	miR-29b-3p (and other miRNAs w/seed AGCACCA)	Ingenuity Expert Findings,TarBase,TargetScan Human,miRecords	Experimentally Observed,High (predicted)	LAMC1	Agrin Interactions at Neuromuscular Junction,CDK5 Signaling
rno-miR-29a	miR-29b-3p (and other miRNAs w/seed AGCACCA)	Ingenuity Expert Findings,TargetScan Human	Experimentally Observed,High (predicted)	LOXL2
rno-miR-29a	miR-29b-3p (and other miRNAs w/seed AGCACCA)	Ingenuity Expert Findings,TargetScan Human	Experimentally Observed,High (predicted)	MAPRE2	Remodeling of Epithelial Adherens Junctions
rno-miR-29a	miR-29b-3p (and other miRNAs w/seed AGCACCA)	Ingenuity Expert Findings,TarBase,TargetScan Human,miRecords	Experimentally Observed,High (predicted)	MCL1	Apoptosis Signaling,IL-6 Signaling,PI3K/AKT Signaling
rno-miR-29a	miR-29b-3p (and other miRNAs w/seed AGCACCA)	Ingenuity Expert Findings,TargetScan Human	Experimentally Observed,High (predicted)	MLF1
rno-miR-29a	miR-29b-3p (and other miRNAs w/seed AGCACCA)	Ingenuity Expert Findings,TargetScan Human	Experimentally Observed,High (predicted)	MYBL2
rno-miR-29a	miR-29b-3p (and other miRNAs w/seed AGCACCA)	Ingenuity Expert Findings,TargetScan Human	Experimentally Observed,High (predicted)	NASP
rno-miR-29a	miR-29b-3p (and other miRNAs w/seed AGCACCA)	Ingenuity Expert Findings,TargetScan Human	Experimentally Observed,High (predicted)	NAV3
rno-miR-29a	miR-29b-3p (and other miRNAs w/seed AGCACCA)	Ingenuity Expert Findings,TargetScan Human,miRecords	Experimentally Observed,High (predicted)	PIK3R1	14-3-3-mediated Signaling,3-phosphoinositide Biosynthesis,Actin Cytoskeleton Signaling,Acute Myeloid Leukemia Signaling,Acute Phase Response Signaling,Aldosterone Signaling in Epithelial Cells,AMPK Signaling,Amyotrophic Lateral Sclerosis Signaling,Angiopoietin Signaling,Antiproliferative Role of Somatostatin Receptor 2,Axonal Guidance Signaling,B Cell Receptor Signaling,Breast Cancer Regulation b…
rno-miR-29a	miR-29b-3p (and other miRNAs w/seed AGCACCA)	Ingenuity Expert Findings,TargetScan Human	Experimentally Observed,High (predicted)	PPIC
rno-miR-29a	miR-29b-3p (and other miRNAs w/seed AGCACCA)	Ingenuity Expert Findings,TargetScan Human	Experimentally Observed,High (predicted)	PPM1D	AMPK Signaling,Cell Cycle: G2/M DNA Damage Checkpoint Regulation
rno-miR-29a	miR-29b-3p (and other miRNAs w/seed AGCACCA)	Ingenuity Expert Findings,TargetScan Human	Experimentally Observed,High (predicted)	PTEN	3-phosphoinositide Biosynthesis,3-phosphoinositide Degradation,B Cell Receptor Signaling,Cancer Drug Resistance By Drug Efflux,D-myo-inositol (1,3,4)-trisphosphate Biosynthesis,D-myo-inositol (1,4,5,6)-Tetrakisphosphate Biosynthesis,D-myo-inositol (3,4,5,6)-tetrakisphosphate Biosynthesis,D-myo-inositol-5-phosphate Metabolism,Endometrial Cancer Signaling,Epithelial Adherens Junction Signaling,ErbB…
rno-miR-29a	miR-29b-3p (and other miRNAs w/seed AGCACCA)	Ingenuity Expert Findings,TargetScan Human	Experimentally Observed,High (predicted)	PURA
rno-miR-29a	miR-29b-3p (and other miRNAs w/seed AGCACCA)	Ingenuity Expert Findings,TargetScan Human	Experimentally Observed,High (predicted)	RERE
rno-miR-29a	miR-29b-3p (and other miRNAs w/seed AGCACCA)	Ingenuity Expert Findings,TargetScan Human	Experimentally Observed,High (predicted)	SHROOM2
rno-miR-29a	miR-29b-3p (and other miRNAs w/seed AGCACCA)	TargetScan Human,miRecords	Experimentally Observed,High (predicted)	SP1	Aryl Hydrocarbon Receptor Signaling,ErbB2-ErbB3 Signaling,Estrogen-Dependent Breast Cancer Signaling,Gap Junction Signaling,HMGB1 Signaling,Huntington's Disease Signaling,IL-10 Signaling,Prolactin Signaling,Telomerase Signaling,VDR/RXR Activation
rno-miR-29a	miR-29b-3p (and other miRNAs w/seed AGCACCA)	Ingenuity Expert Findings,TarBase,TargetScan Human,miRecords	Experimentally Observed,High (predicted)	SPARC
rno-miR-29a	miR-29b-3p (and other miRNAs w/seed AGCACCA)	TarBase,TargetScan Human,miRecords	Experimentally Observed,Moderate (predicted)	SRSF10
rno-miR-29a	miR-29b-3p (and other miRNAs w/seed AGCACCA)	TarBase,TargetScan Human,miRecords	Experimentally Observed,Moderate (predicted)	TCL1A	Role of NANOG in Mammalian Embryonic Stem Cell Pluripotency
rno-miR-29a	miR-29b-3p (and other miRNAs w/seed AGCACCA)	TarBase,TargetScan Human,miRecords	Experimentally Observed,High (predicted)	TDG
rno-miR-29a	miR-29b-3p (and other miRNAs w/seed AGCACCA)	TargetScan Human,miRecords	Experimentally Observed,High (predicted)	TET1
rno-miR-29a	miR-29b-3p (and other miRNAs w/seed AGCACCA)	miRecords	Experimentally Observed	TGFB3	Antiproliferative Role of TOB in T Cell Signaling,Aryl Hydrocarbon Receptor Signaling,Cardiac Hypertrophy Signaling,Cell Cycle: G1/S Checkpoint Regulation,Chronic Myeloid Leukemia Signaling,Colorectal Cancer Metastasis Signaling,Cyclins and Cell Cycle Regulation,Factors Promoting Cardiogenesis in Vertebrates,Germ Cell-Sertoli Cell Junction Signaling,Glucocorticoid Receptor Signaling,Hepatic Chole…
rno-miR-29a	miR-29b-3p (and other miRNAs w/seed AGCACCA)	miRecords	Experimentally Observed	Tpm1	Calcium Signaling
rno-miR-29a	miR-29b-3p (and other miRNAs w/seed AGCACCA)	Ingenuity Expert Findings,TargetScan Human	Experimentally Observed,High (predicted)	TRIM9
rno-miR-29a	miR-29b-3p (and other miRNAs w/seed AGCACCA)	Ingenuity Expert Findings,TargetScan Human	Experimentally Observed,High (predicted)	TUBB2A	14-3-3-mediated Signaling,Axonal Guidance Signaling,Breast Cancer Regulation by Stathmin1,Epithelial Adherens Junction Signaling,Gap Junction Signaling,Germ Cell-Sertoli Cell Junction Signaling,phagosome maturation,Remodeling of Epithelial Adherens Junctions,Sertoli Cell-Sertoli Cell Junction Signaling
rno-miR-29a	miR-29b-3p (and other miRNAs w/seed AGCACCA)	TargetScan Human,miRecords	Experimentally Observed,High (predicted)	YY1	VDR/RXR Activation
rno-miR-29a	miR-29b-3p (and other miRNAs w/seed AGCACCA)	Ingenuity Expert Findings,TargetScan Human	Experimentally Observed,High (predicted)	ZFP36L1
rno-miR-450a	miR-450a-5p (and other miRNAs w/seed UUUGCGA)	miRecords	Experimentally Observed	HNRNPK	Acute Phase Response Signaling,Ephrin B Signaling,SAPK/JNK Signaling
