# Supplementary material for: The Signature of MicroRNA Dysregulation in Muscle Paralyzed by Spinal Cord Injury Includes Downregulation of MicroRNAs that Target Myostatin Signaling
Source: PLoS One. 2016 Dec 1;11(12):e0166189. doi: 10.1371/journal.pone.0166189 (PMC5132212; doi:10.1371/journal.pone.0166189)
Supplement: S3 Table — Ingenuity Pathways Analysis was used to identify pathways represented by mRNA targets of differentially regulated miRs. Results of the analysis were exported as a text file which was then imported into Microsoft Excel. (XLS) [file pone.0166189.s004.xls]

## Sheet: Sheet0
© 2000-2016 QIAGEN. All rights reserved.
Ingenuity Canonical Pathways	-log(p-value)	Ratio	z-score	Molecules
Axonal Guidance Signaling	4.9E01	2.26E-01	NaN	DPYSL2,MAPK1,NFATC3,EPHB2,PIK3R1,WASL,ARPC5,CXCL12,LIMK2,KRAS,ADAMTS2,NCK2,VEGFA,GNB1,SEMA6D,PLCE1,CFL2,MAPK3,BAIAP2,MRAS,ABLIM2,SRGAP2,GSK3B,EFNB3,RASA1,ADAMTS5,PRKD3,PIK3C2B,CRKL,GNG2,FZD9,PLCL2,RAP1A,PIK3R3,MET,SRGAP3,SDCBP,ADAMTS6,PTPN11,ADAM12,ARHGEF6,FZD5,PDGFD,NRP1,RAP1B,ADAM17,RGS3,SLIT1,PDGFA,BDNF,BMP3,ARHGEF7,SEMA6A,EGF,CRK,PLXNA2,NFATC1,EIF4E,PPP3R2,EFNB2,NFAT5,IGF1,GLIS1,SRGAP1,NGFR,E…
Molecular Mechanisms of Cancer	3.6E01	2.11E-01	NaN	RAP2B,MAP2K4,JAK1,MAPK1,SMAD3,PIK3R1,NCSTN,KRAS,BMPR1B,CCND1,TGFBR2,E2F6,CAMK2D,MAPK3,MRAS,GSK3B,HIPK2,PRKD3,RASA1,CASP10,PIK3C2B,SMAD2,CREBBP,CDK6,FZD9,RAP1A,PIK3R3,CBL,CCND2,GAB1,PTPN11,IRS1,ARHGEF6,APH1B,LEF1,ARHGEF18,FZD5,ARHGEF9,RAP1B,TCF4,BMP3,ARHGEF7,BMPR2,CRK,SMAD5,MAP3K5,E2F3,FAS,BCL2,SYNGAP1,NLK,SOS1,E2F5,TGFB2,SMAD4,PRKCE,ARHGEF3,NAIP,PAK4,PMAIP1,LRP5,NRAS,ARHGEF12,PAK6,PIK3C2A,APAF1,X…
Protein Kinase A Signaling	3.1E01	1.9E-01	NaN	MYH4,PHKG2,MAPK1,PTPN14,NFATC3,SMAD3,PTEN,TGFBR2,GNB1,CAMK2D,PHKB,PLCE1,PDE7B,MAPK3,GSK3B,PRKD3,PTPRG,YWHAG,PTPRD,ITPR2,GNG2,CREBBP,YWHAZ,PTPN3,PLCL2,PDE4B,CREB5,RAP1A,PTPN11,PTPRB,CREM,EYA3,PTPRS,LEF1,SIRPA,KDELR2,AKAP12,RAP1B,FLNB,TCF4,PTK2B,PDE7A,DUSP6,PPP1CB,CDC23,MYLK,NFATC1,AKAP11,PPP3R2,DUSP5,NFAT5,PPP1R12A,NGFR,PTPN1,TGFB2,SMAD4,PRKCE,CHUK,PPP3CA,MYL12B,MYL12A,PXN,PTPRK,ATF1,MAP3K1,CHP1,P…
Integrin Signaling	2.98E01	2.62E-01	NaN	RAP2B,MAP2K4,MAP3K11,ARHGAP26,MAPK1,PIK3R1,WASL,ARPC5,KRAS,PTEN,NCK2,MAPK3,MRAS,GSK3B,TSPAN4,PIK3C2B,CAPN6,CRKL,RAP1A,PIK3R3,ARHGAP5,TLN2,ARF3,CAPN7,TSPAN6,ACTG1,RAP1B,ARHGEF7,PPP1CB,CRK,MYLK,ITGB8,ARF6,PPP1R12A,SOS1,MYL12B,MYL12A,PXN,PAK4,PARVA,NRAS,PIK3C2A,PAK6,ASAP1,ACTN2,ACTB,PLCG1,ITGAL,GIT1,ROCK1,RRAS2,PAK2,NEDD9
Actin Cytoskeleton Signaling	2.91E01	2.49E-01	NaN	MYH4,MAPK1,PIK3R1,WASL,ARPC5,PIKFYVE,PIP4K2B,KRAS,LIMK2,CFL2,MAPK3,BAIAP2,MRAS,SSH2,ARHGAP24,PIK3C2B,CRKL,WASF1,PIK3R3,TLN2,ARHGEF6,PDGFD,ACTG1,FGF5,ABI2,FN1,PDGFA,FGF2,ARHGEF7,EGF,PPP1CB,CRK,MYLK,PPP1R12A,SOS1,PFN2,MYL12B,MYH1,MYL12A,PXN,PAK4,ARHGEF12,NRAS,PIK3C2A,PAK6,WASF2,ACTN2,ACTB,FGF14,GIT1,ROCK1,RRAS2,MYH2,PAK2
Regulation of the Epithelial-Mesenchymal Transition Pathway	2.89E01	2.72E-01	NaN	MAP2K4,JAK1,MAPK1,PIK3R1,SMAD3,NCSTN,KRAS,TGFBR2,FGFR3,MAML1,MAPK3,MRAS,GSK3B,FRS2,HMGA2,ETS1,PIK3C2B,SMAD2,NOTCH3,FZD9,ZEB1,PIK3R3,PYGO2,MET,CDH2,PTPN11,GAB1,APH1B,LEF1,FZD5,PDGFD,FGF5,LOX,ADAM17,TCF4,SNAI2,FGF2,PARD6B,EGF,NOTCH2,SOS1,TGFB2,SMAD4,NRAS,PIK3C2A,FGF14,RRAS2,FZD4,ZEB2,FZD7
Epithelial Adherens Junction Signaling	2.86E01	3.08E-01	NaN	EPN3,RAP1B,MYH4,TCF4,SNAI2,TGFBR3,ARPC5,WASL,BMPR2,MLLT4,EGF,CRK,KRAS,ACVR2B,CLIP1,PTEN,TGFBR2,NOTCH2,YES1,BAIAP2,TGFB2,MRAS,NECTIN1,ACVR1C,MYH1,EPN1,NOTCH3,NRAS,ACTN2,ACTB,WASF1,RAP1A,ACVR1B,MET,EPN2,CDH2,MYH2,MAGI1,RRAS2,LEF1,CLINT1,MAGI2,ACTG1,ACVR2A,CTNND1
TGF-β Signaling	2.45E01	3.79E-01	NaN	MAP2K4,MAPK1,SMAD3,BMPR2,KRAS,ACVR2B,HOXC9,BMPR1B,SMAD5,TGIF1,BCL2,TGFBR2,RUNX2,MAPK3,SOS1,TGFB2,MRAS,SMAD4,VDR,TFE3,SERPINE1,ACVR1C,ZFYVE9,SMAD2,RUNX3,NRAS,CREBBP,ACVR1B,INHBB,ZNF423,RRAS2,RNF111,ACVR2A
HGF Signaling	2.37E01	3.33E-01	NaN	MAP2K4,RAP1B,MAP3K11,MAPK1,PIK3R1,KRAS,MAP3K5,CCND1,ELF4,ETS2,MAPK3,SOS1,MRAS,PRKCE,ELF5,PRKD3,MAP3K2,ETS1,MAP3K9,PIK3C2B,PXN,NRAS,PIK3C2A,CRKL,MAP3K1,PLCG1,RAP1A,PIK3R3,MET,ELF2,RRAS2,PTPN11,GAB1,MAP3K3,ELK3
B Cell Receptor Signaling	2.29E01	2.44E-01	NaN	MAP2K4,RAP1B,RAP2B,MAP3K11,MAPK1,PTK2B,NFATC3,PIK3R1,PDPK1,KRAS,MAP3K5,NFATC1,PTEN,PPP3R2,CAMK2D,NFAT5,CFL2,MAPK3,SOS1,MRAS,GSK3B,CHUK,PPP3CA,MAP3K2,ETS1,PIK3C2B,MAP3K9,RPS6KB1,NRAS,PIK3C2A,MAP3K1,CREBBP,CREB5,RAP1A,PIK3R3,EBF1,RRAS2,PTPN11,FOXO1,SYNJ1,GAB1,MEF2C,MAP3K3
Role of Macrophages, Fibroblasts and Endothelial Cells in Rheumatoid Arthritis	2.27E01	1.85E-01	NaN	MAP2K4,MAPK1,NFATC3,PIK3R1,CXCL12,KRAS,CCND1,VEGFA,CAMK2D,PLCE1,MAPK3,MRAS,GSK3B,PRKD3,TNFSF13B,TNFRSF11B,PIK3C2B,SFRP4,IL6R,CREBBP,FZD9,PLCL2,CREB5,PIK3R3,LEF1,FZD5,SFRP1,PDGFD,IL6ST,TCF4,FN1,PDGFA,FGF2,NFATC1,PPP3R2,NFAT5,NLK,CCL2,NGFR,CEBPA,PRKCE,CHUK,PPP3CA,LRP5,NRAS,PIK3C2A,CHP1,DAAM1,PLCG1,ROCK1,TLR4,RRAS2,FZD4,DKK1,FZD7
ERK/MAPK Signaling	2.27E01	2.35E-01	NaN	RAP1B,MAPK1,PTK2B,PIK3R1,DUSP6,PPP1CB,KRAS,CRK,NFATC1,EIF4E,ELF4,PPP1R12A,ETS2,MAPK3,SOS1,MRAS,PRKCE,ELF5,ETS1,MYCN,PIK3C2B,PAK4,PXN,NRAS,YWHAG,ATF1,PAK6,PIK3C2A,CRKL,CREBBP,YWHAZ,PLCG1,CREB5,RAP1A,PPP2R5A,PIK3R3,PLA2G4A,ELF2,RRAS2,TLN2,PPP2R3A,PAK2,PPP2R5E,ELK3
Glucocorticoid Receptor Signaling	2.23E01	1.95E-01	NaN	MAP2K4,JAK1,HSPA14,MAPK1,NFATC3,SGK1,PIK3R1,SMAD3,PBX1,KRAS,CD163,PGR,TGFBR2,MAPK3,MRAS,SERPINE1,CREBZF,PIK3C2B,SMAD2,MED1,CREBBP,TBP,NCOA3,PIK3R3,POU2F1,NCOA1,NR3C1,NFATC1,SMARCA4,BCL2,PPP3R2,GTF2B,HSP90B1,NFAT5,CCL2,SOS1,CEBPA,TGFB2,SMAD4,CHUK,STAT5B,FKBP5,PPP3CA,NRAS,PIK3C2A,CHP1,MAP3K1,RRAS2,CSN2,PLAU,HLTF
Cardiac Hypertrophy Signaling	2.2E01	2.11E-01	NaN	MAP2K4,ADRA2B,MAP3K11,MAPK1,PIK3R1,KRAS,MAP3K5,ADRB3,EIF4E,GNB1,PPP3R2,TGFBR2,HAND2,PLCE1,IGF1,MAPK3,SOS1,TGFB2,MRAS,IGF1R,GSK3B,MYL12B,PPP3CA,MAP3K2,MYL12A,MAP3K9,RPS6KB1,PIK3C2B,NRAS,CACNA1D,PIK3C2A,MAP3K1,IL6R,GNG2,CREBBP,CHP1,MEF2A,PLCG1,PLCL2,ROCK1,PIK3R3,RRAS2,ADRA2A,IRS1,ADCY1,MEF2C,MAP3K3
Clathrin-mediated Endocytosis Signaling	2.2E01	2.32E-01	NaN	EPS15,RAB5C,FGF2,EPHB2,PDGFA,PICALM,PIK3R1,AP2B1,GAK,ARPC5,WASL,EGF,ITGB8,PPP3R2,VEGFA,RAB5A,CD2AP,ARF6,IGF1,CSNK2A1,DAB2,STAM,PPP3CA,MYO6,PIK3C2B,EPN1,PIK3C2A,ACTB,FGF14,CLTC,CHP1,DNM3,PCYOX1,MET,PIK3R3,SH3GL1,CSNK2A2,CBL,SYNJ1,TFRC,PDGFD,ACTG1,FGF5
Role of NFAT in Cardiac Hypertrophy	2.16E01	2.35E-01	NaN	MAP2K4,IL6ST,CAMK1D,MAPK1,PIK3R1,KRAS,GNB1,PPP3R2,TGFBR2,PLCE1,CAMK2D,IGF1,MAPK3,HDAC7,SOS1,TGFB2,MRAS,IGF1R,PRKCE,GSK3B,PRKD3,PPP3CA,PIK3C2B,NRAS,HDAC4,PIK3C2A,ITPR2,MAP3K1,GNG2,CHP1,SLC8A3,MEF2A,PLCG1,SLC8A2,PLCL2,PIK3R3,RRAS2,ADCY1,MEF2C,SLC8A1,RCAN2,IL11
Xenobiotic Metabolism Signaling	2.16E01	1.89E-01	NaN	MAP2K4,NDST3,MAP3K11,CAMK1D,MAPK1,PIK3R1,MAF,GCLC,KRAS,CHST15,ARNT,HS6ST1,CAMK2D,MAPK3,MRAS,CHST11,HS6ST3,PRKD3,MAP3K2,PIK3C2B,MAP3K9,HDAC4,MED1,CREBBP,PIK3R3,HS3ST3B1,PPP2R3A,ALDH1A2,NCOA1,SLCO1B1,NDST1,CHST7,MAP3K5,CUL3,HSP90B1,UST,ALDH1A3,CHST3,HS6ST2,PRKCE,CHST10,CITED2,NRAS,PIK3C2A,MAP3K1,PPP2R5A,RRAS2,ALDH1L2,PPP2R5E,MAP3K3,PPARGC1A
IGF-1 Signaling	2.15E01	3.3E-01	NaN	JAK1,MAPK1,PIK3R1,SOCS6,PDPK1,KRAS,IGF1,MAPK3,SOS1,IGF1R,CSNK2A1,MRAS,IRS2,RASA1,RPS6KB1,PIK3C2B,NEDD4,PXN,YWHAG,NRAS,PIK3C2A,YWHAZ,IGFBP5,GRB10,PIK3R3,CSNK2A2,RRAS2,PTPN11,FOXO1,IRS1,SOCS7,CYR61
Role of Osteoblasts, Osteoclasts and Chondrocytes in Rheumatoid Arthritis	2.15E01	2.1E-01	NaN	MAP2K4,ADAM17,TCF4,MAPK1,PTK2B,NFATC3,PIK3R1,BMP3,BMPR2,SP7,MAP3K5,SMAD5,NFATC1,BCL2,PPP3R2,NFAT5,IGF1,RUNX2,MAPK3,MMP8,NGFR,SMAD4,GSK3B,CHUK,ADAMTS5,PPP3CA,TNFRSF11B,SFRP4,PIK3C2B,NAIP,LRP5,PIK3C2A,CHP1,FZD9,XIAP,PIK3R3,CBL,FZD4,FOXO1,CALCR,FZD5,LEF1,DKK1,SFRP1,IL11,FZD7
Ephrin Receptor Signaling	2.12E01	2.36E-01	NaN	RAP1B,RGS3,MAPK1,EPHB2,PDGFA,ARPC5,WASL,CXCL12,EGF,KRAS,CRK,LIMK2,GNB1,NCK2,VEGFA,EFNB2,CFL2,MAPK3,EFNA5,SOS1,MRAS,EFNB3,RASA1,PXN,PAK4,NRAS,PAK6,CRKL,GNG2,CREBBP,EFNA3,CREB5,RAP1A,EFNA1,ROCK1,RRAS2,SDCBP,PTPN11,PAK2,PDGFD,MAP4K4
Germ Cell-Sertoli Cell Junction Signaling	2.08E01	2.44E-01	NaN	EPN3,MAP2K4,MAP3K11,MAPK1,PIK3R1,WASL,MLLT4,PDPK1,KRAS,LIMK2,MAP3K5,TGFBR2,CFL2,MAPK3,TGFB2,MRAS,RAB8B,MAP3K2,PIK3C2B,MAP3K9,EPN1,PAK4,PXN,NRAS,PAK6,PIK3C2A,TJP1,ACTN2,ACTB,MAP3K1,PIK3R3,EPN2,CDH2,RRAS2,PAK2,CLINT1,MAP3K3,ACTG1,CTNND1
NGF Signaling	2.01E01	2.99E-01	NaN	MAP2K4,RAP1B,MAP3K11,MAPK1,PIK3R1,PDPK1,CRK,KRAS,MAP3K5,NGFR,MAPK3,SOS1,MRAS,CHUK,MAP3K2,RPS6KB1,MAP3K9,PIK3C2B,NRAS,PIK3C2A,CREBBP,MAP3K1,PLCG1,CREB5,RAP1A,PIK3R3,ROCK1,RPS6KA6,RRAS2,PTPN11,GAB1,MAP3K3
Chronic Myeloid Leukemia Signaling	1.99E01	3.23E-01	NaN	MAPK1,SMAD3,PIK3R1,CRK,KRAS,E2F3,CCND1,TGFBR2,E2F6,MAPK3,CTBP2,HDAC7,SOS1,TGFB2,MRAS,E2F5,SMAD4,CHUK,STAT5B,PIK3C2B,RBL2,HDAC4,NRAS,MECOM,PIK3C2A,CRKL,CDK6,PIK3R3,RRAS2,PTPN11
SAPK/JNK Signaling	1.98E01	3.19E-01	NaN	MAP2K4,MAP3K11,NFATC3,PIK3R1,CRK,KRAS,MAP3K5,NFATC1,HNRNPK,GNB1,SOS1,MRAS,MAP3K2,MAP4K2,MAP3K9,PIK3C2B,NRAS,PIK3C2A,CRKL,GNG2,MAP3K1,MAP4K3,PIK3R3,MINK1,RRAS2,GAB1,IRS1,ZAK,MAP4K4,MAP3K3
Insulin Receptor Signaling	1.97E01	2.61E-01	NaN	TSC1,FOXO4,JAK1,MAPK1,SGK1,PIK3R1,PDPK1,PPP1CB,CRK,KRAS,EIF4E,PTEN,PPP1R12A,MAPK3,PTPN1,SOS1,MRAS,RPTOR,IRS2,GSK3B,RPS6KB1,PIK3C2B,NRAS,PIK3C2A,CRKL,VAMP2,GRB10,PIK3R3,RRAS2,CBL,PTPN11,FOXO1,SYNJ1,GAB1,IRS1
Huntington's Disease Signaling	1.97E01	1.96E-01	NaN	MAP2K4,HSPA14,MAPK1,BDNF,SGK1,PIK3R1,PDPK1,EGF,VTI1B,CDK5R1,GNB1,IGF1,SP1,CPLX2,MAPK3,SOS1,HDAC7,IGF1R,PRKCE,DLG4,GOSR1,RASA1,PRKD3,CASP10,PIK3C2B,CAPN6,HDAC4,PIK3C2A,PSMF1,GLS,CLTC,GNG2,CREBBP,APAF1,TBP,DNM3,RCOR1,CREB5,SNAP25,GRM5,PIK3R3,DNAJC5,STX16,CAPN7,CASP7
FAK Signaling	1.97E01	3.33E-01	NaN	ARHGAP26,MAPK1,PIK3R1,ARHGEF7,PDPK1,EGF,CRK,KRAS,PTEN,MAPK3,SOS1,MRAS,PIK3C2B,CAPN6,PAK4,PXN,NRAS,PIK3C2A,PAK6,ASAP1,ACTB,PLCG1,PIK3R3,RRAS2,TLN2,ARHGEF6,PAK2,CAPN7,ACTG1
PAK Signaling	1.94E01	3.26E-01	NaN	MAP2K4,PTK2B,MAPK1,PDGFA,PIK3R1,ARHGEF7,WASL,LIMK2,MYLK,KRAS,NCK2,CFL2,MAPK3,SOS1,MRAS,MYL12B,MYL12A,PIK3C2B,PAK4,PXN,NRAS,PIK3C2A,PAK6,GIT1,PIK3R3,RRAS2,ARHGEF6,PAK2,PDGFD
PTEN Signaling	1.86E01	2.71E-01	NaN	FOXO4,MAPK1,PIK3R1,TGFBR3,BMPR2,PDPK1,KRAS,BMPR1B,CCND1,BCL2,PTEN,TGFBR2,FGFR3,NGFR,MAPK3,SOS1,MRAS,CSNK2A1,IGF1R,GSK3B,CHUK,RPS6KB1,NRAS,FLT1,PIK3R3,CSNK2A2,RRAS2,MAGI1,CBL,FOXO1,SYNJ1,MAGI2
Neuregulin Signaling	1.84E01	3.18E-01	NaN	ADAM17,MAPK1,PIK3R1,PDPK1,EGF,CRK,KRAS,CDK5R1,PTEN,HSP90B1,MAPK3,ERBB4,SOS1,MRAS,PRKCE,DLG4,STAT5B,PRKD3,RPS6KB1,NRAS,ERBIN,CRKL,PLCG1,ERBB3,PIK3R3,RRAS2,PTPN11,TGFA
Glioblastoma Multiforme Signaling	1.84E01	2.4E-01	NaN	TSC1,MAPK1,PDGFA,PIK3R1,EGF,KRAS,E2F3,CCND1,PTEN,E2F6,PLCE1,IGF1,MAPK3,SOS1,E2F5,IGF1R,MRAS,GSK3B,PIK3C2B,RPS6KB1,NRAS,PIK3C2A,ITPR2,CDK6,PLCG1,FZD9,PLCL2,PIK3R3,RRAS2,FZD4,FOXO1,FZD5,LEF1,PDGFD,FZD7
Hepatic Fibrosis / Hepatic Stellate Cell Activation	1.82E01	2.03E-01	NaN	MYH4,FN1,PDGFA,FGF2,COL4A3,SMAD3,TNFSF12-TNFSF13,EGF,FAS,BCL2,VEGFA,TGFBR2,EDN1,IGF1,CCL2,NGFR,TGFB2,IGF1R,SMAD4,ECE1,COL11A2,SERPINE1,TNFSF13B,MYH1,TNFRSF11B,COL19A1,SMAD2,COL4A1,FLT1,IL6R,IFNGR2,IGFBP5,MET,TLR4,MYH2,CD40,TNFSF13,TGFA,COL4A4,PDGFD
Wnt/β-catenin Signaling	1.8E01	2.19E-01	NaN	TCF4,CSNK1G1,FRAT1,TGFBR3,BMPR2,ACVR2B,CCND1,TGFBR2,APPL1,NLK,RARB,TGFB2,CSNK2A1,GSK3B,ACVR1C,SFRP4,LRP5,GJA1,CSNK1G3,CREBBP,FZD9,SOX11,PPP2R5A,ACVR1B,CSNK2A2,CDH2,FZD4,SOX6,PPP2R3A,SOX9,FZD5,LEF1,DKK1,SFRP1,PPP2R5E,ACVR2A,FZD7
PPARα/RXRα Activation	1.8E01	2.12E-01	NaN	MAP2K4,MAPK1,SMAD3,TGFBR3,BMPR2,KRAS,ACVR2B,ABCA1,TGFBR2,HSP90B1,PLCE1,GPD2,MAPK3,SOS1,TGFB2,MRAS,SMAD4,CHUK,STAT5B,ACVR1C,SMAD2,NRAS,MED1,CREBBP,PLCG1,NCOA6,PLCL2,ACVR1B,NCOA3,RRAS2,HELZ2,IRS1,ADCY1,MEF2C,SLC27A1,MAP4K4,ACVR2A,PPARGC1A
NRF2-mediated Oxidative Stress Response	1.79E01	2.11E-01	NaN	MAP2K4,MAPK1,PPIB,PIK3R1,MAF,DNAJC6,GCLC,KRAS,MAP3K5,CUL3,SCARB1,MAPK3,ABCC1,VCP,MRAS,UBE2K,PRKCE,JUND,GCLM,GSK3B,FKBP5,PRKD3,PIK3C2B,NRAS,SOD1,PIK3C2A,ACTB,MAP3K1,CREBBP,TXNRD1,DNAJC11,PIK3R3,DNAJC5,RRAS2,DNAJB11,HACD3,ENC1,ACTG1
Signaling by Rho Family GTPases	1.78E01	1.84E-01	NaN	MAP2K4,MAP3K11,MAPK1,PTK2B,PIK3R1,ARHGEF7,ARPC5,WASF3,WASL,PIKFYVE,PIP4K2B,LIMK2,MYLK,CLIP1,GNB1,PPP1R12A,CFL2,MAPK3,BAIAP2,MRAS,ARHGEF3,MYL12B,MYL12A,PIK3C2B,MAP3K9,PAK4,NEDD4,ARHGEF12,PAK6,PIK3C2A,ACTB,GNG2,WASF1,KIAA1804,PIK3R3,ROCK1,ARHGEF5,CDH2,ARHGEF6,PAK2,ARHGEF18,ARHGEF9,ACTG1
ErbB Signaling	1.76E01	3.14E-01	NaN	MAP2K4,MAPK1,PIK3R1,EGF,PDPK1,KRAS,NCK2,MAPK3,ERBB4,SOS1,MRAS,PRKCE,GSK3B,PRKD3,RPS6KB1,PIK3C2B,PAK4,NRAS,PIK3C2A,PAK6,PLCG1,ERBB3,PIK3R3,RRAS2,FOXO1,PAK2,TGFA
Glioma Signaling	1.74E01	2.95E-01	NaN	CAMK1D,MAPK1,PDGFA,PIK3R1,EGF,KRAS,E2F3,CCND1,PTEN,E2F6,CAMK2D,IGF1,MAPK3,SOS1,MRAS,E2F5,IGF1R,PRKCE,PRKD3,PIK3C2B,RBL2,NRAS,PIK3C2A,CDK6,PLCG1,PIK3R3,RRAS2,PDGFD
Prolactin Signaling	1.74E01	3.42E-01	NaN	MAPK1,PIK3R1,SOCS6,PDPK1,KRAS,NR3C1,SP1,MAPK3,SOS1,MRAS,PRKCE,STAT5B,PRKD3,PIK3C2B,NRAS,PIK3C2A,CREBBP,PLCG1,IRF1,PIK3R3,RRAS2,PTPN11,IRS1,CSN2,SOCS7
Rac Signaling	1.73E01	2.79E-01	NaN	MAP2K4,ABI2,MAP3K11,MAPK1,PTK2B,PIK3R1,ARPC5,PIKFYVE,PIP4K2B,LIMK2,KRAS,CDK5R1,CFL2,MAPK3,BAIAP2,MRAS,RPS6KB1,PIK3C2B,PAK4,NRAS,PIK3C2A,PAK6,MAP3K1,WASF1,PIK3R3,MCF2L,RRAS2,PAK2,ELK4
RhoA Signaling	1.72E01	2.54E-01	NaN	PTK2B,ARPC5,PIKFYVE,PPP1CB,PIP4K2B,LIMK2,MYLK,CFL2,IGF1,PPP1R12A,BAIAP2,IGF1R,PFN2,ARHGAP12,DLC1,MYL12B,MYL12A,NEDD4,ARHGAP6,ARHGEF12,NRP2,RTKN,ACTB,WASF1,ROCK1,ARHGAP5,RAPGEF2,LPAR1,ABL2,ACTG1,KTN1
PDGF Signaling	1.68E01	3.25E-01	NaN	MAP2K4,PIK3C2B,NRAS,JAK1,PIK3C2A,MAPK1,PDGFA,CRKL,PIK3R1,MAP3K1,SPHK2,PLCG1,CRK,KRAS,PIK3R3,CSNK2A2,RRAS2,ABL2,SYNJ1,MAPK3,SOS1,MRAS,CSNK2A1,PDGFD,RASA1
Phospholipase C Signaling	1.66E01	1.76E-01	NaN	RAP1B,MAPK1,NFATC3,ARHGEF7,PPP1CB,KRAS,NFATC1,GNB1,PPP3R2,PLCE1,NFAT5,PPP1R12A,MAPK3,HDAC7,SOS1,MRAS,PRKCE,ARHGEF3,PRKD3,MYL12B,PPP3CA,MYL12A,NRAS,HDAC4,ARHGEF12,ITPR2,GNG2,CREBBP,CHP1,MEF2A,PLCG1,CREB5,RAP1A,PLA2G4A,ARHGEF5,MARCKS,RRAS2,ARHGEF6,ADCY1,MEF2C,ARHGEF18,ARHGEF9
Renal Cell Carcinoma Signaling	1.66E01	3.38E-01	NaN	ETS1,PIK3C2B,PAK4,NRAS,PIK3C2A,MAPK1,PAK6,PIK3R1,CREBBP,CRK,KRAS,RAP1A,ARNT,MET,VEGFA,PIK3R3,RRAS2,PTPN11,GAB1,MAPK3,SOS1,PAK2,MRAS,TGFA
ILK Signaling	1.66E01	1.99E-01	NaN	MAP2K4,MYH4,FLNB,SNAI2,FN1,MAPK1,PIK3R1,PDPK1,ITGB8,RICTOR,CCND1,PTEN,NCK2,VEGFA,PPP1R12A,CFL2,MAPK3,IRS2,GSK3B,MYH1,PIK3C2B,PXN,PARVA,PIK3C2A,ACTN2,ACTB,CREBBP,CREB5,PPP2R5A,PIK3R3,MYH2,PPP2R3A,IRS1,ARHGEF6,LEF1,PPP2R5E,ACTG1
Paxillin Signaling	1.65E01	2.75E-01	NaN	MAP2K4,PTK2B,MAPK1,PIK3R1,ARHGEF7,CRK,KRAS,ITGB8,NCK2,ARF6,SOS1,MRAS,PIK3C2B,PARVA,PAK4,PXN,NRAS,PIK3C2A,PAK6,ACTB,ACTN2,ITGAL,PIK3R3,RRAS2,TLN2,ARHGEF6,PAK2,ACTG1
Tight Junction Signaling	1.64E01	2.1E-01	NaN	MYH4,VAPA,MPP5,MLLT4,MYLK,IGSF5,VTI1B,CPSF4,PTEN,TGFBR2,CPSF6,NGFR,TGFB2,CEBPA,NECTIN1,SAFB,GOSR1,TNFRSF11B,MYH1,TJP2,TJP1,ACTB,CASK,SNAP25,PPP2R5A,MYH2,CLDN12,JAM3,PPP2R3A,NUDT21,STX16,CLDN14,PPP2R5E,MAGI2,ACTG1
Mouse Embryonic Stem Cell Pluripotency	1.64E01	2.84E-01	NaN	IL6ST,TCF4,JAK1,MAPK1,PIK3R1,BMPR2,KRAS,SMAD5,LIFR,MAPK3,SOS1,MRAS,SMAD4,GSK3B,PIK3C2B,NRAS,PIK3C2A,CREBBP,FZD9,XIAP,PIK3R3,RRAS2,FZD4,PTPN11,LEF1,FZD5,FZD7
Sertoli Cell-Sertoli Cell Junction Signaling	1.64E01	2.02E-01	NaN	EPN3,MAP2K4,SPTBN1,MAP3K11,MAPK1,TGFBR3,MLLT4,KRAS,IGSF5,MAP3K5,PTEN,MAPK3,MRAS,NECTIN1,GSK3B,RAB8B,MAP3K2,DLG1,MAP3K9,EPN1,TJP2,NRAS,TJP1,ACTN2,ACTB,MAP3K1,EPN2,RRAS2,CLDN12,JAM3,ZAK,CLDN14,CLINT1,MAGI2,MAP3K3,ACTG1
Thrombin Signaling	1.62E01	1.94E-01	NaN	CAMK1D,MAPK1,PIK3R1,PDPK1,EGF,PPP1CB,KRAS,MYLK,GNB1,PLCE1,CAMK2D,PPP1R12A,MAPK3,SOS1,MRAS,PRKCE,ARHGEF3,PRKD3,MYL12B,MYL12A,RPS6KB1,PIK3C2B,ARHGEF12,NRAS,PIK3C2A,ITPR2,GNG2,TBP,PLCG1,PLCL2,PIK3R3,ROCK1,ARHGEF5,RRAS2,ARHGEF6,ADCY1,ARHGEF9
Breast Cancer Regulation by Stathmin1	1.62E01	1.94E-01	NaN	CAMK1D,MAPK1,PIK3R1,ARHGEF7,PPP1CB,KRAS,LIMK2,E2F3,GNB1,E2F6,CAMK2D,PPP1R12A,MAPK3,SOS1,E2F5,MRAS,PRKCE,ARHGEF3,PRKD3,PIK3C2B,ARHGEF12,NRAS,PIK3C2A,ITPR2,GNG2,PPP2R5A,PIK3R3,ROCK1,ARHGEF5,RRAS2,PPP2R3A,ARHGEF6,ADCY1,ARHGEF18,UHMK1,PPP2R5E,ARHGEF9
Neurotrophin/TRK Signaling	1.61E01	3.43E-01	NaN	MAP2K4,PIK3C2B,NRAS,PIK3C2A,MAPK1,BDNF,PIK3R1,CREBBP,PDPK1,PLCG1,KRAS,MAP3K5,CREB5,PIK3R3,RRAS2,PTPN11,GAB1,SPRY2,NGFR,MAPK3,SOS1,MRAS,FRS2
Aldosterone Signaling in Epithelial Cells	1.6E01	2.17E-01	NaN	ICMT,HSPA14,MAPK1,SGK1,PIK3R1,DNAJC12,DNAJC6,PIKFYVE,PIP4K2B,PDPK1,KRAS,HSP90B1,PLCE1,SLC12A1,MAPK3,HSPE1,SOS1,PRKCE,PRKD3,PIK3C2B,NEDD4,PIK3C2A,ITPR2,SLC12A2,PLCG1,PLCL2,HSPD1,DNAJC11,HSPA12A,PIK3R3,DNAJC5,DNAJB11,HSPA13
GDNF Family Ligand-Receptor Interactions	1.59E01	3.38E-01	NaN	MAP2K4,PIK3C2B,NRAS,PIK3C2A,MAPK1,GDNF,DOK6,ITPR2,PIK3R1,PLCG1,KRAS,PIK3R3,RRAS2,GAB1,IRS1,GFRA1,MAPK3,SOS1,MRAS,IRS2,RET,FRS2,RASA1
Factors Promoting Cardiogenesis in Vertebrates	1.57E01	2.83E-01	NaN	SMAD2,LRP5,TCF4,TGFBR3,BMP3,CDC6,BMPR2,FZD9,ACVR2B,BMPR1B,SMAD5,ACVR1B,TGFBR2,FZD4,TGFB2,SMAD4,PRKCE,MEF2C,LEF1,FZD5,DKK1,GSK3B,ACVR1C,PRKD3,ACVR2A,FZD7
RAR Activation	1.57E01	1.99E-01	NaN	MAP2K4,NSD1,MAPK1,RDH10,SMAD3,PIK3R1,PDPK1,MAP3K5,SMAD5,SMARCA4,PTEN,VEGFA,LRAT,ALDH1A3,PNRC1,RARB,TGFB2,CSNK2A1,PRKCE,SMAD4,STAT5B,PRKD3,CITED2,SMAD2,MED1,MAP3K1,CREBBP,PIK3R3,CSNK2A2,RXRG,ALDH1A2,ADCY1,NCOA1,HLTF,PPARGC1A
PKCθ Signaling in T Lymphocytes	1.57E01	2.46E-01	NaN	MAP2K4,MAP3K11,MAPK1,NFATC3,PIK3R1,KRAS,MAP3K5,NFATC1,PPP3R2,CD28,NFAT5,CAMK2D,MAPK3,SOS1,MRAS,CHUK,PPP3CA,MAP3K2,MAP3K9,PIK3C2B,NRAS,PIK3C2A,CHP1,MAP3K1,PLCG1,PIK3R3,RRAS2,POU2F1,MAP3K3
Calcium Signaling	1.55E01	1.97E-01	NaN	RAP1B,RAP2B,MYH4,CAMK1D,MAPK1,NFATC3,TRPC3,NFATC1,PPP3R2,NFAT5,CAMK2D,MAPK3,HDAC7,ASPH,TPM4,PPP3CA,MYH1,HDAC4,LETM1,ITPR2,CHP1,CREBBP,SLC8A3,MEF2A,TPM3,SLC8A2,TRPC6,CREB5,RAP1A,MYH2,CAMKK1,MEF2C,SLC8A1,RCAN2,ATP2B4
Colorectal Cancer Metastasis Signaling	1.53E01	1.69E-01	NaN	MAP2K4,IL6ST,TCF4,JAK1,ADRBK1,MAPK1,SMAD3,PIK3R1,EGF,KRAS,CCND1,TGFBR2,GNB1,VEGFA,APPL1,MAPK3,MMP8,SOS1,TGFB2,MRAS,SMAD4,GSK3B,PTGER4,PIK3C2B,SMAD2,LRP5,NRAS,PIK3C2A,ADRBK2,IL6R,GNG2,FZD9,PIK3R3,TLR4,RRAS2,FZD4,ADCY1,FZD5,LEF1,FZD7
PI3K/AKT Signaling	1.52E01	2.36E-01	NaN	TSC1,JAK1,MAPK1,PIK3R1,PDPK1,KRAS,MAP3K5,CCND1,EIF4E,PTEN,BCL2,HSP90B1,MAPK3,SOS1,MRAS,GSK3B,CHUK,RPS6KB1,YWHAG,NRAS,YWHAZ,PPP2R5A,PIK3R3,RRAS2,FOXO1,SYNJ1,GAB1,PPP2R3A,PPP2R5E
STAT3 Pathway	1.51E01	3.15E-01	NaN	MAP2K4,MAP3K9,MAP3K11,NRAS,FLT1,MAPK1,TGFBR3,SOCS6,BMPR2,KRAS,BMPR1B,KIAA1804,BCL2,FGFR3,TGFBR2,PIAS3,RRAS2,PIM1,NGFR,MAPK3,MRAS,IGF1R,SOCS7
RhoGDI Signaling	1.51E01	1.97E-01	NaN	ARHGEF7,ARPC5,WASL,PIKFYVE,PIP4K2B,LIMK2,GNB1,CFL2,PPP1R12A,MRAS,ARHGAP12,ARHGEF3,DLC1,MYL12B,MYL12A,PAK4,ARHGAP6,ARHGEF12,WASF2,PAK6,ACTB,CREBBP,GNG2,WASF1,ARHGAP5,ROCK1,DGKZ,ARHGEF5,CDH2,ARHGEF6,PAK2,ARHGEF18,ARHGEF9,ACTG1
Telomerase Signaling	1.49E01	2.63E-01	NaN	ETS1,PIK3C2B,HDAC4,NRAS,PIK3C2A,MAPK1,PIK3R1,PDPK1,EGF,KRAS,PPP2R5A,PIK3R3,ELF4,ELF2,HSP90B1,RRAS2,SP1,PPP2R3A,ETS2,MAPK3,SOS1,HDAC7,MRAS,PPP2R5E,ELF5,ELK3
VEGF Signaling	1.48E01	2.75E-01	NaN	PIK3C2B,PXN,NRAS,FLT1,PIK3C2A,MAPK1,PTK2B,ACTB,ACTN2,PIK3R1,PLCG1,KRAS,BCL2,ARNT,PIK3R3,ROCK1,VEGFA,RRAS2,PTPN11,FOXO1,MAPK3,SOS1,MRAS,ACTG1,EIF1AX
G-Protein Coupled Receptor Signaling	1.48E01	1.6E-01	NaN	ADRA2B,RGS18,ADRBK1,PDE7A,MAPK1,PTK2B,PIK3R1,DUSP6,PDPK1,KRAS,ADRB3,SYNGAP1,HTR2C,CAMK2D,PDE7B,MAPK3,FSHR,SOS1,MRAS,PRKCE,CHUK,RASA1,PTGER4,PIK3C2B,NRAS,PIK3C2A,CNR1,RGS7,CREBBP,PDE4B,CREB5,RAP1A,GRM5,PIK3R3,GABBR2,RRAS2,LPAR1,NPR3,ADRA2A,ADCY1,CALCR
Production of Nitric Oxide and Reactive Oxygen Species in Macrophages	1.46E01	1.89E-01	NaN	MAP2K4,RAP1B,JAK1,MAP3K11,MAPK1,PIK3R1,PPP1CB,ARG2,MAP3K5,PPP1R12A,MAPK3,NGFR,PRKCE,CHUK,PRKD3,TNFRSF11B,MAP3K2,MAP3K9,PIK3C2B,PIK3C2A,CREBBP,MAP3K1,IFNGR2,PLCG1,PCYOX1,RAP1A,IRF1,PPP2R5A,PIK3R3,TLR4,PPP2R3A,PPP2R5E,MAP3K3,SIRPA
ERK5 Signaling	1.44E01	3.33E-01	NaN	IL6ST,RPS6KB1,YWHAG,NRAS,SGK1,CREBBP,MEF2A,YWHAZ,EGF,KRAS,CREB5,RPS6KA6,RRAS2,PTPN11,GAB1,MRAS,MEF2C,WNK1,MAP3K3,ELK4,MAP3K2
Regulation of IL-2 Expression in Activated and Anergic T Lymphocytes	1.43E01	2.91E-01	NaN	MAP2K4,SMAD2,NRAS,MAPK1,NFATC3,SMAD3,CHP1,MAP3K1,PLCG1,KRAS,NFATC1,PPP3R2,TGFBR2,CD28,NFAT5,RRAS2,MAPK3,SOS1,MRAS,TGFB2,SMAD4,CHUK,PPP3CA
Adipogenesis pathway	1.41E01	2.26E-01	NaN	FGF2,SMAD3,SAP30L,FBXW7,SMAD5,CTNNBIP1,FGFR3,CTBP2,HDAC7,CEBPA,STAT5B,RPS6KB1,HDAC4,SENP2,FZD9,BSCL2,ZNF423,NR1D2,EBF1,FZD4,RUNX1T1,FOXO1,KLF5,SOX9,FZD5,KLF3,RBBP4,FZD7
Non-Small Cell Lung Cancer Signaling	1.41E01	3.23E-01	NaN	PIK3C2B,NRAS,PIK3C2A,MAPK1,ITPR2,PIK3R1,CDK6,EGF,PDPK1,PLCG1,KRAS,CCND1,PIK3R3,STK4,RXRG,RRAS2,MAPK3,SOS1,RARB,MRAS,TGFA
Melanocyte Development and Pigmentation Signaling	1.37E01	2.74E-01	NaN	PIK3C2B,RPS6KB1,NRAS,PIK3C2A,MAPK1,MITF,PIK3R1,CREBBP,PLCG1,CRK,KRAS,CREB5,BCL2,PIK3R3,KITLG,RPS6KA6,RRAS2,PTPN11,MAPK3,PAX3,SOS1,ADCY1,MRAS
HER-2 Signaling in Breast Cancer	1.37E01	2.89E-01	NaN	TSC1,PIK3C2B,NRAS,PIK3C2A,PIK3R1,CDK6,EGF,PLCG1,PARD6B,KRAS,ERBB3,MAP3K5,ITGB8,CCND1,PIK3R3,RRAS2,FOXO1,SOS1,MRAS,PRKCE,GSK3B,PRKD3
GM-CSF Signaling	1.35E01	3.23E-01	NaN	ETS1,RUNX1,PIK3C2B,NRAS,PIK3C2A,MAPK1,PIK3R1,KRAS,CCND1,PPP3R2,PIK3R3,RRAS2,CAMK2D,PTPN11,PIM1,MAPK3,SOS1,MRAS,STAT5B,PPP3CA
NF-κB Signaling	1.35E01	1.85E-01	NaN	PIK3R1,TGFBR3,BMPR2,TNFAIP3,EGF,KRAS,BMPR1B,FGFR3,TGFBR2,NGFR,CSNK2A1,MRAS,IGF1R,GSK3B,CHUK,TNFSF13B,TNFRSF11B,PIK3C2B,NRAS,PIK3C2A,FLT1,CREBBP,MAP3K1,TAB3,PIK3R3,CSNK2A2,TLR4,RRAS2,CD40,TGFA,MAP4K4,MAP3K3
Leukocyte Extravasation Signaling	1.33E01	1.72E-01	NaN	MAP2K4,RAP1B,MAPK1,PTK2B,PIK3R1,WASL,CXCL12,MLLT4,CRK,MMP8,ARHGAP12,PRKCE,PRKD3,DLC1,PIK3C2B,TIMP3,PXN,ARHGAP6,PIK3C2A,ACTB,CRKL,ACTN2,PLCG1,ITGAL,RAP1A,ARHGAP5,ROCK1,PIK3R3,PTPN11,CLDN12,JAM3,CLDN14,ACTG1,CTNND1
PEDF Signaling	1.33E01	2.96E-01	NaN	PIK3C2B,TCF4,NRAS,PIK3C2A,WASF2,MAPK1,GDNF,BDNF,PIK3R1,KRAS,ZEB1,FAS,BCL2,ROCK1,PIK3R3,RRAS2,MAPK3,MRAS,DOCK3,CHUK,CASP7
AMPK Signaling	1.32E01	2.09E-01	NaN	ADRA2B,PIK3C2B,PFKFB3,RPS6KB1,TSC1,CAB39,PIK3C2A,MAPK1,PIK3R1,PDPK1,CFTR,PFKFB2,PPP2R5A,ADRB3,SMARCA4,PPM1D,PIK3R3,ADRA2A,PFKFB4,PPP2R3A,IRS1,MRAS,RPTOR,PPM1A,IRS2,PPP2R5E,HMGCR,HLTF
Gap Junction Signaling	1.32E01	1.94E-01	NaN	CSNK1G1,MAPK1,PIK3R1,EGF,KRAS,PPP3R2,HTR2C,SP3,PLCE1,SP1,MAPK3,SOS1,MRAS,PRKCE,PRKD3,PPP3CA,MAP3K2,PIK3C2B,NRAS,PIK3C2A,ITPR2,ACTB,CSNK1G3,PLCG1,PLCL2,PIK3R3,RRAS2,LPAR1,ADCY1,ACTG1
ErbB2-ErbB3 Signaling	1.31E01	3.33E-01	NaN	PIK3C2B,NRAS,PIK3C2A,MAPK1,PIK3R1,PDPK1,KRAS,ERBB3,CCND1,PTEN,PIK3R3,RRAS2,FOXO1,SP1,MAPK3,SOS1,MRAS,GSK3B,STAT5B
Prostate Cancer Signaling	1.29E01	2.68E-01	NaN	PIK3C2B,NRAS,PIK3C2A,MAPK1,PIK3R1,CREBBP,PDPK1,KRAS,CREB5,CCND1,PTEN,BCL2,PIK3R3,HSP90B1,RRAS2,FOXO1,MAPK3,SOS1,MRAS,LEF1,CHUK,GSK3B
PI3K Signaling in B Lymphocytes	1.29E01	2.11E-01	NaN	MAPK1,NFATC3,PIK3R1,PDPK1,KRAS,NFATC1,PTEN,PPP3R2,NFAT5,PLCE1,CAMK2D,MAPK3,MRAS,IRS2,CHUK,PPP3CA,NRAS,ATF1,ITPR2,CHP1,PLCG1,PLCL2,TLR4,CBL,RRAS2,CD40,IRS1
Angiopoietin Signaling	1.29E01	3.03E-01	NaN	PIK3C2B,PAK4,ANGPT2,NRAS,PIK3C2A,PAK6,PIK3R1,CRK,KRAS,PIK3R3,RRAS2,FOXO1,PTPN11,SOS1,PAK2,MRAS,IKBKAP,CHUK,STAT5B,RASA1
p70S6K Signaling	1.28E01	2.18E-01	NaN	JAK1,MAPK1,PIK3R1,PDPK1,KRAS,PLCE1,MAPK3,SOS1,MRAS,PRKCE,EEF2K,PRKD3,RPS6KB1,PIK3C2B,YWHAG,NRAS,PIK3C2A,YWHAZ,PLCG1,PLCL2,PPP2R5A,PIK3R3,RRAS2,PPP2R3A,IRS1,PPP2R5E
IL-8 Signaling	1.28E01	1.75E-01	NaN	MAP2K4,ANGPT2,MAPK1,PTK2B,PIK3R1,EGF,KRAS,LIMK2,CCND1,BCL2,RAB11FIP2,VEGFA,GNB1,MAPK3,MRAS,PRKCE,CHUK,PRKD3,MYL12B,LASP1,RPS6KB1,PIK3C2B,NRAS,FLT1,PIK3C2A,GNG2,PIK3R3,ROCK1,RRAS2,CCND2,PAK2,MAP4K4
Role of NANOG in Mammalian Embryonic Stem Cell Pluripotency	1.27E01	2.25E-01	NaN	IL6ST,PIK3C2B,NRAS,JAK1,PIK3C2A,MAPK1,PIK3R1,BMP3,BMPR2,FZD9,KRAS,BMPR1B,SMAD5,PIK3R3,LIFR,FZD4,RRAS2,GAB1,MAPK3,SOS1,MRAS,SMAD4,FZD5,GSK3B,FZD7
ErbB4 Signaling	1.27E01	3.17E-01	NaN	PIK3C2B,ADAM17,NRAS,PIK3C2A,MAPK1,PIK3R1,PDPK1,PLCG1,NCSTN,KRAS,PIK3R3,RRAS2,ERBB4,MAPK3,SOS1,MRAS,PRKCE,APH1B,PRKD3
Macropinocytosis Signaling	1.26E01	2.94E-01	NaN	MRC1,PIK3C2B,NRAS,PIK3C2A,PDGFA,PIK3R1,USP6NL,EGF,PLCG1,KRAS,ITGB8,MET,PIK3R3,ARF6,RAB5A,RRAS2,MRAS,PRKCE,PDGFD,PRKD3
FGF Signaling	1.25E01	2.59E-01	NaN	PIK3C2B,PIK3C2A,MAPK1,FGF2,CRKL,PIK3R1,CREBBP,FGF14,MAP3K1,PLCG1,CRK,MAP3K5,CREB5,MET,FGFR3,PIK3R3,PTPN11,GAB1,MAPK3,SOS1,FRS2,FGF5
Acute Myeloid Leukemia Signaling	1.25E01	2.73E-01	NaN	MAP2K4,RUNX1,PIK3C2B,RPS6KB1,TCF4,NRAS,PIK3C2A,MAPK1,PIK3R1,KRAS,CCND1,PIK3R3,KITLG,RRAS2,PIM1,MAPK3,SOS1,MRAS,CEBPA,LEF1,STAT5B
Agrin Interactions at Neuromuscular Junction	1.25E01	2.9E-01	NaN	MAP2K4,PXN,PAK4,NRAS,MAPK1,PAK6,ACTB,ARHGEF7,ERBB3,KRAS,ITGAL,RRAS2,ERBB4,MAPK3,ARHGEF6,PAK2,UTRN,MRAS,DAG1,ACTG1
Human Embryonic Stem Cell Pluripotency	1.24E01	2.01E-01	NaN	TCF4,FGF2,BDNF,PDGFA,BMP3,SMAD3,PIK3R1,PDPK1,BMPR2,SMAD5,FGFR3,TGFBR2,TGFB2,MRAS,SMAD4,GSK3B,SMAD2,PIK3C2B,PIK3C2A,FZD9,PIK3R3,FZD4,FOXO1,FZD5,LEF1,PDGFD,FZD7
IL-3 Signaling	1.22E01	2.82E-01	NaN	PIK3C2B,JAK1,NRAS,PIK3C2A,MAPK1,CRKL,PIK3R1,CHP1,KRAS,PPP3R2,PIK3R3,RRAS2,FOXO1,MAPK3,SOS1,MRAS,PRKCE,STAT5B,PRKD3,PPP3CA
RANK Signaling in Osteoclasts	1.22E01	2.5E-01	NaN	MAP2K4,MAP3K9,PIK3C2B,MAP3K11,PIK3C2A,PTK2B,MAPK1,MITF,PIK3R1,CHP1,MAP3K1,MAP3K5,XIAP,NFATC1,PIK3R3,PPP3R2,CBL,MAPK3,CHUK,MAP3K3,PPP3CA,MAP3K2
T Cell Receptor Signaling	1.22E01	2.37E-01	NaN	MAP2K4,PIK3C2B,NRAS,PIK3C2A,MAPK1,NFATC3,PIK3R1,MAP3K1,PLCG1,KRAS,NFATC1,PIK3R3,PPP3R2,CD28,NFAT5,RRAS2,CBL,MAPK3,SOS1,MRAS,CHUK,RASA1,PPP3CA
Gαq Signaling	1.22E01	1.9E-01	NaN	RGS18,MAPK1,ADRBK1,PTK2B,NFATC3,PIK3R1,NFATC1,PPP3R2,GNB1,HTR2C,MAPK3,MRAS,PRKCE,GSK3B,CHUK,PRKD3,PPP3CA,PIK3C2B,PIK3C2A,ITPR2,CHP1,RGS7,GNG2,PLCG1,PIK3R3,GRM5,ROCK1,CALCR
CCR3 Signaling in Eosinophils	1.21E01	2.14E-01	NaN	PIK3C2B,PAK4,NRAS,PAK6,PIK3C2A,MAPK1,ITPR2,PIK3R1,GNG2,PPP1CB,KRAS,MYLK,LIMK2,PIK3R3,ROCK1,GNB1,PLA2G4A,RRAS2,CFL2,PPP1R12A,MAPK3,PAK2,MRAS,PRKCE,PRKD3
Apoptosis Signaling	1.21E01	2.47E-01	NaN	MAP2K4,NAIP,CAPN6,NRAS,MAPK1,APAF1,PLCG1,KRAS,MAP3K5,FAS,XIAP,BCL2,ROCK1,RRAS2,MAPK3,MRAS,PRKCE,CHUK,CAPN7,MAP4K4,CASP7,CASP10
Role of NFAT in Regulation of the Immune Response	1.2E01	1.75E-01	NaN	CSNK1G1,MAPK1,NFATC3,PIK3R1,KRAS,NFATC1,PPP3R2,GNB1,CD28,NFAT5,MAPK3,SOS1,MRAS,GSK3B,CHUK,PPP3CA,PIK3C2B,NRAS,PIK3C2A,ITPR2,CSNK1G3,CHP1,GNG2,MEF2A,PLCG1,PIK3R3,RRAS2,MEF2C,IKBKAP,RCAN2
GNRH Signaling	1.2E01	2.02E-01	NaN	MAP2K4,MAP3K11,MAPK1,EGF,KRAS,MAP3K5,CAMK2D,MAPK3,SOS1,MRAS,PRKCE,PRKD3,MAP3K2,MAP3K9,PAK4,NRAS,PAK6,ITPR2,MAP3K1,CREBBP,DNM3,CREB5,RRAS2,ADCY1,PAK2,MAP3K3
FLT3 Signaling in Hematopoietic Progenitor Cells	1.18E01	2.7E-01	NaN	RPS6KB1,PIK3C2B,NRAS,PIK3C2A,MAPK1,PIK3R1,CREBBP,PDPK1,KRAS,CREB5,EIF4E,PIK3R3,RPS6KA6,RRAS2,CBL,PTPN11,MAPK3,SOS1,MRAS,STAT5B
Ovarian Cancer Signaling	1.18E01	1.98E-01	NaN	TCF4,MAPK1,PIK3R1,EGF,KRAS,CCND1,PTEN,BCL2,VEGFA,EDN1,MAPK3,FSHR,MRAS,GSK3B,RPS6KB1,PIK3C2B,GJA1,NRAS,PIK3C2A,FZD9,PIK3R3,FZD4,RRAS2,FZD5,LEF1,FZD7
CNTF Signaling	1.17E01	3.27E-01	NaN	IL6ST,RPS6KB1,PIK3C2B,JAK1,NRAS,PIK3C2A,MAPK1,PIK3R1,KRAS,LIFR,PIK3R3,RPS6KA6,RRAS2,PTPN11,MAPK3,SOS1,MRAS
IL-2 Signaling	1.15E01	3.21E-01	NaN	PIK3C2B,JAK1,NRAS,PIK3C2A,PTK2B,MAPK1,PIK3R1,KRAS,PIK3R3,CSNK2A2,RRAS2,PTPN11,MAPK3,SOS1,MRAS,CSNK2A1,STAT5B
Growth Hormone Signaling	1.14E01	2.75E-01	NaN	PIK3C2B,RPS6KB1,PIK3C2A,MAPK1,PIK3R1,SOCS6,PDPK1,PLCG1,PIK3R3,RPS6KA6,IGF1,IRS1,MAPK3,CEBPA,IGF1R,PRKCE,STAT5B,SOCS7,PRKD3
Protein Ubiquitination Pathway	1.14E01	1.41E-01	NaN	USP24,HSPA14,USP5,USP53,DNAJC12,DNAJC6,FBXW7,CDC23,SKP1,UBE4A,PAN2,HSP90B1,UBE2B,HSPE1,NEDD4L,NEDD4,UBE2R2,USP30,HSPD1,USP33,UBE2D1,XIAP,HSPA12A,DNAJC11,USP31,DNAJC5,CBL,USP32,UBE2H,DNAJB11,UBR1,HSPA13,USP46,USP37,UBE2D3,USP51
VDR/RXR Activation	1.14E01	2.56E-01	NaN	LRP5,CCNC,PDGFA,MED1,IGFBP5,KLF4,NCOA3,RXRG,GTF2B,FOXO1,SP1,RUNX2,MXD1,NCOA1,CSNK2A1,CEBPA,TGFB2,PRKCE,VDR,PRKD3
Reelin Signaling in Neurons	1.13E01	2.53E-01	NaN	MAP2K4,PAFAH1B2,PIK3C2B,MAP3K9,MAP3K11,ARHGEF12,PIK3C2A,CNR1,CRKL,PIK3R1,ITGAL,CDK5R1,PIK3R3,ARHGEF5,YES1,ARHGEF6,ARHGEF3,GSK3B,PAFAH1B1,ARHGEF9
14-3-3-mediated Signaling	1.13E01	2.05E-01	NaN	MAP2K4,TSC1,PIK3C2B,NRAS,YWHAG,PIK3C2A,MAPK1,PIK3R1,YWHAZ,PLCG1,KRAS,PLCL2,MAP3K5,PIK3R3,PLCE1,RRAS2,CBL,FOXO1,MAPK3,MRAS,PRKCE,GSK3B,PDCD6IP,PRKD3
Gα12/13 Signaling	1.13E01	2.05E-01	NaN	MAP2K4,PIK3C2B,PXN,NRAS,PIK3C2A,PTK2B,MAPK1,PIK3R1,MAP3K1,MEF2A,KRAS,MAP3K5,ROCK1,PIK3R3,CDH2,RRAS2,LPAR1,MAPK3,MRAS,MEF2C,CHUK,RASA1,MYL12B,MYL12A
Thrombopoietin Signaling	1.12E01	3.09E-01	NaN	PIK3C2B,NRAS,PIK3C2A,MAPK1,PIK3R1,PLCG1,KRAS,PIK3R3,RRAS2,PTPN11,MAPK3,SOS1,MRAS,PRKCE,IRS2,STAT5B,PRKD3
Amyotrophic Lateral Sclerosis Signaling	1.12E01	2.24E-01	NaN	NAIP,PIK3C2B,CAPN6,RAB5C,CACNA1D,SOD1,PIK3C2A,GDNF,NEFL,PIK3R1,APAF1,ALS2,XIAP,BCL2,VEGFA,PIK3R3,RAB5A,IGF1,SLC1A2,CAPN7,CASP7,PPP3CA
Synaptic Long Term Potentiation	1.11E01	2.02E-01	NaN	RAP1B,NRAS,MAPK1,ITPR2,CHP1,CREBBP,PPP1CB,PLCG1,KRAS,PLCL2,CREB5,RAP1A,GRM5,PPP3R2,RRAS2,PLCE1,CAMK2D,PPP1R12A,MAPK3,ADCY1,MRAS,PRKCE,PRKD3,PPP3CA
Renin-Angiotensin Signaling	1.11E01	2.11E-01	NaN	MAP2K4,PIK3C2B,PAK4,NRAS,PIK3C2A,PTK2B,MAPK1,PAK6,ITPR2,PIK3R1,MAP3K1,PLCG1,KRAS,PIK3R3,RRAS2,CCL2,MAPK3,SOS1,ADCY1,PAK2,MRAS,PRKCE,PRKD3
EGF Signaling	1.11E01	3.04E-01	NaN	MAP2K4,RPS6KB1,PIK3C2B,JAK1,PIK3C2A,MAPK1,ITPR2,PIK3R1,MAP3K1,EGF,PLCG1,PIK3R3,CSNK2A2,MAPK3,SOS1,CSNK2A1,RASA1
CXCR4 Signaling	1.1E01	1.78E-01	NaN	MAP2K4,MAPK1,PIK3R1,CXCL12,CRK,KRAS,GNB1,MAPK3,MRAS,PRKCE,PRKD3,MYL12B,MYL12A,PIK3C2B,PAK4,PXN,NRAS,PIK3C2A,PAK6,ITPR2,GNG2,ROCK1,PIK3R3,RRAS2,ADCY1,PAK2,ELMO1
Role of Tissue Factor in Cancer	1.1E01	2.09E-01	NaN	PIK3C2B,RPS6KB1,NRAS,PIK3C2A,PTK2B,MAPK1,PIK3R1,LIMK2,KRAS,EIF4E,PTEN,VEGFA,PIK3R3,YES1,RPS6KA6,RRAS2,PTPN11,CFL2,MAPK3,MRAS,STAT5B,CYR61,FGF5
Myc Mediated Apoptosis Signaling	1.08E01	2.93E-01	NaN	MAP2K4,PIK3C2B,YWHAG,NRAS,PIK3C2A,PIK3R1,YWHAZ,APAF1,KRAS,FAS,BCL2,PIK3R3,RRAS2,IGF1,SOS1,MRAS,IGF1R
Erythropoietin Signaling	1.07E01	2.69E-01	NaN	RPS6KB1,PIK3C2B,NRAS,PIK3C2A,MAPK1,PIK3R1,PDPK1,PLCG1,KRAS,PIK3R3,CBL,RRAS2,MAPK3,SOS1,MRAS,PRKCE,STAT5B,PRKD3
PPAR Signaling	1.07E01	2.23E-01	NaN	NRAS,MAPK1,PDGFA,MED1,CREBBP,NR1H3,KRAS,HSP90B1,RRAS2,MAPK3,NGFR,SOS1,MRAS,NCOA1,CHUK,PDGFD,STAT5B,MAP4K4,CITED2,PPARGC1A,TNFRSF11B
VEGF Family Ligand-Receptor Interactions	1.06E01	2.5E-01	NaN	PIK3C2B,NRAS,PIK3C2A,FLT1,MAPK1,NRP2,PIK3R1,PLCG1,KRAS,PIK3R3,VEGFA,PLA2G4A,RRAS2,MAPK3,SOS1,MRAS,PRKCE,PRKD3,NRP1
BMP signaling pathway	1.06E01	2.5E-01	NaN	MAP2K4,NRAS,MAPK1,BMP3,CREBBP,GREM1,BMPR2,KRAS,SMAD5,HOXC9,BMPR1B,XIAP,ZNF423,RRAS2,RUNX2,MAPK3,SOS1,MRAS,SMAD4
Endometrial Cancer Signaling	1.05E01	3.08E-01	NaN	PIK3C2B,NRAS,PIK3C2A,MAPK1,PIK3R1,PDPK1,KRAS,CCND1,PTEN,PIK3R3,RRAS2,MAPK3,SOS1,MRAS,LEF1,GSK3B
IL-6 Signaling	1.05E01	1.98E-01	NaN	IL6ST,MAP2K4,PIK3C2B,NRAS,PIK3C2A,MAPK1,TNFAIP6,PIK3R1,IL6R,KRAS,PIK3R3,VEGFA,CSNK2A2,RRAS2,PTPN11,NGFR,MAPK3,SOS1,MRAS,CSNK2A1,CHUK,MAP4K4,TNFRSF11B
Pancreatic Adenocarcinoma Signaling	1.05E01	2.08E-01	NaN	MAP2K4,PIK3C2B,SMAD2,JAK1,PIK3C2A,MAPK1,SMAD3,PIK3R1,EGF,KRAS,E2F3,CCND1,BCL2,VEGFA,PIK3R3,TGFBR2,E2F6,MAPK3,TGFA,E2F5,TGFB2,SMAD4
Estrogen Receptor Signaling	1.05E01	1.89E-01	NaN	MED13,MED12L,NRAS,MAPK1,CCNC,MED1,CREBBP,TBP,KRAS,NR3C1,SMARCA4,NCOA3,PGR,GTF2B,DDX5,RRAS2,THRAP3,TRRAP,MAPK3,CTBP2,SOS1,MRAS,NCOA1,PPARGC1A
fMLP Signaling in Neutrophils	1.03E01	2.04E-01	NaN	PIK3C2B,NRAS,PIK3C2A,MAPK1,NFATC3,ITPR2,PIK3R1,CHP1,GNG2,ARPC5,KRAS,NFATC1,PIK3R3,GNB1,PPP3R2,RRAS2,NFAT5,MAPK3,MRAS,PRKCE,PRKD3,PPP3CA
Estrogen-Dependent Breast Cancer Signaling	1.03E01	2.74E-01	NaN	PIK3C2B,NRAS,PIK3C2A,MAPK1,PIK3R1,CREBBP,KRAS,CREB5,CCND1,PIK3R3,RRAS2,SP1,IGF1,MAPK3,MRAS,IGF1R,STAT5B
mTOR Signaling	1.02E01	1.54E-01	NaN	TSC1,MAPK1,PIK3R1,PDPK1,KRAS,EIF4A2,RICTOR,EIF4E,VEGFA,MAPK3,RPTOR,MRAS,PRKCE,PRKD3,EIF4B,RPS6KB1,PIK3C2B,NRAS,PIK3C2A,EIF3J,PPP2R5A,ATG13,PIK3R3,DGKZ,RPS6KA6,RRAS2,PPP2R3A,IRS1,PPP2R5E
Role of JAK1 and JAK3 in γc Cytokine Signaling	1.02E01	2.7E-01	NaN	PIK3C2B,JAK1,NRAS,PIK3C2A,PTK2B,MAPK1,IL21R,PIK3R1,KRAS,PIK3R3,RRAS2,PTPN11,IRS1,MAPK3,MRAS,IRS2,STAT5B
JAK/Stat Signaling	1.01E01	2.5E-01	NaN	PIK3C2B,JAK1,NRAS,PIK3C2A,MAPK1,PIK3R1,SOCS6,KRAS,PIK3R3,PIAS3,RRAS2,PTPN11,MAPK3,SOS1,PTPN1,MRAS,STAT5B,SOCS7
Oncostatin M Signaling	1E01	3.82E-01	NaN	IL6ST,TIMP3,EPAS1,JAK1,NRAS,RRAS2,MAPK1,MAPK3,SOS1,MRAS,KRAS,PLAU,STAT5B
Fcγ Receptor-mediated Phagocytosis in Macrophages and Monocytes	9.88E00	2.15E-01	NaN	RPS6KB1,PXN,PTK2B,MAPK1,ACTB,PIK3R1,ARPC5,PLCG1,CRK,PTEN,PIK3R3,NCK2,YES1,ARF6,TLN2,CBL,MAPK3,PRKCE,PRKD3,ACTG1
TR/RXR Activation	9.72E00	2.24E-01	NaN	PIK3C2B,RAB3B,PIK3C2A,MED1,PIK3R1,NRGN,NCOA6,NCOA3,PIK3R3,RXRG,SLC16A3,SCARB1,NCOA1,SLC16A2,SYT2,THRB,RCAN2,SYT12,PPARGC1A
HIPPO signaling	9.63E00	2.21E-01	NaN	DLG1,SMAD2,TJP2,YWHAG,SMAD3,DLG2,YWHAZ,PPP1CB,SMAD5,SKP1,PPP2R5A,STK4,TEAD1,PPP1R12A,PPP2R3A,SMAD4,DLG4,PPP2R5E,AMOT
Aryl Hydrocarbon Receptor Signaling	9.54E00	1.71E-01	NaN	RBL2,NFIX,MAPK1,MED1,POLA1,CDK6,APAF1,CCND1,SMARCA4,FAS,NCOA3,ARNT,RXRG,HSP90B1,CCND2,SP1,ALDH1L2,ALDH1A3,NFIA,MAPK3,ALDH1A2,RARB,TGFB2,NFIB
α-Adrenergic Signaling	9.54E00	2.18E-01	NaN	PHKG2,NRAS,MAPK1,ITPR2,GNG2,SLC8A3,PLCG1,SLC8A2,KRAS,GNB1,PHKB,RRAS2,ADRA2A,MAPK3,ADCY1,MRAS,PRKCE,SLC8A1,PRKD3
HMGB1 Signaling	9.38E00	1.83E-01	NaN	MAP2K4,PIK3C2B,NRAS,PIK3C2A,MAPK1,PIK3R1,IFNGR2,KRAS,PIK3R3,TLR4,RRAS2,CCL2,SP1,IL12B,KAT6A,NGFR,MAPK3,MRAS,TGFB2,SERPINE1,TNFRSF11B,IL11
Virus Entry via Endocytic Pathways	9.36E00	2.13E-01	NaN	FLNB,PIK3C2B,NRAS,PIK3C2A,AP2B1,ACTB,PIK3R1,CLTC,PLCG1,KRAS,ITGB8,ITGAL,PIK3R3,RRAS2,MRAS,TFRC,PRKCE,PRKD3,ACTG1
Ceramide Signaling	9.29E00	2.25E-01	NaN	MAP2K4,PIK3C2B,NRAS,PIK3C2A,PIK3R1,SPHK2,MAP3K1,KRAS,PPP2R5A,BCL2,PIK3R3,RRAS2,PPP2R3A,NGFR,MAPK3,MRAS,PPP2R5E,TNFRSF11B
cAMP-mediated signaling	9.27E00	1.37E-01	NaN	AKAP12,ADRA2B,RGS18,ADRBK1,PDE7A,CAMK1D,MAPK1,DUSP6,ADRB3,AKAP11,PPP3R2,CAMK2D,PDE7B,FSHR,MAPK3,PKIA,PPP3CA,PTGER4,CNR1,CREBBP,RGS7,PDE4B,CREB5,RAP1A,GABBR2,ADRA2A,NPR3,LPAR1,ADCY1,CREM
Acute Phase Response Signaling	9.21E00	1.54E-01	NaN	MAP2K4,IL6ST,TCF4,FN1,MAPK1,PIK3R1,SOCS6,PDPK1,KRAS,MAP3K5,NR3C1,HNRNPK,MAPK3,NGFR,SOS1,MRAS,CHUK,SERPINE1,TNFRSF11B,NRAS,MAP3K1,IL6R,PIK3R3,RRAS2,PTPN11,SOCS7
CREB Signaling in Neurons	9.1E00	1.52E-01	NaN	MAPK1,PIK3R1,KRAS,GNB1,GTF2B,CAMK2D,PLCE1,MAPK3,SOS1,MRAS,PRKCE,PRKD3,PIK3C2B,NRAS,PIK3C2A,ITPR2,CREBBP,GNG2,TBP,PLCG1,PLCL2,CREB5,GRM5,PIK3R3,RRAS2,ADCY1
LPS-stimulated MAPK Signaling	9.06E00	2.33E-01	NaN	MAP2K4,PIK3C2B,NRAS,PIK3C2A,MAPK1,ATF1,PIK3R1,KRAS,MAP3K5,PIK3R3,TLR4,RRAS2,MAPK3,MRAS,PRKCE,CHUK,PRKD3
NF-κB Activation by Viruses	9.06E00	2.33E-01	NaN	PIK3C2B,NRAS,PIK3C2A,MAPK1,PIK3R1,MAP3K1,TBP,KRAS,ITGAL,PIK3R3,RRAS2,MAPK3,MRAS,PRKCE,IKBKAP,CHUK,PRKD3
Ephrin B Signaling	9.06E00	2.33E-01	NaN	PXN,RGS3,MAPK1,EPHB2,GNG2,CXCL12,HNRNPK,NCK2,ROCK1,GNB1,EFNB2,CBL,CFL2,MAPK3,MRAS,CAP1,EFNB3
Thyroid Cancer Signaling	9.02E00	3.25E-01	NaN	RXRG,TCF4,NRAS,RRAS2,GDNF,MAPK1,BDNF,MAPK3,MRAS,LEF1,KRAS,RET,CCND1
Dopamine-DARPP32 Feedback in cAMP Signaling	8.97E00	1.55E-01	NaN	KCNJ12,CACNA1D,KCNJ2,CSNK1G1,ATF1,ITPR2,CSNK1G3,CREBBP,CHP1,PLCG1,PPP1CB,PLCL2,CREB5,PPP2R5A,PPP3R2,PLCE1,PPP1R12A,PPP2R3A,ADCY1,CAMKK1,CREM,PRKCE,PPP2R5E,PRKD3,PPP3CA
Type II Diabetes Mellitus Signaling	8.8E00	1.79E-01	NaN	MAP2K4,PIK3C2B,PIK3C2A,MAPK1,PIK3R1,SOCS6,MAP3K1,PDPK1,MAP3K5,PIK3R3,NGFR,MAPK3,IRS1,PRKCE,ACSL4,IRS2,SLC27A1,CHUK,SOCS7,PRKD3,TNFRSF11B
IL-4 Signaling	8.77E00	2.24E-01	NaN	RPS6KB1,PIK3C2B,JAK1,NRAS,PIK3C2A,NFATC3,PIK3R1,KRAS,NR3C1,NFATC1,PIK3R3,NFAT5,RRAS2,SYNJ1,IRS1,SOS1,MRAS
Melanoma Signaling	8.72E00	3.1E-01	NaN	PIK3R3,PIK3C2B,RRAS2,NRAS,MAPK1,PIK3C2A,MITF,MAPK3,PIK3R1,MRAS,KRAS,CCND1,PTEN
Fc Epsilon RI Signaling	8.59E00	1.83E-01	NaN	MAP2K4,PIK3C2B,NRAS,PIK3C2A,MAPK1,PIK3R1,PDPK1,PLCG1,KRAS,PIK3R3,PLA2G4A,RRAS2,PTPN11,SYNJ1,GAB1,MAPK3,SOS1,MRAS,PRKCE,PRKD3
UVA-Induced MAPK Signaling	8.58E00	2.05E-01	NaN	MAP2K4,PIK3C2B,RPS6KB1,NRAS,PIK3C2A,MAPK1,PIK3R1,ZC3HAV1,PLCG1,TNKS2,KRAS,PLCL2,PIK3R3,RPS6KA6,PLCE1,RRAS2,MAPK3,MRAS
Regulation of eIF4 and p70S6K Signaling	8.43E00	1.58E-01	NaN	RPS6KB1,PIK3C2B,NRAS,PIK3C2A,EIF4EBP2,MAPK1,PIK3R1,PDPK1,EIF3J,EIF4A2,KRAS,EIF4E,PPP2R5A,PIK3R3,RRAS2,PPP2R3A,IRS1,MAPK3,SOS1,MRAS,PPP2R5E,AGO1,EIF1AX
Endothelin-1 Signaling	8.41E00	1.46E-01	NaN	PIK3C2B,NRAS,PIK3C2A,MAPK1,ITPR2,PIK3R1,PLA2R1,PLCG1,KRAS,PLCL2,PIK3R3,PLA2G4A,RRAS2,PLCE1,GAB1,EDN1,MAPK3,ADCY1,SOS1,MRAS,PRKCE,ECE1,PRKD3,CASP7,CASP10
Chemokine Signaling	8.34E00	2.25E-01	NaN	NRAS,CAMK1D,MAPK1,PTK2B,CXCL12,PPP1CB,PLCG1,KRAS,LIMK2,CAMK2D,RRAS2,CCL2,PPP1R12A,MAPK3,MRAS,CCL7
Cell Cycle: G1/S Checkpoint Regulation	8.11E00	2.34E-01	NaN	RBL2,HDAC4,SMAD3,CDK6,E2F3,SKP1,CCND1,E2F6,CCND2,FOXO1,HDAC7,E2F5,TGFB2,SMAD4,GSK3B
Wnt/Ca+ pathway	8E00	2.5E-01	NaN	NFATC3,CREBBP,PLCG1,FZD9,PLCL2,CREB5,NFATC1,FZD4,NFAT5,PLCE1,FZD5,GSK3B,PPP3CA,FZD7
Cdc42 Signaling	7.95E00	1.44E-01	NaN	MAP2K4,PAK4,MAP3K11,MAPK1,WASL,ARPC5,PPP1CB,MYLK,LIMK2,CLIP1,EXOC8,CFL2,PPP1R12A,ARHGEF6,BAIAP2,PAK2,EXOC2,EXOC5,CDC42SE1,GSK3B,RASA1,MYL12B,FNBP1L,MYL12A
P2Y Purigenic Receptor Signaling Pathway	7.9E00	1.68E-01	NaN	PIK3C2B,NRAS,PIK3C2A,MAPK1,PIK3R1,CREBBP,GNG2,PLCG1,KRAS,PLCL2,CREB5,PIK3R3,GNB1,RRAS2,PLCE1,MAPK3,ADCY1,MRAS,PRKCE,PRKD3
Regulation of Cellular Mechanics by Calpain Protease	7.89E00	2.46E-01	NaN	PXN,CAPN6,TLN2,NRAS,RRAS2,MAPK1,ACTN2,MAPK3,MRAS,CDK6,EGF,KRAS,CAPN7,CCND1
TNFR1 Signaling	7.81E00	2.65E-01	NaN	MAP2K4,MAP4K2,NAIP,PAK4,PAK6,MAP3K1,APAF1,TNFAIP3,XIAP,MADD,PAK2,CHUK,CASP7
Cardiac β-adrenergic Signaling	7.77E00	1.58E-01	NaN	AKAP12,CACNA1D,ADRBK1,PDE7A,ADRBK2,GNG2,SLC8A3,PPP1CB,SLC8A2,PDE4B,PPP2R5A,AKAP11,GNB1,PDE7B,PPP1R12A,PPP2R3A,ADCY1,MRAS,PKIA,PPP2R5E,SLC8A1
Natural Killer Cell Signaling	7.74E00	1.73E-01	NaN	PIK3C2B,PAK4,NRAS,PIK3C2A,MAPK1,PAK6,PIK3R1,PLCG1,KRAS,PIK3R3,RRAS2,PTPN11,SYNJ1,MAPK3,SOS1,PAK2,MRAS,PRKCE,PRKD3
Neuropathic Pain Signaling In Dorsal Horn Neurons	7.66E00	1.8E-01	NaN	PIK3C2B,KCNN3,PIK3C2A,MAPK1,CAMK1D,BDNF,ITPR2,PIK3R1,PLCG1,PLCL2,TACR1,PIK3R3,GRM5,PLCE1,CAMK2D,MAPK3,PRKCE,PRKD3
Dermatan Sulfate Biosynthesis (Late Stages)	7.65E00	2.86E-01	NaN	NDST3,HS3ST3B1,HS6ST1,UST,CHST7,CHST3,CHST11,HS6ST2,HS6ST3,CHST10,NDST1,CHST15
Cholecystokinin/Gastrin-mediated Signaling	7.59E00	1.78E-01	NaN	MAP2K4,PXN,NRAS,PTK2B,MAPK1,ITPR2,MEF2A,KRAS,CCK,ROCK1,RRAS2,MAPK3,SOS1,CREM,MRAS,PRKCE,MEF2C,PRKD3
Role of JAK2 in Hormone-like Cytokine Signaling	7.55E00	3.14E-01	NaN	JAK1,PTPN11,IRS1,SH2B3,SOCS6,PTPN1,IRS2,SOCS7,STAT5B,HLTF,SIRPA
HIF1α Signaling	7.52E00	1.76E-01	NaN	EGLN2,PIK3C2B,NRAS,PIK3C2A,MAPK1,PIK3R1,CREBBP,KRAS,ARNT,PIK3R3,VEGFA,RRAS2,EGLN1,EDN1,MMP8,MAPK3,MRAS,NCOA1
Regulation of Actin-based Motility by Rho	7.52E00	1.87E-01	NaN	PAK4,PAK6,ACTB,WASL,ARPC5,PIKFYVE,PIP4K2B,PPP1CB,WASF1,MYLK,ROCK1,PPP1R12A,BAIAP2,PAK2,PFN2,MYL12B,MYL12A
LPS/IL-1 Mediated Inhibition of RXR Function	7.46E00	1.24E-01	NaN	MAP2K4,NDST3,CHST7,CHST15,ABCA1,HS6ST1,UST,SCARB1,ALDH1A3,NGFR,CHST3,HS6ST2,CHST11,ACSL4,CHST10,HS6ST3,TNFRSF11B,MAP3K1,NR1H3,HS3ST3B1,TLR4,ALDH1L2,ALDH1A2,NCOA1,SLC27A1,NDST1,PPARGC1A
IL-17 Signaling	7.37E00	2.08E-01	NaN	MAP2K4,PIK3C2B,CXCL11,JAK1,NRAS,PIK3C2A,MAPK1,PIK3R1,KRAS,PIK3R3,RRAS2,CCL2,MAPK3,MRAS,GSK3B
Semaphorin Signaling in Neurons	7.36E00	2.45E-01	NaN	MET,ROCK1,DPYSL2,SEMA3A,PAK4,ARHGEF12,CFL2,MAPK1,PAK6,MAPK3,PAK2,LIMK2,NRP1
Antiproliferative Role of Somatostatin Receptor 2	7.29E00	2.22E-01	NaN	RAP1B,PIK3C2B,NRAS,PIK3C2A,MAPK1,PIK3R1,GNG2,KRAS,PIK3R3,GNB1,RRAS2,PTPN11,MAPK3,MRAS
Chondroitin Sulfate Biosynthesis (Late Stages)	7.28E00	2.67E-01	NaN	NDST3,HS3ST3B1,HS6ST1,UST,CHST7,CHST3,CHST11,HS6ST2,HS6ST3,CHST10,NDST1,CHST15
CD28 Signaling in T Helper Cells	7.23E00	1.61E-01	NaN	MAP2K4,PIK3C2B,PIK3C2A,NFATC3,ITPR2,PIK3R1,CHP1,ARPC5,MAP3K1,PDPK1,PLCG1,NFATC1,PIK3R3,PPP3R2,CD28,NFAT5,PTPN11,CHUK,PPP3CA
Pyridoxal 5'-phosphate Salvage Pathway	7.2E00	2.19E-01	NaN	MAP2K4,MAP3K9,DAPK1,MAPK1,PIM1,SGK1,MAPK3,PRPF4B,PAK2,CDK6,PRKCE,LIMK2,ACVR2A,DYRK1A
iCOS-iCOSL Signaling in T Helper Cells	7.12E00	1.67E-01	NaN	PIK3C2B,PIK3C2A,NFATC3,ITPR2,PIK3R1,CHP1,PLCG1,PDPK1,NFATC1,PTEN,PIK3R3,PPP3R2,CD28,NFAT5,CAMK2D,CD40,CHUK,PPP3CA
Tec Kinase Signaling	7.09E00	1.39E-01	NaN	MAP2K4,PIK3C2B,PAK4,JAK1,PIK3C2A,PTK2B,PAK6,ACTB,PIK3R1,GNG2,PLCG1,FAS,PIK3R3,GNB1,TLR4,YES1,PAK2,MRAS,PRKCE,STAT5B,PRKD3,ACTG1
IL-15 Signaling	7.02E00	2.12E-01	NaN	PIK3R3,PIK3C2B,RRAS2,NRAS,JAK1,MAPK1,PIK3C2A,MAPK3,PIK3R1,MRAS,PLCG1,KRAS,STAT5B,BCL2
p53 Signaling	7.02E00	1.73E-01	NaN	PIK3C2B,PMAIP1,SNAI2,PIK3C2A,MED1,PIK3R1,APAF1,CCND1,FAS,PTEN,BCL2,PIK3R3,MDM4,CCND2,THBS1,GSK3B,HIPK2
Bladder Cancer Signaling	7.01E00	1.84E-01	NaN	DAPK1,NRAS,MAPK1,FGF2,FGF14,EGF,KRAS,CCND1,VEGFA,FGFR3,RRAS2,THBS1,MMP8,MAPK3,MRAS,FGF5
CDK5 Signaling	6.95E00	1.72E-01	NaN	NRAS,MAPK1,BDNF,CABLES1,PPP1CB,KRAS,PPP2R5A,CDK5R1,FOSB,RRAS2,PPP1R12A,PPP2R3A,MAPK3,NGFR,ADCY1,MRAS,PPP2R5E
G Beta Gamma Signaling	6.94E00	1.82E-01	NaN	NRAS,CAV2,MAPK1,GNG2,PDPK1,PLCG1,KRAS,GNB1,RRAS2,MAPK3,SOS1,ADCY1,ARHGEF6,MRAS,PRKCE,PRKD3
Corticotropin Releasing Hormone Signaling	6.93E00	1.62E-01	NaN	RAP1B,MAPK1,BDNF,ITPR2,CNR1,CREBBP,ARPC5,MEF2A,PLCG1,CREB5,RAP1A,VEGFA,MAPK3,ADCY1,PRKCE,MEF2C,JUND,PRKD3
Remodeling of Epithelial Adherens Junctions	6.85E00	2.06E-01	NaN	MET,ARF6,RAB5A,RAB5C,ACTB,ACTN2,MAPRE1,ARPC5,EXOC2,CBLL1,DNM3,ACTG1,CLIP1,CTNND1
Heparan Sulfate Biosynthesis (Late Stages)	6.84E00	2.45E-01	NaN	NDST3,HS3ST3B1,HS6ST1,UST,CHST7,CHST3,CHST11,HS6ST2,HS6ST3,CHST10,NDST1,CHST15
Systemic Lupus Erythematosus Signaling	6.79E00	1.18E-01	NaN	MAPK1,NFATC3,PIK3R1,HNRNPA2B1,KRAS,NFATC1,SNRNP48,CD28,NFAT5,PRPF4B,MAPK3,SOS1,MRAS,PRPF40A,TNFSF13B,PIK3C2B,NRAS,PIK3C2A,IL6R,PLCG1,PIK3R3,RRAS2,CBL,SNRPC,CD40,CREM
FcγRIIB Signaling in B Lymphocytes	6.75E00	2.68E-01	NaN	MAP2K4,PIK3R3,PIK3C2B,NRAS,RRAS2,PIK3C2A,PIK3R1,SOS1,MRAS,PDPK1,KRAS
Induction of Apoptosis by HIV1	6.68E00	2.17E-01	NaN	MAP2K4,NAIP,SLC25A13,SLC25A4,APAF1,MAP3K5,FAS,XIAP,BCL2,NGFR,IKBKAP,CHUK,TNFRSF11B
Death Receptor Signaling	6.66E00	1.74E-01	NaN	MAP2K4,NAIP,ACTB,ZC3HAV1,APAF1,TNKS2,MAP3K5,XIAP,FAS,BCL2,ROCK1,CHUK,MAP4K4,ACTG1,CASP7,CASP10
Synaptic Long Term Depression	6.64E00	1.42E-01	NaN	NRAS,MAPK1,ITPR2,PLA2R1,PLCG1,KRAS,PLCL2,PPP2R5A,GRM5,PLA2G4A,RRAS2,PLCE1,IGF1,PPP2R3A,MAPK3,MRAS,IGF1R,PRKCE,PPP2R5E,PRKD3
Chondroitin Sulfate Biosynthesis	6.43E00	2.26E-01	NaN	NDST3,HS3ST3B1,HS6ST1,UST,CHST7,CHST3,CHST11,HS6ST2,HS6ST3,CHST10,NDST1,CHST15
Gαi Signaling	6.41E00	1.5E-01	NaN	ADRA2B,NRAS,MAPK1,CNR1,GNG2,RGS7,KRAS,RAP1A,GNB1,GABBR2,RRAS2,ADRA2A,NPR3,LPAR1,MAPK3,SOS1,ADCY1,MRAS
Type I Diabetes Mellitus Signaling	6.27E00	1.55E-01	NaN	MAP2K4,JAK1,MAPK1,SOCS6,IFNGR2,APAF1,HSPD1,MAP3K5,IRF1,FAS,BCL2,CD28,IL12B,NGFR,CHUK,SOCS7,TNFRSF11B
Dermatan Sulfate Biosynthesis	6.25E00	2.18E-01	NaN	NDST3,HS3ST3B1,HS6ST1,UST,CHST7,CHST3,CHST11,HS6ST2,HS6ST3,CHST10,NDST1,CHST15
Actin Nucleation by ARP-WASP Complex	6.16E00	2.14E-01	NaN	NCK2,ROCK1,NRAS,RRAS2,PPP1R12A,ARPC5,SOS1,BAIAP2,WASL,MRAS,KRAS,WASF1
Heparan Sulfate Biosynthesis	6.16E00	2.14E-01	NaN	NDST3,HS3ST3B1,HS6ST1,UST,CHST7,CHST3,CHST11,HS6ST2,HS6ST3,CHST10,NDST1,CHST15
Cyclins and Cell Cycle Regulation	6.08E00	1.79E-01	NaN	HDAC4,CDK6,E2F3,SKP1,CCND1,PPP2R5A,E2F6,CCND2,PPP2R3A,HDAC7,E2F5,TGFB2,GSK3B,PPP2R5E
Glioma Invasiveness Signaling	6.07E00	2.11E-01	NaN	PIK3R3,PIK3C2B,TIMP3,NRAS,RRAS2,MAPK1,PIK3C2A,PIK3R1,MAPK3,MRAS,KRAS,PLAU
Role of MAPK Signaling in the Pathogenesis of Influenza	6.01E00	1.91E-01	NaN	MAP2K4,PLA2G4A,RRAS2,NRAS,CCL2,MAPK1,MAPK3,PLA2R1,MRAS,KRAS,MAP3K5,BCL2,RABGEF1
Ephrin A Signaling	6E00	2.29E-01	NaN	ROCK1,PIK3R3,PIK3C2B,CFL2,PTPN11,PIK3C2A,EFNA5,NGFR,PIK3R1,EFNA3,EFNA1
Hereditary Breast Cancer Signaling	5.99E00	1.48E-01	NaN	PIK3C2B,HDAC4,NRAS,PIK3C2A,PIK3R1,CREBBP,CDK6,KRAS,CCND1,SMARCA4,PTEN,PIK3R3,RRAS2,H2AFX,HDAC7,MRAS,HLTF
Cellular Effects of Sildenafil (Viagra)	5.93E00	1.4E-01	NaN	MYH4,KCNN3,CACNA1D,ITPR2,ACTB,PPP1CB,PLCG1,MYLK,PLCL2,PDE4B,PLCE1,MYH2,PPP1R12A,ADCY1,ACTG1,MYL12B,MYH1,MYL12A
Small Cell Lung Cancer Signaling	5.79E00	1.83E-01	NaN	PIK3C2B,PIK3C2A,PIK3R1,CDK6,APAF1,CCND1,PTEN,BCL2,PIK3R3,RXRG,PIAS3,RARB,CHUK
Amyloid Processing	5.72E00	2.16E-01	NaN	CSNK2A2,CAPN6,MAPK1,MAPK3,CSNK2A1,PRKCE,NCSTN,APH1B,CAPN7,GSK3B,CDK5R1
Role of JAK family kinases in IL-6-type Cytokine Signaling	5.7E00	3.2E-01	NaN	MAP2K4,IL6ST,JAK1,PTPN11,MAPK1,MAPK3,IL6R,STAT5B
IL-12 Signaling and Production in Macrophages	5.64E00	1.33E-01	NaN	MAP2K4,PIK3C2B,PIK3C2A,MAPK1,PIK3R1,MAF,PCYOX1,IRF1,PIK3R3,TLR4,CD40,IL12B,MAPK3,NCOA1,TGFB2,PRKCE,CHUK,PRKD3
Sphingosine-1-phosphate Signaling	5.64E00	1.47E-01	NaN	PIK3R3,PIK3C2B,PLCE1,MAPK1,PTK2B,PIK3C2A,PDGFA,MAPK3,PIK3R1,ACER2,ADCY1,PLCG1,PLCL2,PDGFD,CASP7,CASP10
PCP pathway	5.58E00	1.9E-01	NaN	CELSR1,MAP2K4,ROCK1,RSPO3,FZD4,VANGL1,DAAM1,PFN2,FZD9,JUND,FZD5,FZD7
Dendritic Cell Maturation	5.56E00	1.17E-01	NaN	MAP2K4,PIK3C2B,PIK3C2A,MAPK1,PIK3R1,CREBBP,PLCG1,PLCL2,CREB5,PIK3R3,CD1D,TLR4,PLCE1,CD40,IL12B,FSCN1,NGFR,MAPK3,CHUK,COL11A2,TNFRSF11B
UVB-Induced MAPK Signaling	5.55E00	2.08E-01	NaN	MAP2K4,PIK3R3,RPS6KB1,PIK3C2B,MAPK1,PIK3C2A,PIK3R1,MAPK3,PRKCE,PRKD3,EIF4E
Nitric Oxide Signaling in the Cardiovascular System	5.5E00	1.52E-01	NaN	PIK3C2B,CACNA1D,PIK3C2A,FLT1,MAPK1,ITPR2,PIK3R1,ARG2,ADRB3,VEGFA,PIK3R3,HSP90B1,MAPK3,PRKCE,PRKD3
Lymphotoxin β Receptor Signaling	5.46E00	2.04E-01	NaN	PIK3R3,PIK3C2B,MAPK1,PIK3C2A,PIK3R1,MAPK3,CREBBP,APAF1,PDPK1,IKBKAP,CHUK
CD40 Signaling	5.43E00	1.85E-01	NaN	MAP2K4,PIK3R3,PIK3C2B,ATF1,CD40,MAPK1,PIK3C2A,PIK3R1,MAPK3,TNFAIP3,IKBKAP,CHUK
Hypoxia Signaling in the Cardiovascular System	5.43E00	1.85E-01	NaN	VEGFA,HSP90B1,UBE2H,EDN1,UBE2B,UBE2R2,CREBBP,CREB5,UBE2D1,UBE2D3,PTEN,ARNT
3-phosphoinositide Biosynthesis	5.37E00	1.23E-01	NaN	PIK3C2B,PIK3C2A,PIK3R1,PIKFYVE,PIP4K2B,SET,PPP2R5A,PTEN,PIK3R3,PPP1R12A,SYNJ1,PTPN11,PPP2R3A,PTPN1,PPP2R5E,RASA1,PPP3CA,SIRPA,DUSP16
EIF2 Signaling	5.33E00	1.14E-01	NaN	EIF2AK1,PIK3C2B,NRAS,PIK3C2A,MAPK1,PIK3R1,PPP1CB,PDPK1,EIF3J,EIF4A2,KRAS,EIF4E,PIK3R3,RRAS2,MAPK3,SOS1,MRAS,GSK3B,AGO1,RPL31,EIF1AX
Superpathway of Inositol Phosphate Compounds	5.07E00	1.09E-01	NaN	PIK3C2B,PIK3C2A,PIK3R1,PIKFYVE,PIP4K2B,PLCG1,SET,PPP2R5A,PTEN,PIK3R3,PLCE1,PTPN11,SYNJ1,PPP1R12A,PPP2R3A,PTPN1,PPP2R5E,RASA1,PPP3CA,SIRPA,DUSP16
Docosahexaenoic Acid (DHA) Signaling	5.04E00	2.31E-01	NaN	PIK3R3,PIK3C2B,FOXO1,PIK3C2A,PIK3R1,APAF1,PDPK1,GSK3B,BCL2
Netrin Signaling	5.04E00	2.31E-01	NaN	NCK2,PPP3R2,NFAT5,NFATC3,CHP1,ABLIM2,NFATC1,PPP3CA,ENAH
Salvage Pathways of Pyrimidine Ribonucleotides	5.03E00	1.47E-01	NaN	MAP2K4,MAP3K9,DAPK1,MAPK1,PIM1,SGK1,MAPK3,PRPF4B,PAK2,CDK6,PRKCE,LIMK2,ACVR2A,DYRK1A
Gαs Signaling	4.97E00	1.38E-01	NaN	MAPK1,CNR1,CREBBP,GNG2,CREB5,RAP1A,ADRB3,GNB1,ADD3,RAPGEF2,FSHR,MAPK3,ADCY1,MRAS,PTGER4
B Cell Activating Factor Signaling	4.94E00	2.25E-01	NaN	MAP2K4,NFAT5,MAPK1,NFATC3,MAP3K1,IKBKAP,CHUK,TNFSF13B,NFATC1
Leptin Signaling in Obesity	4.82E00	1.62E-01	NaN	PIK3R3,PIK3C2B,PLCE1,FOXO1,PTPN11,MAPK1,PIK3C2A,PIK3R1,MAPK3,ADCY1,PLCG1,PLCL2
CD27 Signaling in Lymphocytes	4.78E00	1.92E-01	NaN	MAP2K4,MAP3K9,MAP3K11,MAP3K1,APAF1,IKBKAP,CHUK,MAP3K5,MAP3K3,MAP3K2
UVC-Induced MAPK Signaling	4.76E00	2.14E-01	NaN	MAP2K4,NRAS,RRAS2,MAPK1,MAPK3,MRAS,PRKCE,KRAS,PRKD3
IL-17A Signaling in Airway Cells	4.72E00	1.72E-01	NaN	MAP2K4,PIK3R3,PIK3C2B,JAK1,MAPK1,PIK3C2A,PIK3R1,MAPK3,CHUK,GSK3B,PTEN
RAN Signaling	4.68E00	3.53E-01	NaN	KPNB1,KPNA3,KPNA4,TNPO1,KPNA1,IPO5
IL-9 Signaling	4.61E00	2.35E-01	NaN	PIK3R3,PIK3C2B,JAK1,PIK3C2A,IRS1,PIK3R1,IRS2,STAT5B
p38 MAPK Signaling	4.6E00	1.28E-01	NaN	MAP2K4,RPS6KB1,ATF1,CREBBP,HMGN1,MEF2A,MAP3K5,CREB5,FAS,TGFBR2,PLA2G4A,RPS6KA6,TGFB2,MEF2C,EEF2K
Role of IL-17F in Allergic Inflammatory Airway Diseases	4.59E00	2.05E-01	NaN	RPS6KA6,IGF1,CCL2,MAPK1,MAPK3,CREBBP,CREB5,IL11,CCL7
Role of CHK Proteins in Cell Cycle Checkpoint Control	4.56E00	1.82E-01	NaN	E2F6,PPP2R3A,RAD17,ATMIN,E2F5,TLK1,TLK2,PPP2R5E,E2F3,PPP2R5A
Cell Cycle Regulation by BTG Family Proteins	4.51E00	2.29E-01	NaN	E2F6,PPP2R3A,E2F5,BTG1,PPP2R5E,E2F3,CCND1,PPP2R5A
Antiproliferative Role of TOB in T Cell Signaling	4.5E00	2.69E-01	NaN	TGFBR2,SMAD2,MAPK1,SMAD3,TGFB2,SMAD4,SKP1
Relaxin Signaling	4.43E00	1.19E-01	NaN	RAP1B,PIK3C2B,PIK3C2A,MAPK1,PDE7A,PIK3R1,GNG2,PDE4B,RAP1A,VEGFA,PIK3R3,GNB1,PDE7B,MAPK3,ADCY1,MRAS
MSP-RON Signaling Pathway	4.42E00	1.96E-01	NaN	PIK3R3,TLR4,PIK3C2B,CCL2,PIK3C2A,IL12B,PIK3R1,ACTB,ACTG1
nNOS Signaling in Neurons	4.35E00	1.91E-01	NaN	PPP3R2,CAPN6,CHP1,DLG2,PRKCE,DLG4,CAPN7,PRKD3,PPP3CA
April Mediated Signaling	4.23E00	2.11E-01	NaN	MAP2K4,NFAT5,MAPK1,NFATC3,TNFSF13,MAP3K1,CHUK,NFATC1
Caveolar-mediated Endocytosis Signaling	4.22E00	1.53E-01	NaN	FLNB,ARCN1,RAB5A,RAB5C,ACTB,PTPN1,EGF,ITGB8,ITGAL,ACTG1,MAP3K2
CTLA4 Signaling in Cytotoxic T Lymphocytes	4.06E00	1.36E-01	NaN	PIK3R3,PIK3C2B,CD28,PTPN11,PIK3C2A,PPP2R3A,PIK3R1,AP2B1,CLTC,PLCG1,PPP2R5E,PPP2R5A
Sperm Motility	3.88E00	1.17E-01	NaN	MAP3K11,TWF1,PTK2B,ITPR2,SLC12A2,PLA2R1,PLCG1,PLCL2,PDE4B,PLA2G4A,PLCE1,MRAS,PRKCE,PRKD3
Role of PI3K/AKT Signaling in the Pathogenesis of Influenza	3.86E00	1.52E-01	NaN	PIK3R3,KPNA3,PIK3C2B,MAPK1,PIK3C2A,CRKL,PIK3R1,MAPK3,CRK,GSK3B
Role of IL-17A in Arthritis	3.85E00	1.67E-01	NaN	MAP2K4,PIK3R3,PIK3C2B,CCL2,MAPK1,PIK3C2A,PIK3R1,MAPK3,CCL7
Unfolded protein response	3.85E00	1.67E-01	NaN	HSP90B1,HSPA14,UBXN4,ERO1B,VCP,CEBPA,OS9,MAP3K5,BCL2
Role of Wnt/GSK-3β Signaling in the Pathogenesis of Influenza	3.85E00	1.39E-01	NaN	TCF4,FZD4,CSNK1G1,CSNK1G3,NCOA1,FZD9,LEF1,FZD5,GSK3B,NCOA3,FZD7
Tumoricidal Function of Hepatic Natural Killer Cells	3.74E00	2.5E-01	NaN	M6PR,APAF1,LYVE1,ITGAL,CASP7,FAS
CCR5 Signaling in Macrophages	3.7E00	1.45E-01	NaN	MAP2K4,GNB1,MAPK1,PTK2B,GNG2,MRAS,PRKCE,PLCG1,PRKD3,FAS
Nur77 Signaling in T Lymphocytes	3.67E00	1.58E-01	NaN	PPP3R2,CD28,CHP1,APAF1,MAP3K3,NFATC1,PPP3CA,MAP3K2,BCL2
Glutamate Receptor Signaling	3.67E00	1.58E-01	NaN	GRM5,GNB1,GLS,GNG2,SLC1A3,DLG4,SLC1A2,SLC38A1,SLC1A1
eNOS Signaling	3.66E00	1.06E-01	NaN	PIK3C2B,PIK3C2A,FLT1,HSPA14,ITPR2,PIK3R1,PDPK1,PLCG1,VEGFA,PIK3R3,HSP90B1,LPAR1,ADCY1,PRKCE,PRKD3
Androgen Signaling	3.66E00	1.17E-01	NaN	MAPK1,SMAD3,CREBBP,GNG2,TBP,CCND1,GNB1,GTF2B,MAPK3,NCOA1,MRAS,PRKCE,PRKD3
Antioxidant Action of Vitamin C	3.65E00	1.24E-01	NaN	MAP2K4,SLC23A2,PLA2G4A,PLCE1,MAPK1,MAPK3,PLA2R1,PLCG1,PLCL2,CHUK,STAT5B,TXNRD1
Melatonin Signaling	3.64E00	1.43E-01	NaN	MAP2K4,PLCE1,CAMK2D,MAPK1,RORA,MAPK3,PRKCE,PLCG1,PLCL2,PRKD3
Role of Oct4 in Mammalian Embryonic Stem Cell Pluripotency	3.62E00	1.74E-01	NaN	FAM208A,NR6A1,ETS2,FOXA1,JARID2,MEF2A,IGF2BP1,ASH2L
D-myo-inositol-5-phosphate Metabolism	3.6E00	1.05E-01	NaN	PLCG1,SET,PPP2R5A,PTEN,PLCE1,SYNJ1,PTPN11,PPP1R12A,PPP2R3A,PTPN1,PPP2R5E,RASA1,PPP3CA,SIRPA,DUSP16
T Helper Cell Differentiation	3.59E00	1.41E-01	NaN	IL6ST,TGFBR2,CD28,CD40,IL12B,NGFR,IL21R,IL6R,IFNGR2,TNFRSF11B
ATM Signaling	3.55E00	1.53E-01	NaN	MAP2K4,MDM4,H2AFX,CREBBP,TLK1,TLK2,CBX5,CREB5,SMC1A
Basal Cell Carcinoma Signaling	3.54E00	1.39E-01	NaN	TCF4,FZD4,GLIS2,GLIS1,BMP3,FZD9,LEF1,FZD5,GSK3B,FZD7
Hepatic Cholestasis	3.5E00	9.88E-02	NaN	MAP4K2,MAP2K4,TJP2,NR1H3,TLR4,IL12B,NGFR,ABCC1,ADCY1,TGFB2,PRKCE,CHUK,SLCO1B1,PRKD3,IL11,TNFRSF11B
Cell Cycle: G2/M DNA Damage Checkpoint Regulation	3.42E00	1.63E-01	NaN	MDM4,YWHAG,YWHAZ,TOP2A,BORA,SKP1,HIPK2,PPM1D
Crosstalk between Dendritic Cells and Natural Killer Cells	3.39E00	1.24E-01	NaN	TLR4,CD28,TLN2,CAMK2D,CD40,IL12B,FSCN1,ACTB,ITGAL,ACTG1,FAS
LXR/RXR Activation	3.29E00	1.07E-01	NaN	SCD,ABCG4,NR1H3,ARG2,PCYOX1,ABCA1,TLR4,RXRG,CCL2,NGFR,HMGCR,TNFRSF11B,CCL7
TNFR2 Signaling	3.26E00	2.07E-01	NaN	MAP2K4,NAIP,MAP3K1,TNFAIP3,CHUK,XIAP
Mechanisms of Viral Exit from Host Cells	3.18E00	1.71E-01	NaN	SH3GL1,NEDD4,ACTB,PRKCE,PDCD6IP,PRKD3,ACTG1
Cleavage and Polyadenylation of Pre-mRNA	3.15E00	3.33E-01	NaN	CPSF6,NUDT21,CPSF4,WDR33
GABA Receptor Signaling	3.13E00	1.34E-01	NaN	GABBR2,KCNN3,GABRB3,GABRA4,AP2B1,ADCY1,MRAS,SLC6A13,GABRB2
4-1BB Signaling in T Lymphocytes	3.09E00	1.94E-01	NaN	MAP2K4,MAPK1,MAPK3,IKBKAP,CHUK,MAP3K5
Role of Pattern Recognition Receptors in Recognition of Bacteria and Viruses	3.09E00	1.02E-01	NaN	PIK3R3,MAP2K4,TLR4,PIK3C2B,MAPK1,PIK3C2A,IL12B,MAPK3,PIK3R1,TGFB2,PRKCE,PRKD3,IL11
D-myo-inositol (1,4,5,6)-Tetrakisphosphate Biosynthesis	3.09E00	1.02E-01	NaN	SET,PPP2R5A,PTEN,SYNJ1,PTPN11,PPP1R12A,PPP2R3A,PTPN1,PPP2R5E,RASA1,PPP3CA,SIRPA,DUSP16
D-myo-inositol (3,4,5,6)-tetrakisphosphate Biosynthesis	3.09E00	1.02E-01	NaN	SET,PPP2R5A,PTEN,SYNJ1,PTPN11,PPP1R12A,PPP2R3A,PTPN1,PPP2R5E,RASA1,PPP3CA,SIRPA,DUSP16
iNOS Signaling	2.99E00	1.59E-01	NaN	TLR4,JAK1,MAPK1,CREBBP,IFNGR2,CHUK,IRF1
Polyamine Regulation in Colon Cancer	2.99E00	2.27E-01	NaN	TCF4,AZIN1,PSMF1,MXD1,KRAS
TWEAK Signaling	2.87E00	1.76E-01	NaN	NAIP,APAF1,CHUK,BAG4,CASP7,XIAP
IL-22 Signaling	2.8E00	2.08E-01	NaN	MAP2K4,JAK1,MAPK1,MAPK3,STAT5B
IL-17A Signaling in Fibroblasts	2.8E00	1.71E-01	NaN	CCL2,MAPK1,MAPK3,CHUK,GSK3B,CCL7
Role of BRCA1 in DNA Damage Response	2.64E00	1.25E-01	NaN	E2F6,RBL2,POU2F1,ATF1,E2F5,E2F3,HLTF,SMARCA4
Notch Signaling	2.61E00	1.58E-01	NaN	MAML1,ADAM17,NOTCH2,NOTCH3,NCSTN,APH1B
3-phosphoinositide Degradation	2.59E00	9.03E-02	NaN	SET,PPP2R5A,PTEN,SYNJ1,PTPN11,PPP1R12A,PPP2R3A,PTPN1,PPP2R5E,RASA1,PPP3CA,SIRPA,DUSP16
IL-15 Production	2.57E00	1.85E-01	NaN	JAK1,TWF1,MAP3K11,PTK2B,IRF1
Transcriptional Regulatory Network in Embryonic Stem Cells	2.5E00	1.5E-01	NaN	ISL1,KAT6A,MEIS1,PAX6,SET,ZFHX3
Glutathione Biosynthesis	2.4E00	6.67E-01	NaN	GCLC,GCLM
Role of p14/p19ARF in Tumor Suppression	2.36E00	1.67E-01	NaN	PIK3R3,PIK3C2B,PIK3C2A,PIK3R1,UBTF
Sonic Hedgehog Signaling	2.36E00	1.67E-01	NaN	GLIS2,ADRBK1,GLIS1,GSK3B,DYRK1A
Cardiomyocyte Differentiation via BMP Receptors	2.26E00	2E-01	NaN	BMPR2,SMAD4,MEF2C,BMPR1B
Toll-like Receptor Signaling	2.25E00	1.08E-01	NaN	MAP2K4,TLR4,MAPK1,IL12B,MAP3K1,TNFAIP3,CHUK,MAP4K4
TREM1 Signaling	2.21E00	1.07E-01	NaN	TLR4,CCL2,CD40,MAPK1,MAPK3,PLCG1,STAT5B,CCL7
Endoplasmic Reticulum Stress Pathway	2.18E00	1.9E-01	NaN	HSP90B1,MAP3K5,CASP7,TAOK3
MIF-mediated Glucocorticoid Regulation	2.18E00	1.52E-01	NaN	TLR4,PLA2G4A,MAPK1,MAPK3,NR3C1
Inhibition of Angiogenesis by TSP1	2.12E00	1.47E-01	NaN	MAP2K4,VEGFA,TGFBR2,MAPK1,THBS1
Dopamine Receptor Signaling	2.11E00	1.03E-01	NaN	GCH1,PPP1R12A,PPP2R3A,DDC,ADCY1,PPP1CB,PPP2R5E,PPP2R5A
Calcium-induced T Lymphocyte Apoptosis	2.05E00	1.09E-01	NaN	PPP3R2,ITPR2,CHP1,PRKCE,PLCG1,PRKD3,PPP3CA
Agranulocyte Adhesion and Diapedesis	1.99E00	7.41E-02	NaN	MYH4,CXCL11,FN1,ACTB,CXCL12,MYH2,CLDN12,CCL2,JAM3,MMP8,CLDN14,ACTG1,MYH1,CCL7
Mitotic Roles of Polo-Like Kinase	1.98E00	1.06E-01	NaN	HSP90B1,PPP2R3A,CDC23,PPP2R5E,STAG2,PPP2R5A,SMC1A
Estrogen-mediated S-phase Entry	1.97E00	1.67E-01	NaN	E2F6,E2F5,E2F3,CCND1
IL-17A Signaling in Gastric Cells	1.91E00	1.6E-01	NaN	MAP2K4,CXCL11,MAPK1,MAPK3
IL-10 Signaling	1.88E00	1.01E-01	NaN	MAP2K4,JAK1,SP1,MAPK1,ARG2,CHUK,MAP4K4
Altered T Cell and B Cell Signaling in Rheumatoid Arthritis	1.81E00	9.09E-02	NaN	TLR4,CD28,CD40,IL12B,TNFSF13,CHUK,TNFSF13B,FAS
Cell Cycle Control of Chromosomal Replication	1.79E00	1.48E-01	NaN	ORC2,CDC6,CDK6,ORC4
D-myo-inositol (1,4,5)-Trisphosphate Biosynthesis	1.79E00	1.48E-01	NaN	PLCE1,PIKFYVE,PIP4K2B,PLCG1
MIF Regulation of Innate Immunity	1.78E00	1.22E-01	NaN	MAP2K4,TLR4,PLA2G4A,MAPK1,MAPK3
IL-1 Signaling	1.73E00	8.79E-02	NaN	MAP2K4,GNB1,MAPK1,MAP3K1,GNG2,ADCY1,MRAS,CHUK
Tryptophan Degradation X (Mammalian, via Tryptamine)	1.57E00	1.67E-01	NaN	ALDH1A3,DDC,ALDH1A2
Cytotoxic T Lymphocyte-mediated Apoptosis of Target Cells	1.54E00	1.25E-01	NaN	APAF1,CASP7,FAS,BCL2
Activation of IRF by Cytosolic Pattern Recognition Receptors	1.53E00	9.38E-02	NaN	MAP2K4,CD40,PPIB,CREBBP,IKBKAP,CHUK
Retinoic acid Mediated Apoptosis Signaling	1.53E00	9.38E-02	NaN	RXRG,RARB,ZC3HAV1,APAF1,TNKS2,IRF1
G Protein Signaling Mediated by Tubby	1.5E00	1.21E-01	NaN	GNB1,GNG2,MRAS,PLCG1
Citrulline Biosynthesis	1.49E00	2.5E-01	NaN	GLS,ARG2
DNA Methylation and Transcriptional Repression Signaling	1.45E00	1.5E-01	NaN	DNMT3B,MBD2,RBBP4
Atherosclerosis Signaling	1.42E00	7.32E-02	NaN	PLA2G4A,CCL2,CD40,PDGFA,PLA2R1,CXCL12,PCYOX1,PDGFD,COL11A2
Assembly of RNA Polymerase I Complex	1.39E00	2.22E-01	NaN	TBP,UBTF
Interferon Signaling	1.38E00	1.11E-01	NaN	JAK1,IFNGR2,IRF1,BCL2
FXR/RXR Activation	1.35E00	7.09E-02	NaN	MAP2K4,SCARB1,FOXO1,FOXA1,CREBBP,NR1H3,PCYOX1,SLCO1B1,PPARGC1A
Embryonic Stem Cell Differentiation into Cardiac Lineages	1.3E00	2E-01	NaN	HOXB5,ISL1
Inhibition of Matrix Metalloproteases	1.27E00	1.03E-01	NaN	TIMP3,ADAM17,ADAM12,MMP8
Phospholipases	1.24E00	8.77E-02	NaN	PLA2G4A,PLCE1,PLA2R1,PLCG1,PLCL2
Granulocyte Adhesion and Diapedesis	1.2E00	6.21E-02	NaN	CXCL11,CLDN12,CCL2,JAM3,NGFR,MMP8,CXCL12,CLDN14,ITGAL,TNFRSF11B,CCL7
Lipid Antigen Presentation by CD1	1.16E00	1.15E-01	NaN	CD1D,ARF6,AP2B1
Spliceosomal Cycle	1.14E00	5E-01	NaN	U2AF2
Glutamine Degradation I	1.14E00	5E-01	NaN	GLS
Serotonin Receptor Signaling	1.11E00	9.09E-02	NaN	HTR2C,GCH1,DDC,ADCY1
Fatty Acid Activation	1.09E00	1.54E-01	NaN	ACSL4,SLC27A1
Histamine Degradation	1.09E00	1.54E-01	NaN	ALDH1A3,ALDH1A2
DNA Double-Strand Break Repair by Homologous Recombination	1.04E00	1.43E-01	NaN	POLA1,ATRX
Superpathway of Citrulline Metabolism	1.04E00	1.43E-01	NaN	GLS,ARG2
γ-glutamyl Cycle	1.04E00	1.43E-01	NaN	GCLC,GCLM
Vitamin-C Transport	1.04E00	1.43E-01	NaN	SLC23A2,TXNRD1
PXR/RXR Activation	1E00	7.46E-02	NaN	SCD,FOXO1,NCOA1,NR3C1,PPARGC1A
Telomere Extension by Telomerase	9.86E-01	1.33E-01	NaN	HNRNPA2B1,TNKS2
The Visual Cycle	9.86E-01	1.33E-01	NaN	LRAT,RDH10
Tetrahydrobiopterin Biosynthesis I	9.74E-01	3.33E-01	NaN	GCH1
Glycerol-3-phosphate Shuttle	9.74E-01	3.33E-01	NaN	GPD2
Tetrahydrobiopterin Biosynthesis II	9.74E-01	3.33E-01	NaN	GCH1
Fatty Acid α-oxidation	9.38E-01	1.25E-01	NaN	ALDH1A3,ALDH1A2
Oxidative Ethanol Degradation III	9.38E-01	1.25E-01	NaN	ALDH1A3,ALDH1A2
Communication between Innate and Adaptive Immune Cells	9.28E-01	6.59E-02	NaN	TLR4,CD28,CD40,IL12B,TNFSF13,TNFSF13B
Circadian Rhythm Signaling	9.22E-01	9.09E-02	NaN	CREBBP,ADCYAP1,CREB5
Retinoate Biosynthesis I	9.22E-01	9.09E-02	NaN	RDH10,ALDH1A3,ALDH1A2
γ-linolenate Biosynthesis II (Animals)	8.94E-01	1.18E-01	NaN	ACSL4,SLC27A1
Mitochondrial L-carnitine Shuttle Pathway	8.94E-01	1.18E-01	NaN	ACSL4,SLC27A1
Putrescine Degradation III	8.94E-01	1.18E-01	NaN	ALDH1A3,ALDH1A2
tRNA Splicing	8.65E-01	8.57E-02	NaN	PDE7B,PDE7A,PDE4B
Uracil Degradation II (Reductive)	8.57E-01	2.5E-01	NaN	DPYSL2
Catecholamine Biosynthesis	8.57E-01	2.5E-01	NaN	DDC
Thymine Degradation	8.57E-01	2.5E-01	NaN	DPYSL2
Arginine Degradation I (Arginase Pathway)	8.57E-01	2.5E-01	NaN	ARG2
Differential Regulation of Cytokine Production in Macrophages and T Helper Cells by IL-17A and IL-17F	8.53E-01	1.11E-01	NaN	CCL2,IL12B
Ethanol Degradation IV	8.53E-01	1.11E-01	NaN	ALDH1A3,ALDH1A2
GADD45 Signaling	8.15E-01	1.05E-01	NaN	CCND2,CCND1
D-myo-inositol (1,3,4)-trisphosphate Biosynthesis	8.15E-01	1.05E-01	NaN	SYNJ1,PTEN
Granzyme A Signaling	7.8E-01	1E-01	NaN	CREBBP,SET
Role of PKR in Interferon Induction and Antiviral Response	7.43E-01	7.5E-02	NaN	APAF1,CHUK,IRF1
Mitochondrial Dysfunction	7.38E-01	5.23E-02	NaN	MAP2K4,NDUFA4,PRDX3,GPD2,NCSTN,APH1B,NDUFA3,COX15,BCL2
Eicosanoid Signaling	6.97E-01	6.35E-02	NaN	PLA2G4A,PTGFR,PLA2R1,PTGER4
Urea Cycle	6.96E-01	1.67E-01	NaN	ARG2
Serotonin and Melatonin Biosynthesis	6.96E-01	1.67E-01	NaN	DDC
Arginine Degradation VI (Arginase 2 Pathway)	6.96E-01	1.67E-01	NaN	ARG2
Thioredoxin Pathway	6.96E-01	1.67E-01	NaN	TXNRD1
Glycerol Degradation I	6.96E-01	1.67E-01	NaN	GPD2
Superoxide Radicals Degradation	6.96E-01	1.67E-01	NaN	SOD1
Ceramide Degradation	6.96E-01	1.67E-01	NaN	ACER2
Differential Regulation of Cytokine Production in Intestinal Epithelial Cells by IL-17A and IL-17F	6.85E-01	8.7E-02	NaN	CCL2,IL12B
Role of JAK1, JAK2 and TYK2 in Interferon Signaling	6.58E-01	8.33E-02	NaN	JAK1,IFNGR2
Dopamine Degradation	6.58E-01	8.33E-02	NaN	ALDH1A3,ALDH1A2
Triacylglycerol Degradation	6.58E-01	8.33E-02	NaN	NDST3,NDST1
Superpathway of D-myo-inositol (1,4,5)-trisphosphate Metabolism	6.58E-01	8.33E-02	NaN	SYNJ1,PTEN
Role of RIG1-like Receptors in Antiviral Innate Immunity	6.41E-01	6.67E-02	NaN	CREBBP,CHUK,CASP10
Airway Pathology in Chronic Obstructive Pulmonary Disease	5.87E-01	1.25E-01	NaN	MMP8
Sphingosine and Sphingosine-1-phosphate Metabolism	5.87E-01	1.25E-01	NaN	ACER2
Autoimmune Thyroid Disease Signaling	5.71E-01	6.12E-02	NaN	CD28,CD40,FAS
Pathogenesis of Multiple Sclerosis	5.44E-01	1.11E-01	NaN	CXCL11
Calcium Transport I	5.44E-01	1.11E-01	NaN	ATP2B4
Hematopoiesis from Pluripotent Stem Cells	5.4E-01	5.88E-02	NaN	KITLG,IL12B,IL11
Fatty Acid β-oxidation I	5.19E-01	6.67E-02	NaN	ACSL4,SLC27A1
Retinol Biosynthesis	4.64E-01	6.06E-02	NaN	LRAT,RDH10
Ethanol Degradation II	4.64E-01	6.06E-02	NaN	ALDH1A3,ALDH1A2
B Cell Development	4.48E-01	5.88E-02	NaN	CD40,RAG1
Hematopoiesis from Multipotent Stem Cells	4.41E-01	8.33E-02	NaN	KITLG
Coagulation System	4.32E-01	5.71E-02	NaN	PLAU,SERPINE1
Stearate Biosynthesis I (Animals)	4.32E-01	5.71E-02	NaN	ACSL4,SLC27A1
Noradrenaline and Adrenaline Degradation	4.32E-01	5.71E-02	NaN	ALDH1A3,ALDH1A2
Assembly of RNA Polymerase III Complex	4.14E-01	7.69E-02	NaN	TBP
Oleate Biosynthesis II (Animals)	4.14E-01	7.69E-02	NaN	SCD
Mevalonate Pathway I	4.14E-01	7.69E-02	NaN	HMGCR
nNOS Signaling in Skeletal Muscle Cells	3.67E-01	6.67E-02	NaN	DAG1
Neuroprotective Role of THOP1 in Alzheimer's Disease	3.61E-01	5E-02	NaN	NTS,ECE1
Granzyme B Signaling	3.46E-01	6.25E-02	NaN	APAF1
Parkinson's Signaling	3.46E-01	6.25E-02	NaN	MAPK1
Superpathway of Geranylgeranyldiphosphate Biosynthesis I (via Mevalonate)	3.27E-01	5.88E-02	NaN	HMGCR
D-myo-inositol (1,4,5)-trisphosphate Degradation	3.09E-01	5.56E-02	NaN	SYNJ1
Role of Hypercytokinemia/hyperchemokinemia in the Pathogenesis of Influenza	3.04E-01	4.44E-02	NaN	CCL2,IL12B
1D-myo-inositol Hexakisphosphate Biosynthesis II (Mammalian)	2.93E-01	5.26E-02	NaN	SYNJ1
DNA damage-induced 14-3-3σ Signaling	2.93E-01	5.26E-02	NaN	RAD17
Graft-versus-Host Disease Signaling	2.75E-01	4.17E-02	NaN	CD28,FAS
Assembly of RNA Polymerase II Complex	2.57E-01	4E-02	NaN	GTF2B,TBP
Maturity Onset Diabetes of Young (MODY) Signaling	2.51E-01	4.55E-02	NaN	CACNA1D
Primary Immunodeficiency Signaling	2.41E-01	3.85E-02	NaN	CD40,RAG1
