# Supplementary material for: The Signature of MicroRNA Dysregulation in Muscle Paralyzed by Spinal Cord Injury Includes Downregulation of MicroRNAs that Target Myostatin Signaling
Source: PLoS One. 2016 Dec 1;11(12):e0166189. doi: 10.1371/journal.pone.0166189 (PMC5132212; doi:10.1371/journal.pone.0166189)
Supplement: S4 Table — Ingenuity Pathways analysis was used to identify the upstream mediators that regulate expression of the mRNAs listed in S3 Table that were mRNA targets for differentially regulated miRs. Results of the analysis were exported as a text file which was then imported into Microsoft Excel. (XLS) [file pone.0166189.s005.xls]

## Sheet: Sheet0
© 2000-2016 QIAGEN. All rights reserved.
Upstream Regulator	Molecule Type	p-value of overlap	Target molecules in dataset	Mechanistic Network
beta-estradiol	chemical - endogenous mammalian	6.84E-50	ABCA1,ACER2,ACTB,ACVR2A,ACVR2B,ADAMTS5,ADCY1,ADRB3,ALDH1A2,APAF1,BCL2,BDNF,BMPR1B,BMPR2,BTG1,CALCR,CAV2,CBL,CCL2,CCND1,CCND2,CD40,CDC6,CDH2,CDK5R1,CEBPA,CFTR,CITED2,CNR1,CREM,CRK,CSN2,CTNND1,CXCL11,CXCL12,CYR61,DKK1,DLG2,DLG4,DUSP6,E2F3,EDN1,EFNA1,EFNB2,EGF,EIF3J,ENC1,ERBB3,ERBB4,ETS1,FAS,FGF2,FGFR3,FN1,FOXA1,FOXO1,FRS2,GAB1,GCH1,GCLC,GDNF,GJA1,GNB1,GPD2,GRB10,GREM1,GSK3B,HDAC4,HMGCR,HNRNPK,HSP90…	385 (19)
TGFB1	growth factor	3.07E-46	ABCA1,ABI2,ADAM12,ADAM17,ADAM19,ADAMTS2,ADRA2A,BCL2,BDNF,BTG1,CAB39,CALCR,CAP1,CAV2,CCL2,CCND1,CCND2,CD163,CD28,CD40,CDC42SE1,CDH2,CDK5R1,CEBPA,CHST11,CHST3,CITED2,COL4A1,CTNND1,CXCL12,CYR61,DAAM1,DAB2,DAPK1,DDX5,DNMT3B,ECE1,EDN1,EGF,EGLN1,ELF4,ELK3,ELMO1,EPHB2,ETS1,FAS,FGF2,FGF5,FLNB,FLT1,FN1,FOSB,FOXO1,FSCN1,GABRA4,GABRB2,GCLC,GDNF,GJA1,GNG2,GREM1,HLTF,HMGA2,HOXB5,HS6ST2,IGF1,IGFBP5,IL11,IL12B,…	412 (23)
TNF	cytokine	2.06E-42	ABCA1,ABCC1,ACTB,ADAM17,ADAMTS5,ADRB3,AKAP12,ALDH1A3,ANGPT2,APAF1,BCL2,BDNF,BTG1,CASP10,CASP7,CCK,CCL2,CCL7,CCND1,CCND2,CD163,CD28,CD40,CDH2,CDK5R1,CEBPA,CFTR,CHST11,CITED2,COL4A3,CREM,CSN2,CXCL11,CXCL12,CYR61,DAG1,DDX5,DKK1,DUSP16,DUSP5,DUSP6,EDN1,EFNA1,EFNB2,ELK3,EPHB2,ETS1,FAS,FGF2,FGF5,FN1,FOSB,FOXO4,FZD5,GAB1,GABRB2,GCH1,GCLC,GCLM,GJA1,GLS,GPD2,GSK3B,HIPK2,HMGCR,HSPD1,IFNGR2,IGF1,IGF1R,IGFBP…	377 (20)
APP	other	1.62E-35	ABCA1,ACTB,ACTG1,ACTN2,ADCYAP1,ARF6,ATF1,BCL2,BDNF,CAMK2D,CAP1,CCL2,CCL7,CCND1,CCND2,CD40,CDH2,CDK5R1,CDK6,CFL2,CITED2,CLTC,CPLX2,CREBBP,CRK,CSNK2A1,CSNK2A2,CUL3,CXCL12,DKK1,DLG4,DNAJC5,DPYSL2,DYRK1A,EDN1,EPAS1,EPHB2,ETS2,FBXW7,FGF2,FN1,FOSB,FZD7,GAB1,GABBR2,GDNF,GNB1,GNG2,GSK3B,HIPK2,HMGCR,HSPD1,HSPE1,IGF1,IGF1R,IGFBP5,IL12B,IL6ST,IRF1,IRS2,ITGAL,JUND,KPNB1,LEF1,LRP5,MADD,MAF,MAGI1,MAPK1,MEF2C,M…	375 (21)
tretinoin	chemical - endogenous mammalian	9.21E-32	ABCA1,ADAMTS5,ADD3,AGO1,AKAP12,ALDH1A2,ALDH1A3,BCL2,BMPR1B,BMPR2,BTG1,CALCR,CAPN7,CASP7,CCK,CCL2,CCND1,CCND2,CD1D,CDK5R1,CDK6,CEBPA,CFTR,CHST10,CITED2,CLTC,CNR1,COL4A1,CREM,CYR61,DAB2,DLC1,E2F5,ECE1,EIF4E,EIF4EBP2,ELF4,ELK4,ETS1,FGF2,FN1,FOXA1,GFRA1,GJA1,GRB10,GREM1,HNRNPK,HOXB5,HOXC9,HSPD1,IGF1,IGF1R,IGFBP5,IL12B,IL6R,IL6ST,IRF1,IRS1,ITGAL,ITPR2,JAK1,KCNJ2,KITLG,KLF5,LRAT,M6PR,MAP3K11,MECOM,MEF2…	408 (21)
lipopolysaccharide	chemical drug	1.51E-31	ABCA1,ABCC1,ACVR2A,ACVR2B,ADRA2A,ANGPT2,ARG2,ARHGEF3,ARNT,ASAP1,BCL2,BDNF,BTG1,CASP7,CCL2,CCL7,CCND1,CCND2,CD163,CD1D,CD28,CD2AP,CD40,CDH2,CDK5R1,CEBPA,CFTR,CHST3,CHST7,CHUK,COL4A1,CREBBP,CREM,CXCL11,CXCL12,CYR61,DAG1,DLG4,DNAJB11,DUSP16,DUSP5,EDN1,EFNB2,ELK3,ETS2,FAS,FGF2,FLT1,FN1,FOSB,FOXA1,FSCN1,GAB1,GCH1,GCLC,GJA1,GLIS2,GLS,HSP90B1,IFNGR2,IGF1,IGFBP5,IL11,IL12B,IL21R,IL6R,IL6ST,INHBB,IPO5,IRF…	372 (21)
ERBB2	kinase	1.88E-29	ACSL4,ACTB,ADAM12,ADAM17,ADAM19,ADAMTS5,ADRB3,ARHGEF5,BCL2,CCND1,CCND2,CDC42SE1,CDH2,CDK6,CHST10,CHUK,COL4A1,CUL3,CXCL12,DAAM1,DAG1,DUSP6,EDN1,ELF2,ELK3,EPHB2,EPS15,ERBB3,ERBB4,FLT1,FN1,FOXO1,FSCN1,FZD4,GJA1,GLS,GPD2,GSK3B,HMGA2,HNRNPK,IGF1R,IGFBP5,IL6R,IL6ST,ITPR2,JAK1,KLF4,MITF,MRC1,MYCN,NDST1,NEDD9,NFIB,NOTCH3,NR1H3,NRP1,PBX1,PDGFD,PDPK1,PFKFB3,PFN2,PLAU,PPP2R5A,PTEN,PTPN1,PTPRB,PTPRK,RBL2,SCA…	339 (21)
IFNG	cytokine	1.41E-28	ABCA1,ACTB,ADRA2A,ADRBK1,ALDH1A3,ARG2,BCL2,BDNF,BTG1,CASP10,CASP7,CCL2,CCL7,CCND1,CCND2,CD163,CD1D,CD40,CDK5R1,CEBPA,CELSR1,CFTR,CHST11,CHST3,CHST7,CNR1,CREM,CXCL11,CXCL12,DAPK1,DDX5,DKK1,DUSP5,E2F5,ECE1,EDN1,EGF,ETS2,FAS,FGF2,FKBP5,FLT1,FN1,FOSB,GCH1,GDNF,GJA1,GLIS1,GLS,GNG2,HMGCR,HSPD1,IFNGR2,IGF1,IGF1R,IL11,IL12B,IL6R,IRF1,IRS2,ISL1,ITGAL,JUND,KITLG,KLF4,KRAS,LIFR,LOX,MED1,MITF,MRAS,MRC1,MYCN,…	349 (20)
FSH	complex	2.27E-28	ACTB,ACVR2A,ADAM17,ADCYAP1,AKAP12,ARHGEF5,BDNF,BMPR1B,BMPR2,CCND2,CDH2,CDK6,CHUK,CLIP1,CREBZF,CREM,CTNND1,DAB2,DAPK1,EFNA1,ENC1,EPS15,FGF2,FKBP5,FOSB,FSHR,GCLC,GNB1,IGF1R,IL6R,INHBB,KITLG,LOX,MAP3K5,MAP4K4,MBD2,NLK,PGR,PMAIP1,PPP1CB,PTEN,PTPN1,RAB5A,RAB5C,RAD17,RGS7,SCARB1,SERPINE1,SGK1,SMAD2,SMAD4,SMAD5,SMARCA4,SNAP25,TFRC,TGFB2,TGFBR2,TGFBR3,THBS1,TLK1,TNFAIP3,TNFAIP6,TNFRSF11B,VEGFA,ZEB1	357 (23)
LY294002	chemical - kinase inhibitor	4.19E-28	ABCA1,ABCC1,BCL2,BDNF,CCL2,CCL7,CCND1,CCND2,CD2AP,CDK5R1,CDK6,CEBPA,CNR1,CREM,CSN2,CYR61,DLG2,DUSP6,EFNB2,EIF1AX,EPAS1,ERBB3,ETS1,ETS2,FAS,FGF2,FN1,FOSB,GCLC,GJA1,GPD2,GSK3B,HMGCR,IGF1,IGF1R,IGFBP5,IL12B,INHBB,IRF1,IRS1,IRS2,KRAS,MAP2K4,MEF2A,MEF2C,MITF,MXD1,NFATC3,NRAS,NTS,PDE4B,PIK3R1,PIM1,PLAU,PMAIP1,RAP1A,RBL2,RUNX2,RXRG,SCARB1,SCD,SERPINE1,SGK1,SLC1A1,SOS1,SPRY2,THBS1,TNFAIP3,TOP2A,VEGFA,XIA…	325 (19)
P38 MAPK	group	6.81E-27	ABCA1,ADAM17,BCL2,BDNF,CCK,CCL2,CCL7,CCND1,CCND2,CD1D,CD40,CEBPA,CXCL12,DDC,EDN1,ETS1,FAS,FGF2,FN1,GCLC,GJA1,IGFBP5,IL11,IL12B,ITGB8,KLF4,KLF5,MAP4K4,MEF2C,MITF,MYH2,NFATC1,NGFR,NOTCH3,PLAU,PMAIP1,PPARGC1A,PPM1D,PTEN,RAB5A,RASA1,RUNX1,RUNX2,SERPINE1,SGK1,SLC8A1,SMAD2,SMAD3,SP7,TBP,TGFA,THBS1,TIMP3,TJP2,TOP2A,TRPC3,VDR,VEGFA	342 (21)
FGF2	growth factor	1.14E-26	ADAMTS5,ANGPT2,BCL2,BDNF,CCK,CCL2,CCND1,CCND2,CSN2,CXCL12,CYR61,EFNB2,EPAS1,ETS1,FAS,FGF2,FGFR3,FLT1,FN1,FOXO1,FOXO4,FSHR,GDNF,GJA1,GREM1,IGF1,IGF1R,IGFBP5,IRS1,KRAS,LEF1,LOX,LYVE1,MET,MITF,NGFR,NR3C1,PDGFA,PLAU,PPP1R12A,PRKCE,RUNX1,RUNX2,SCD,SERPINE1,SFRP1,SNAI2,SOX9,SP7,SPRY2,TGFB2,TGFBR3,THBS1,TIMP3,TOP2A,VEGFA,XIAP,YWHAZ,ZEB1	359 (25)
phorbol myristate acetate	chemical drug	1.90E-26	ABCA1,ACSL4,ACTB,ADAM17,ADRB3,ANGPT2,BCL2,BDNF,CALCR,CAV2,CCL2,CCND1,CCND2,CD163,CD28,CDK5R1,CEBPA,CFTR,CREBBP,CREM,CUL3,CYR61,DAB2,E2F3,ECE1,EFNB2,EGF,EIF4E,EIF4EBP2,ERBB4,ETS1,ETS2,FAS,FGF2,FKBP5,FLT1,FOSB,GCLC,GJA1,GLIS1,GLS,GTF2B,HMGA2,HNRNPK,IFNGR2,IGF1,IGFBP5,IL11,IL12B,IL6R,INHBB,IRF1,ITGAL,JUND,KLF5,LYVE1,MAF,MMP8,MYH1,NFAT5,NFATC1,NPR3,NRP1,NTS,PAK2,PDGFA,PDPK1,PGR,PIM1,PLAU,PPP1R12A,PRK…	384 (23)
HGF	growth factor	2.06E-25	AKAP12,ANGPT2,APAF1,ARPC5,BCL2,CALCR,CASP10,CCL2,CCL7,CCND1,CD28,CD40,CDC6,CELSR1,COL4A1,CUL3,CYR61,DUSP6,DYRK1A,EDN1,EFNB2,ETS1,FKBP5,FLT1,FN1,FOSB,GAB1,GAK,GRB10,IGF1,IL11,IL12B,IL6ST,ITGB8,KITLG,LYVE1,MET,NFATC1,NRP1,ORC2,PDGFA,PIM1,PLA2R1,PLAU,PLXNA2,PNRC1,RAB5A,RUNX2,SEMA3A,SERPINE1,SFRP1,SGK1,SLC1A2,SMAD5,SP7,SPRY2,TACR1,TGFA,TGFB2,TGFBR2,THBS1,TIMP3,TJP1,TNFAIP3,TNFAIP6,VDR,VEGFA,YWHAZ,ZEB1	345 (21)
dexamethasone	chemical drug	2.23E-25	ABCC1,ACTB,ACTG1,ADAM12,ADAM17,ADAMTS2,ADRB3,ADRBK2,ARG2,ASPH,BCL2,BDNF,BTG1,CALCR,CCL2,CCND1,CCND2,CD163,CD40,CEBPA,COL11A2,COL4A1,COL4A3,CSN2,CXCL12,CYR61,DAPK1,DLG1,DUSP16,DUSP5,EDN1,EFNA1,EGF,EIF1AX,EIF4E,ENC1,FGF2,FGF5,FKBP5,FLNB,FN1,FOSB,FOXO1,GAB1,GCLC,GCLM,GJA1,HELZ2,IFNGR2,IGF1,IGF1R,IGFBP5,IHH,IL11,IL12B,IL6R,IL6ST,INHBB,IRF1,IRS1,IRS2,ITPR2,JUND,KPNB1,LPAR1,LYVE1,MAF,MAP3K5,MAPK1,MAPK3…	385 (20)
PD98059	chemical - kinase inhibitor	1.86E-24	ABCA1,AKAP12,ANGPT2,AP2B1,BCL2,BDNF,CCK,CCL2,CCND1,CCND2,CD40,CDH2,CDK5R1,CEBPA,COL4A1,CREM,DUSP5,DUSP6,E2F3,EDN1,EPAS1,ETS1,FGF2,FKBP5,FN1,FOSB,GDNF,GJA1,GSK3B,HMGA2,HNRNPA2B1,IGF1,IGF1R,IL12B,JUND,LIFR,MAPK1,MAPK3,MCF2L,MET,MITF,MXD1,MYCN,MYH1,MYH4,PDGFA,PGR,PIK3R1,PIM1,PLA2G4A,PLAU,PTGER4,ROCK1,RUNX1,RUNX2,SCARB1,SERPINE1,SIRPA,SLC8A1,SMAD3,SMAD4,SNAI2,SOD1,SP7,SPRY2,THBS1,TOP2A,TRPC6,VAPA,VDR…	333 (20)
EGF	growth factor	1.34E-23	ACSL4,ADAM17,ARF6,BCL2,CCND1,CCND2,CREM,CSN2,CYR61,DDX5,DUSP5,DUSP6,E2F3,EDN1,EPAS1,EPS15,ETS1,ETS2,FGF2,FLT1,FN1,FOSB,FSHR,GAK,GJA1,GSK3B,HNRNPK,HOXB5,IGF1,IGF1R,IGFBP5,IRS1,JUND,KRAS,LIMK2,MAPK1,MAPK3,MYCN,NRP1,PGR,PLAU,PPIB,RAB5A,RUNX1,RUNX2,SCD,SERPINE1,SH2B3,SLC1A2,SMAD3,SNAI2,SNAP25,SP1,SPRY2,TBP,TGFA,TGFBR2,TGIF1,THBS1,TIMP3,TJP1,VAMP2,VDR,VEGFA,XIAP	353 (20)
TP53	transcription regulator	1.77E-22	ABCC1,ACTB,ADD3,ADRB3,ADRBK2,AKAP12,ALDH1A2,APAF1,ARHGAP5,BCL2,BTG1,CAMK2D,CAP1,CCL2,CCND1,CCND2,CDC6,CEBPA,CHUK,COL4A1,CXCL12,CYR61,DAPK1,DKK1,DLG1,DUSP5,DYRK1A,E2F5,EDN1,EFNA1,EGF,ELF4,ELK4,FAS,FBXW7,FGF2,FKBP5,FN1,FOXO1,GSK3B,H2AFX,HMGCR,HNRNPA2B1,HSPD1,IGF1,IGF1R,IGFBP5,IL21R,IRS1,KITLG,KLF4,KPNB1,LASP1,MAP2K4,MAP4K2,MAPK1,MAPK3,MDM4,MET,MYO6,NCK2,NR6A1,NRP1,PAFAH1B2,PARD6B,PARVA,PDCD6IP,PDE4…	352 (19)
progesterone	chemical - endogenous mammalian	3.53E-22	ACTB,ADCYAP1,ADRA2A,ALDH1A2,BCL2,BDNF,CCL2,CCND1,CD1D,CD40,CDH2,CFTR,CITED2,CNR1,CSN2,CXCL11,CXCL12,DKK1,DLC1,E2F3,EFNA1,EGF,ENC1,EPAS1,FKBP5,FLT1,FN1,FOXO1,FSHR,GABRB2,GCH1,GJA1,HMGCR,IGF1,IGFBP5,IHH,IL12B,IL6R,IRS1,IRS2,KLF5,MRC1,MYCN,NR1H3,NRP1,PFKFB3,PGR,PIK3R1,PPP2R5A,PTGER4,RAP1B,SCD,SFRP4,SGK1,SLC27A1,SMAD2,STAT5B,TACR1,TGFB2,TGFBR3,TIMP3,TJP2,VEGFA,YWHAG,ZEB1,ZFHX3	320 (23)
trichostatin A	chemical drug	7.72E-22	ABCA1,ACTB,ADAMTS5,ADCY1,AKAP12,APAF1,BCL2,BTG1,CCND1,CCND2,CD1D,CD28,CDC6,CEBPA,COL11A2,CREBBP,CREM,DLC1,DNMT3B,DUSP16,FAS,FGFR3,FLT1,FRS2,GCLC,HMGCR,IL12B,IRF1,MAF,MRC1,MXD1,MYCN,NFATC1,NOTCH2,NR1H3,NRP1,PAFAH1B1,PBX1,PGR,PIM1,PLAU,PLCE1,PMAIP1,PPP1R12A,PTEN,RAD23B,RARB,ROCK1,RUNX2,RUNX3,SEMA3A,SFRP1,SFRP4,SGK1,SLC1A2,SLC8A1,SMAD4,SMARCA4,SP1,TGFBR2,THBS1,TIMP3,TLR4,TOP2A,UBE2H,VEGFA,WASF1,ZEB1	314 (22)
AGT	growth factor	1.70E-21	ADAM12,ADAM17,ADAMTS5,ADD3,ANGPT2,ARHGEF9,BCL2,CCL2,CCND1,CCND2,COL11A2,COL4A1,CREB5,CREM,DAB2,EDN1,EFNB2,ETS1,FGF2,FLT1,FN1,GABRB3,GJA1,GSK3B,HMGCR,IGF1,IGF1R,IGFBP5,IL6ST,INHBB,KITLG,KLF5,NOTCH3,NPR3,PDGFA,PIK3R1,PLAU,PTEN,PTGFR,SCARB1,SEMA6A,SERPINE1,SGK1,SLC1A1,SLC8A1,SOX6,SP1,SRGAP3,SSH2,TFRC,TGFA,TGFB2,TGFBR2,TJP1,TLN2,VEGFA,WASL,ZEB1,ZEB2	413 (27)
Cg	complex	1.87E-21	ACTB,ADCYAP1,ARNT,BCL2,BDNF,BTG1,CCL2,CCND2,CDC6,CDH2,CEBPA,CREM,DUSP6,EFNB2,EIF4E,ELK3,EPAS1,FAS,FZD4,GJA1,HMGA2,HMGCR,IGF1,IGF1R,IL11,INHBB,IRS2,KLF4,MAF,MAPK3,NPR3,NRP1,PFKFB3,PGR,PKIA,PLAU,PLXND1,PMAIP1,PTGFR,RORA,RPS6KB1,RUNX1,RUNX2,SCARB1,SFRP4,SMAD2,SMAD4,SPRY2,TGFB2,TGFBR3,TNFAIP6,VEGFA,XIAP	352 (21)
IL1B	cytokine	4.26E-21	ADAMTS5,BCL2,BDNF,CASP10,CCL2,CCL7,CD40,CEBPA,CFTR,CREM,CXCL11,CXCL12,DAB2,DDX5,DUSP5,EDN1,EFNA1,EIF4E,EPAS1,ETS2,FAS,FGF2,FGFR3,FKBP5,FLT1,FN1,FOSB,FOXO1,GCH1,GCLC,GJA1,GSK3B,HELZ2,IGF1,IGFBP5,IL11,IL12B,IL6R,IRF1,IRS1,IRS2,ISL1,ITGB8,JUND,LIFR,LOX,MEF2C,MMP8,MYLK,NFAT5,NR1H3,NRP1,PAX6,PDE4B,PIM1,PLA2G4A,PLAU,PPARGC1A,PTGFR,RARB,RORA,RUNX2,SCARB1,SEMA3A,SERPINE1,SLC12A1,SLC1A2,SLC1A3,SLC25A4,SLC…	319 (19)
U0126	chemical - kinase inhibitor	4.65E-21	ABI2,ADRBK2,BCL2,BDNF,CCL2,CCND1,CCND2,CDK5R1,CEBPA,CFTR,COL4A1,CXCL11,DAB2,DUSP5,DUSP6,EDN1,EGF,EIF1AX,ETS1,FGF2,FKBP5,FN1,FOSB,GCLC,GDNF,GJA1,GSK3B,IHH,IL12B,IRF1,JUND,KLF5,LIFR,MAPK1,MAPK3,MET,NFATC1,PAX6,PGR,PLAU,PPP2R3A,ROCK1,RUNX1,RUNX2,RXRG,SERPINE1,SGK1,SH2B3,SIRPA,SMAD3,SNAI2,SOX9,SP7,TBP,TGFA,TGFB2,TGFBR2,THBS1,TIMP3,TNFRSF11B,VEGFA	353 (23)
EGFR	kinase	7.55E-21	ACTB,ANGPT2,BCL2,BTG1,CCL2,CCND1,CDK6,CUL3,CXCL12,DAG1,E2F3,EFNB2,EGF,EPS15,ERBB3,ERBB4,HMGA2,HNRNPA2B1,HNRNPK,IGF1,IGFBP5,IRF1,JUND,LEF1,MARCKS,MET,NFIB,PBX1,PLAU,PLCG1,PTEN,PTGER4,RUNX1,RUNX2,SERPINE1,SFRP1,SNAI2,SOX9,SPRY2,TGFA,THBS1,TNFAIP6,TNFRSF11B,VDR,VEGFA,ZEB1,ZEB2	353 (23)
forskolin	chemical toxicant	8.84E-21	ABCA1,ACTB,ADCYAP1,AKAP12,ARHGEF5,BCL2,BDNF,CALCR,CCK,CCND1,CCND2,CDC42SE1,CDH2,CFTR,CREM,CTNND1,DAB2,DAPK1,EDN1,FAS,FKBP5,FN1,FOSB,FOXO1,FSHR,GFRA1,GJA1,HTR2C,IGF1,IGF1R,IGFBP5,IL11,INHBB,IRS2,ITPR2,JUND,KITLG,KLF4,MAP3K5,MAP4K4,MAPK1,MAPK3,MET,MITF,PDE4B,PGR,PLAU,PMAIP1,PPARGC1A,PTEN,PTPN1,RAB5A,RAB5C,RARB,RUNX1,RUNX2,SCARB1,SERPINE1,SGK1,SLC1A2,SMAD3,SP1,TFE3,THBS1,TJP1,TLK1,TNFAIP3,TNFAIP6,TN…	375 (24)
CTNNB1	transcription regulator	1.13E-20	ABCC1,ACTB,ACVR2A,ALDH1A3,BCL2,CCL7,CCND1,CCND2,CDH2,CELSR1,COL4A1,CPSF4,CSN2,CXCL12,CYR61,DKK1,DNAJC6,EDN1,EPHB2,ERBB3,FAS,FGF5,FN1,FZD7,GDNF,GJA1,GREM1,HSPE1,IGF2BP1,IGFBP5,IHH,INHBB,IRS1,ISL1,ITGAL,KLF5,LEF1,MAP3K11,MECOM,MITF,MYLK,NFATC1,NGFR,NRP2,ORC4,PAX3,PDE4B,PLAU,PPP3CA,RUNX2,SCD,SERPINE1,SFRP1,SFRP4,SGK1,SLC12A2,SLC1A2,SNAI2,SOX11,SOX9,SP7,TCF4,TGFA,TIMP3,TJP1,TNFRSF11B,VEGFA,ZEB1	314 (23)
Tgf beta	group	2.03E-20	ABCA1,ADAM12,BCL2,CALCR,CCL2,CCND1,CCND2,CDH2,CDK6,CYR61,DAB2,EDN1,FGF2,FN1,FSCN1,GCLC,GREM1,IGF1,IGFBP5,IL12B,JAK1,LOX,MAF,MET,MXD1,MYCN,NEDD9,NFAT5,PDGFA,PLAU,RNF111,RORA,RUNX1,RUNX2,RUNX3,SERPINE1,SMAD2,SMAD4,TGFA,TIMP3,TNFRSF11B,VEGFA	310 (19)
IGF1	growth factor	3.61E-20	ANGPT2,BCL2,BDNF,CCND1,CCND2,CYR61,DDX5,DLG4,EDN1,EFNB2,EGF,EIF1AX,EIF4E,EPAS1,FN1,FOSB,FOXA1,FOXO1,FSHR,GDNF,GPD2,H2AFX,HMGCR,IFNGR2,IGF1,IGF1R,IGFBP5,IRS1,IRS2,LASP1,MAPK1,MAPK3,MYCN,NR3C1,PGR,PIM1,PLAU,PPP3CA,PTEN,RARB,RUNX2,SCD,SERPINE1,SLC23A2,SNAI2,SP1,SP7,THBS1,TJP1,TLR4,TNFRSF11B,UBE2B,UBTF,VEGFA,XIAP	307 (22)
miR-1-3p (and other miRNAs w/seed GGAAUGU)	mature microrna	9.66E-20	ARCN1,ARF3,ARHGEF18,ASH2L,BCL2,BDNF,CAP1,CHST11,DDX5,GAK,GCH1,GJA1,GPD2,HACD3,HAND2,HDAC4,HSPD1,IGF1,KCNJ2,LASP1,MEF2A,MET,NOTCH2,NOTCH3,NRP1,PICALM,PIM1,POLA1,PPIB,RAB11FIP2,THBS1,TIMP3,TPM3,TPM4,TSPAN4,TWF1,UHMK1,UST,UTRN
SMAD4	transcription regulator	9.66E-20	ANGPT2,CAB39,CCL2,CCND1,CCND2,CDH2,CITED2,DAPK1,FSCN1,GJA1,HMGA2,IL11,IL12B,LEF1,LPAR1,MET,MYCN,NOTCH3,PLAU,PTEN,PTK2B,RUNX1,RUNX2,SCD,SERPINE1,SGK1,SLC23A2,SLC25A4,SMAD2,SMAD3,SMAD4,SNAI2,SP7,TGFB2,THBS1,TIMP3,TNFAIP6,TPM3,VEGFA	296 (18)
OSM	cytokine	1.02E-19	ABCA1,ABCC1,ADAM17,ADAMTS5,ANGPT2,ARF6,ARHGEF12,ATP2B4,BAIAP2,CASK,CCL2,CCND1,CCND2,CDH2,CEBPA,CLIP1,CSNK2A2,CXCL12,DAPK1,EPHB2,ERBB3,ETS2,FGF2,FN1,FSHR,GAB1,IL6R,IL6ST,IRF1,IRS1,ITGAL,LIFR,MARCKS,MMP8,MRC1,NEDD4,NEDD4L,NOTCH3,NRAS,PAK2,PDGFA,PFKFB2,PFKFB3,PLA2G4A,PLAU,PTEN,PTPN11,RAD17,RORA,RUNX1,SERPINE1,SLC16A3,SMAD4,SMAD5,STK4,TIMP3,TNFRSF11B,TOP2A,TRRAP,USP46,VDR,VEGFA,ZC3HAV1	339 (20)
FOS	transcription regulator	1.13E-19	ABCC1,ACTG1,ADAM12,ALDH1A3,ARNT,ARPC5,ASAP1,BDNF,CAMK2D,CCL2,CCND1,CLIP1,CREBBP,CTNND1,DLG1,ENAH,FGF2,FN1,FOSB,FOXA1,FZD5,GAK,GJA1,GSK3B,HSP90B1,IGFBP5,IKBKAP,IL11,IL12B,IRS2,KITLG,LOX,MAP4K4,MET,MMP8,MXD1,NFATC1,NR3C1,NTS,PARD6B,PGR,PLAU,PRKCE,PRPF4B,PTPRD,RBBP4,RUNX1,SCD,SEMA3A,SEMA6D,SERPINE1,SFRP4,SIRPA,SMAD5,SNAI2,TACR1,TNFRSF11B,TSC1,UTRN,VEGFA,YWHAZ,ZAK,ZEB1	281 (19)
PTEN	phosphatase	1.61E-19	ANGPT2,ARHGAP5,ASPH,BCL2,BTG1,CASP7,CCNC,CCND1,CD40,CDK6,CITED2,CSN2,CXCL11,DYRK1A,EDN1,EFNB2,EGF,EPAS1,ERBB3,ETS1,FAS,FLT1,FOXO1,HMGCR,IFNGR2,IGF1R,IGFBP5,IRS2,JUND,KLF5,MET,NGFR,NTS,PDPK1,PIK3R1,PIM1,PLAU,PPARGC1A,PPP2R5A,PTEN,PTPRK,RAP1A,RBL2,RPS6KB1,RUNX1,SCD,SERPINE1,SMAD2,SMAD4,SMARCA4,SPRY2,STAT5B,TGFA,THBS1,TNFRSF11B,VEGFA	385 (23)
D-glucose	chemical - endogenous mammalian	2.34E-19	ABCA1,ACTB,ADRBK1,ANGPT2,BCL2,CACNA1D,CAP1,CBL,CCL2,CCND1,CCND2,CDK5R1,CEBPA,CNR1,COL4A1,CREM,DNAJB11,DYRK1A,EDN1,ERO1B,FAS,FGF2,FN1,GCH1,GJA1,GREM1,HMGCR,HNRNPK,HSPD1,IGF1,IGF1R,IL6ST,IRS2,ITPR2,KDELR2,NR3C1,NTS,PAX3,PAX6,PDPK1,PFKFB3,PLCG1,PPARGC1A,PPIB,RAP1B,SCD,SERPINE1,SGK1,SLC1A3,SLC8A1,SNAP25,SOX9,SPHK2,TFRC,TGFA,TGIF1,THBS1,TLR4,TXNRD1,VAMP2,VEGFA	372 (25)
benzyloxycarbonyl-Leu-Leu-Leu aldehyde	chemical - protease inhibitor	3.81E-19	ACTB,ARNT,CCL2,CCND1,CCND2,CEBPA,CHUK,DAG1,EIF4E,EPAS1,ETS1,FAS,FGF2,FOXO1,GCH1,HNRNPA2B1,HSP90B1,HSPD1,IRS1,IRS2,ITPR2,MITF,MYCN,NR3C1,PAK2,PAX6,PGR,PMAIP1,PPM1D,PTEN,PTGFR,PXN,RGS7,RPS6KB1,RUNX2,SLC1A1,SLC27A1,SMAD2,SOD1,SP7,TJP1,VDR,VEGFA,XIAP	336 (21)
NR3C1	ligand-dependent nuclear receptor	1.10E-18	ABCA1,ACTB,ACTN2,ARHGEF3,BAG4,BCL2,BDNF,BTG1,CASP10,CASP7,CCL2,CCND1,CEBPA,CSN2,CYR61,DAG1,DDX5,DUSP16,EDN1,EFNA1,ENC1,FKBP5,FN1,FOXO1,GAB1,GRM5,IGF1,IGF1R,IL11,IL12B,IRF1,JUND,MAP4K3,MAPK1,MAPK3,MBD2,MDM4,MMP8,NAIP,NGFR,NR3C1,PAK2,PAK6,PAX3,PDE4B,PDGFA,PIK3R1,PIK3R3,PPP3CA,PRKCE,PRPF40A,PTK2B,ROCK1,RUNX2,SCARB1,SERPINE1,SGK1,SLC38A1,SNAI2,THBS1,TIMP3,TNFAIP3,TNFAIP6,TNFRSF11B,UBE2K,VDR,YWHAG,YWH…	350 (20)
dihydrotestosterone	chemical - endogenous mammalian	1.12E-18	ABCA1,ACTB,ADCYAP1,ADRB3,ALDH1A3,BCL2,CCND1,CCND2,CDC6,CDH2,CEBPA,COL4A1,CSNK2A1,DDX5,DLG4,EFNA1,EGF,FGF2,FKBP5,FN1,FOXO1,FSHR,GOSR1,GTF2B,HMGCR,HMGN1,IGF1,IGF1R,IGFBP5,IL12B,IL6ST,INHBB,IRS2,KPNA1,LEF1,LOX,MAF,MYH4,MYLK,NR3C1,PIAS3,PLAU,PMAIP1,POU2F1,PTGER4,RAB3B,RUNX2,SCD,SFRP4,SGK1,SLC1A3,SLCO1B1,SMAD3,SNAI2,SRGAP2,TGFB2,TGFBR2,TGFBR3,THBS1,VEGFA,ZEB1	344 (18)
HTT	transcription regulator	1.82E-18	ABCA1,ACTN2,ADAMTS2,ADAMTS5,ADRA2B,ADRBK1,AKAP12,ARHGEF7,AZIN1,BAIAP2,BDNF,BMP3,CBX5,CCK,CCND1,CEBPA,CHUK,CITED2,CNR1,COL4A1,COX15,CPLX2,CREBBP,DLG4,DUSP5,DUSP6,EBF1,FBXW7,FN1,GCLC,HMGCR,HSPD1,HSPE1,IGFBP5,KCNJ12,KCNJ2,KLF4,KLF5,LOX,MED1,MYH1,NDUFA3,NEFL,NFIB,NGFR,NR1D2,NTS,PDE4B,PFN2,PPARGC1A,PPP3CA,RARB,RXRG,SFRP1,SGK1,SIRPA,SLC12A2,SLC1A2,SLC1A3,SNAP25,SOD1,SP1,SP3,TFRC,THRB,TIMP3,TNFSF13,UBE2…	307 (22)
WNT3A	cytokine	1.90E-18	ALDH1A3,BCL2,BDNF,CCND1,CCND2,CDH2,CEBPA,COL11A2,CXCL12,CYR61,DKK1,DNAJC6,EDN1,EPAS1,ERBB3,FGF5,FN1,GDNF,GSK3B,IGF2BP1,IGFBP5,IL12B,IRS1,IRS2,KITLG,LEF1,MEF2C,MITF,NGFR,PAX3,RUNX2,SOX9,SP7,TCF4,TGFB2,THBS1,TIMP3,TNFRSF11B,VEGFA	254 (18)
ERK1/2	group	2.74E-18	ABCA1,ANGPT2,BCL2,CCK,CCL2,CCL7,CCND1,CCND2,CD40,CEBPA,DAPK1,DKK1,ECE1,EDN1,EFNB2,ETS1,FGF2,FKBP5,FLT1,FOXO1,GJA1,IGF1R,IL11,IL12B,IRS2,MAP3K11,MAPK1,MAPK3,MED1,MYCN,PFKFB4,PLAU,PTGER4,PTPN11,RUNX2,SERPINE1,SGK1,SNAI2,SOX9,TACR1,TBP,VEGFA,ZEB1	345 (20)
Vegf	group	3.64E-18	AKAP12,ANGPT2,APAF1,BCL2,CCL7,CD40,CDC6,CELSR1,COL4A3,CXCL12,CYR61,DUSP5,DUSP6,EDN1,EFNA1,EFNB2,ERBB3,ETS1,FAS,FGF2,FKBP5,FLT1,FN1,FOSB,GAB1,GRB10,IHH,IL11,IL6ST,INHBB,ITGB8,KITLG,LEF1,LPAR1,LRAT,LYVE1,MET,MYCN,NFATC1,NRP1,PDGFA,PLAU,PLXNA2,SFRP1,SGK1,SMAD5,TACR1,TGFBR2,TJP1,TNFRSF11B,VEGFA,YWHAZ,ZEB1	321 (24)
cycloheximide	chemical reagent	5.54E-18	ACTB,ADCY1,ADCYAP1,ATP2B4,BDNF,CCK,CCL2,CCND1,CITED2,CYR61,EDN1,FAS,FGF2,FN1,FOSB,GCLC,GCLM,GJA1,HMGA2,IGF1,IGFBP5,IRS2,JUND,KLF3,KLF5,MXD1,MYCN,NR1H3,NR3C1,PDGFA,PFKFB3,PGR,PLAU,PMAIP1,PXN,RUNX2,SCARB1,SCD,SERPINE1,SP1,TGFA,TGFBR2,THBS1,TNFAIP3,TNFAIP6,TNFRSF11B,VDR,VEGFA,XIAP	353 (23)
SP1	transcription regulator	1.51E-17	ABCA1,AKAP12,BCL2,BDNF,CCL2,CCND1,CCND2,CD28,CD40,CDH2,CDK6,CEBPA,CITED2,CSNK2A1,CXCL12,DLC1,FAS,FGF2,FLT1,FN1,GABRA4,GJA1,HDAC4,HMGCR,IGF1,IGF1R,IL21R,IRF1,MET,MRC1,MYCN,NCOA3,NGFR,PDGFA,PGR,PIM1,PLA2G4A,PLAU,PMAIP1,PTPN1,RUNX2,SCARB1,SERPINE1,SGK1,SLC25A4,SMAD3,SNAP25,SOD1,SP1,TEAD1,TGFB2,TGFBR2,TGFBR3,THRB,TNFAIP3,TXNRD1,VDR,VEGFA	352 (23)
prostaglandin E2	chemical - endogenous mammalian	2.19E-17	ANGPT2,BTG1,CALCR,CASP7,CCL2,CCND1,CD40,CREM,CXCL12,ETS1,FAS,FLT1,FN1,FOSB,FOXO1,GJA1,IGF1,IGF1R,IGFBP5,IL12B,MITF,MRC1,NEDD9,NR1H3,NRP1,PDE4B,PGR,PLA2G4A,PLAU,PTGER4,RAB5A,RUNX2,SLC12A1,SP1,SP7,TCF4,TGFA,TGFBR3,THBS1,TJP1,TNFAIP6,TNFRSF11B,VEGFA	321 (20)
actinomycin D	chemical drug	2.44E-17	ABCA1,ACTB,BCL2,BDNF,CCK,CCL2,CCND1,CD28,CDH2,CYR61,EDN1,EPAS1,ETS1,FAS,FN1,GCH1,HMGA2,IGF1R,IGFBP5,IRF1,IRS1,IRS2,ITPR2,MADD,PFKFB3,PLAU,PMAIP1,PXN,SERPINE1,SLC27A1,TACR1,TGFA,UBE2B,UBE2D1,VDR,VEGFA,XIAP	321 (23)
curcumin	chemical drug	3.59E-17	ABCA1,ABCC1,ADAM17,ADAMTS5,BCL2,BDNF,CASP10,CCL2,CCND1,CCND2,CDK6,CEBPA,DAPK1,DLG4,EDN1,EIF4E,ETS1,FAS,FGF2,FOSB,GCLM,GSK3B,HSP90B1,IGFBP5,IRS1,JUND,MAPK3,NOTCH2,PIAS3,PIM1,PLAU,PPARGC1A,PTEN,RUNX2,SCARB1,SERPINE1,SOD1,SOX9,SP1,SP3,TFRC,TGFBR2,TIMP3,TLR4,TOP2A,VEGFA,XIAP	343 (21)
hydrogen peroxide	chemical - endogenous mammalian	3.70E-17	ADAM17,ADRBK1,APAF1,BAG4,BCL2,CCL2,CCND1,CDC6,CNR1,CREBBP,DKK1,DUSP16,EDN1,ENC1,EPAS1,ETS1,ETS2,FAS,FGF2,FN1,FOXO4,HMGCR,IGF1R,IRS1,KITLG,KLF4,KRAS,MITF,MMP8,NOTCH3,PIM1,PKIA,PPARGC1A,PPM1D,PTEN,PTGER4,RPL31,RUNX2,RUNX3,SERPINE1,SGK1,SNAI2,SOD1,SP1,TFRC,TGFBR3,TLR4,TNFAIP3,TRPC6,TSPAN4,VDR,VEGFA,WNK1	351 (21)
NFKBIA	transcription regulator	4.09E-17	ADAMTS5,BCL2,CCL2,CCNC,CCND1,CCND2,CD40,CDC6,CFTR,CXCL11,CXCL12,DAG1,DUSP6,FAS,FGF2,FN1,FSCN1,FZD7,GCH1,HOXB5,IL11,IRF1,KLF5,LIFR,NR6A1,PDGFA,PICALM,PIK3R1,PIM1,PLAU,PTEN,RGS3,ROCK1,SFRP1,SGK1,SLC12A2,SLC16A2,SLC1A2,SMAD4,SOD1,SOX9,SPTBN1,TACR1,TFRC,TGFB2,TIMP3,TLR4,TNFAIP3,TNFRSF11B,UBE2H,VEGFA,XIAP,YWHAZ	288 (18)
EDN1	cytokine	5.00E-17	ACTB,ADAM12,ADAM19,ARF6,BCL2,CCND1,CDH2,COL4A1,CTNND1,EDN1,EIF3J,FGF2,FN1,FOSB,GJA1,HAND2,MITF,NFATC3,PDGFA,PLAU,PRKCE,PTGER4,PXN,SERPINE1,SLC1A2,SLC8A1,SOD1,THBS1,TIMP3,TPM3,TPM4,TRPC6,UBTF,VEGFA,XIAP	377 (22)
nitric oxide	chemical - endogenous mammalian	5.30E-17	APAF1,BCL2,CASP7,CCND1,CXCL12,DAG1,DUSP6,ECE1,EDN1,FAS,FLT1,GCLC,GCLM,IL12B,NR3C1,PMAIP1,PPARGC1A,PPM1D,RAD23B,RXRG,SGK1,SLC23A2,SOD1,TFRC,THBS1,TIMP3,TNFSF13,TNFSF13B,TXNRD1,VEGFA,XIAP,ZFHX3	277 (17)
ESR1	ligand-dependent nuclear receptor	8.84E-17	BCL2,BMPR2,CAV2,CCL2,CCND1,CEBPA,CREBBP,CRKL,CSN2,CXCL12,EDN1,EFNA1,EGF,FAS,FOXA1,FSHR,GJA1,GREM1,HMGCR,HSPA13,IGF1,IGF1R,IGFBP5,INHBB,IRS1,IRS2,NCOA1,NCOA3,NGFR,NOTCH3,PGR,POLA1,PPARGC1A,PTEN,RBBP4,RPS6KB1,RUNX2,SCARB1,SERPINE1,SGK1,SLCO1B1,SMAD3,SNAI2,SOX9,TGFA,TNFAIP3,TNFAIP6,TNFRSF11B,TNPO1,VEGFA	322 (19)
calcitriol	chemical drug	1.81E-16	ADAM19,ALDH1A2,ANGPT2,ARHGEF3,BCL2,CACNA1D,CALCR,CASP7,CCNC,CCND1,CD40,CDC6,CDK5R1,CEBPA,COL4A1,CYR61,EDN1,EPHB2,ERBB3,FAS,FGFR3,FN1,GIT1,HSPD1,IGF1,IGF1R,IGFBP5,IL12B,KLF4,LPAR1,MAF,MRC1,NEDD9,NFATC1,PGR,PLCG1,PTEN,PTGFR,RUNX1T1,SLC8A1,SOD1,SPRY2,TGFB2,THBS1,TJP1,TJP2,TLK1,TLR4,TNFAIP3,TNFRSF11B,VDR,VEGFA,XIAP	344 (21)
HRAS	enzyme	1.86E-16	ACTB,ACTG1,ADRA2A,ALDH1A3,ARF6,ASAP1,BCL2,CCND1,CCND2,CHST11,COL4A1,CSN2,CXCL12,DNMT3B,DUSP6,ELK3,ETS1,FAS,FGF2,FN1,FOSB,GJA1,HNRNPA2B1,IGF1R,IGFBP5,KLF3,KLF5,KRAS,LASP1,MAPK1,MAPK3,MET,MYCN,MYL12A,NRP1,PDGFA,PDPK1,PLA2G4A,PLAU,PTEN,PTPRS,PXN,RARB,RBBP4,SERPINE1,SIRPA,SMAD3,SMAD4,SOD1,SP1,SP3,SPRY2,TBP,TGFB2,THBS1,TIMP3,TOP2A,TRPC6,TSPAN6,VEGFA	318 (19)
Ca2+	chemical - endogenous mammalian	1.87E-16	ADCYAP1,BCL2,BDNF,CCK,CCND1,CCND2,CREM,CYR61,E2F3,E2F5,EDN1,FGF2,FN1,GLS,HMGCR,IGF1R,IL12B,IL6R,IRF1,IRS2,ITPR2,JUND,KLF4,MEF2A,MXD1,MYH2,NGFR,PLCG1,RUNX2,SCARB1,SERPINE1,SGK1,SNAI2,TCF4,TLR4,TRPC6,U2AF2,VDR,VEGFA	364 (21)
estrogen	chemical drug	1.89E-16	ABCA1,ABI2,BCL2,BDNF,CCK,CCL2,CCND1,CFTR,CXCL12,CYR61,DLG4,EGF,EPAS1,ERBB3,FAS,FN1,GJA1,HMGCR,IGF1,IGF1R,IGFBP5,IHH,IRS1,NCOA3,NGFR,NTS,PGR,PIM1,PTEN,RAG1,RET,SCARB1,SMAD3,SOD1,TGFA,TGFB2,TNFRSF11B,TOP2A,TSPAN4,VDR,VEGFA	354 (21)
JUN	transcription regulator	3.72E-16	AKAP12,BDNF,BTG1,CCL2,CCND1,CCND2,CDK5R1,DKK1,EDN1,FAS,FGF2,FN1,FOXA1,GCLC,GDNF,GJA1,GSK3B,GTF2B,HNRNPA2B1,IGF1R,IL12B,IRS2,ITGB8,LPAR1,MAPK3,MCF2L,MET,MMP8,NFATC1,NTS,PARD6B,PARVA,PGR,PLA2G4A,PLAU,PRKCE,PTEN,PTPRD,SCD,SERPINE1,SGK1,SLC8A1,SNAI2,THBS1,VDR,VEGFA,XIAP,YWHAG,ZEB1	352 (22)
BMP7	growth factor	9.20E-16	ALDH1A2,BMPR2,CCL2,CEBPA,DKK1,EDN1,FN1,GJA1,GRB10,GREM1,IGF1,IGF1R,IGFBP5,IRS1,KLF4,MAP3K5,MAPK3,PAX6,PIK3R1,PPARGC1A,RNF111,RUNX2,SERPINE1,SMAD2,SMAD5,SP7,VEGFA	317 (22)
LDL	complex	1.07E-15	ABCA1,ARG2,BCL2,CCL2,CCND1,CD40,CREM,CXCL11,ECE1,ELF5,FOSB,GCLC,GCLM,HMGCR,HSP90B1,IGF1,IGF1R,IL12B,ITPR2,LASP1,MMP8,NLK,NR1H3,PLAU,PMAIP1,PTEN,SCARB1,SERPINE1,SMAD3,TGFBR2,TGFBR3,TLR4,TNFAIP3,TNFAIP6,UBE2K,VEGFA,YES1	304 (19)
camptothecin	chemical drug	1.45E-15	APAF1,BCL2,CCL2,CCL7,CCND1,CD1D,CD40,CDK6,CHST11,CTNND1,DGKZ,DKK1,DLG1,DUSP6,EDN1,ENC1,FAS,FLT1,FOSB,FOXO1,FSCN1,FZD7,GRB10,H2AFX,IRF1,MAP2K4,MAP3K11,MAP4K4,MEF2C,MYO6,NECTIN1,NR3C1,NRP1,PAK2,PBX1,PIK3C2B,PIP4K2B,PLCL2,PMAIP1,POU2F1,PPM1D,PPP3CA,PTEN,PTGER4,PTPN1,PTPRK,RASA1,RGS3,SERPINE1,SPRY2,SPTBN1,STAT5B,TFRC,TLK1,TLN2,TNFAIP3,TNFAIP6,TPM4,VEGFA,WNK1,XIAP	295 (17)
STAT3	transcription regulator	1.73E-15	ANGPT2,ARG2,BCL2,CASP7,CCL2,CCNC,CCND1,CCND2,CD40,CDH2,CEBPA,CSN2,DKK1,DNMT3B,EPAS1,FAS,FGF2,FN1,FSCN1,GJA1,IGF1R,IGFBP5,IHH,IL11,IL12B,IL6R,IL6ST,IRF1,KLF4,MAF,MITF,MRAS,PAX3,PAX6,PGR,PIM1,PLA2G4A,PLAU,PMAIP1,POU2F1,PPARGC1A,RET,RORA,SERPINE1,SGK1,SLC1A3,SOX6,TCF4,THBS1,VDR,VEGFA	333 (20)
SMAD7	transcription regulator	2.21E-15	ACVR1B,ACVR2A,ACVR2B,ADAMTS2,BMPR1B,BMPR2,CCL2,CDH2,CITED2,DNMT3B,FAS,FN1,IL12B,MET,SCD,SERPINE1,SMAD3,SOX9,SP1,TGFA,TGFB2,TGFBR2,TIMP3,TPM3,VDR,VEGFA,XIAP	276 (18)
lactacystin	chemical - protease inhibitor	2.80E-15	ACTB,CBL,CCL2,CCND1,CCND2,EIF4E,FAS,FOXO1,GCLC,GJA1,HNRNPA2B1,HSP90B1,IGFBP5,IL12B,IRS1,IRS2,MYCN,NEDD9,NR1H3,NR3C1,PAK2,PMAIP1,PRKCE,PTEN,PXN,RUNX2,SLC1A1,SMAD4,SP7,THRB,TXNRD1,VDR,XIAP	352 (21)
VEGFA	growth factor	4.03E-15	ANGPT2,ARG2,BCL2,CCL2,CCND1,CREBBP,CXCL12,CYR61,DUSP5,E2F3,EDN1,EFNB2,ETS1,ETS2,FGF2,FLT1,FN1,GJA1,GRB10,IGFBP5,MEF2C,MYCN,NRGN,PIM1,PLAU,PPARGC1A,RAB5A,RUNX1,RUNX2,SERPINE1,SET,SNAI2,THBS1,TJP2,VEGFA	320 (20)
mir-1	microrna	4.78E-15	BDNF,CAP1,CCND2,EDN1,FN1,GJA1,HDAC4,HSPD1,IGF1,IGF1R,LASP1,MET,NOTCH3,PICALM,RASA1,TWF1,UTRN,VEGFA
FN1	enzyme	6.09E-15	BCL2,CALCR,CASP7,CCL2,CCND1,CDH2,CDK6,CSNK2A1,EIF4B,FGF2,FN1,IRS1,JUND,MARCKS,PGR,PLAU,PTGER4,PXN,RBBP4,RUNX2,SDCBP,SERPINE1,SMARCA4,SNAI2,SOX9,TCF4,TGFBR2,THBS1,U2AF2,UBE2B,UBE2H,XIAP,YWHAZ	266 (23)
PI3K (complex)	complex	8.20E-15	ABCA1,ADAM12,BCL2,CCL2,CCND1,CCND2,CDH2,CDK5R1,ETS1,FN1,FOXO1,GCLC,GCLM,GJA1,HMGCR,IGF1,IGF1R,IL12B,KRAS,LASP1,LEF1,MAP2K4,MAP3K5,MEF2C,MITF,MRC1,NFATC1,NRAS,PIM1,RBL2,SEMA6D,SERPINE1,SGK1,SOX9,SP1,THBS1,TLR4,VEGFA,XIAP	315 (20)
resveratrol	chemical drug	9.25E-15	ADAM17,APAF1,BCL2,BDNF,CCL2,CCND1,CCND2,CDK6,CHUK,CREBBP,DAPK1,ECE1,EDN1,EGLN1,FAS,FN1,FOXO1,FOXO4,HMGCR,IL12B,ITGAL,JUND,MITF,NFATC1,PDGFA,PGR,PLAU,PPARGC1A,PTPN11,RICTOR,ROCK1,SERPINE1,SOD1,TFRC,TGFB2,TNFRSF11B,VDR,XIAP,ZEB1	379 (24)
FAS	transmembrane receptor	9.29E-15	BCL2,CCL2,CCL7,CD1D,CDK5R1,COL4A1,CTNND1,DGKZ,EFNA1,FAS,FLT1,FOSB,FOXO1,FSCN1,IRF1,ITGB8,JUND,MAP2K4,MAP4K4,MEF2C,MET,NECTIN1,NR3C1,PAK2,PIK3C2B,PIP4K2B,PLAU,PLCL2,PTGER4,PTPN1,RASA1,RGS3,RUNX2,SERPINE1,SPTBN1,TFRC,TLK1,TLN2,TNFAIP3,TNFAIP6,TNFRSF11B,TPM4,VEGFA,WNK1,XIAP	261 (21)
estrogen receptor	group	1.24E-14	AGO1,BCL2,BDNF,CAV2,CCND1,CCND2,COL4A1,EDN1,EGLN2,ERBB3,ERBB4,ETS1,FGF5,FGFR3,FN1,IGF1,IRS1,NEDD9,NOTCH3,PDGFA,PDGFD,PGR,PLAU,PMAIP1,SERPINE1,SMAD3,SMAD4,TGFA,TGFB2,TGFBR2,TGFBR3,TIMP3,TLR4,VEGFA,ZEB1	344 (21)
MYC	transcription regulator	1.81E-14	ACSL4,ACTB,ACVR2A,AKAP12,ANGPT2,ARF3,ARHGEF7,BCL2,BDNF,CASP10,CCND1,CCND2,CDH2,CDK6,CEBPA,CHP1,CHST15,COL4A1,DDX5,DKK1,DUSP5,DUSP6,E2F3,EBF1,EDN1,EGLN1,EIF4E,FAS,FGF5,FKBP5,FN1,GCLC,GCLM,GJA1,GLS,GTF2B,HSPA14,HSPD1,HSPE1,IGF2BP1,IL12B,IRS1,ITGAL,JARID2,KLF4,KRAS,LOX,MAPK3,MITF,MRC1,MYCN,NFAT5,NFATC3,NRP1,NUDT21,PFKFB3,PLAU,PMAIP1,PRDX3,PTEN,RBBP4,ROCK1,SCARB1,SDCBP,SERPINE1,SFRP1,SGK1,SLC16A3,SLC…	333 (23)
SB203580	chemical - kinase inhibitor	2.26E-14	BCL2,CASP10,CCK,CCL2,CCND1,CD2AP,CD40,CDH2,CDK5R1,CXCL11,EFNA1,EGF,ETS2,FAS,FN1,FOSB,GJA1,IL11,IL12B,JUND,LIFR,MITF,MMP8,MXD1,PDE4B,PDGFA,PLAU,PPARGC1A,RGS7,RUNX1,RUNX2,SERPINE1,SGK1,SMAD3,TGFB2,THBS1,TIMP3,TNFAIP6,TNFRSF11B,TRPC6,VDR,VEGFA,XIAP	315 (19)
TGFB3	growth factor	2.31E-14	ADAM12,ADAM19,BCL2,CDH2,CYR61,ETS1,FGF2,FN1,FOSB,GJA1,JUND,LEF1,SCD,SERPINE1,SMAD2,SNAI2,TGFBR3,THBS1,TIMP3,TJP1,TNFRSF11B,VEGFA,ZEB2	324 (18)
AKT1	kinase	2.43E-14	BCL2,CCL2,CCND1,CCND2,CD40,COL4A1,CSN2,DLG4,FAS,FGF2,FN1,FOXO1,GCLC,GCLM,HMGCR,IGF1R,IGFBP5,IL12B,IRS1,IRS2,NFATC1,PGR,PIK3R1,PPARGC1A,SCD,SEMA6D,SERPINE1,SLC1A2,SNAI2,TGFB2,TGFBR3,THBS1,VCP,VEGFA,XIAP	359 (25)
BMP2	growth factor	2.46E-14	ALDH1A2,BCL2,BMPR2,CCND1,CXCL12,DKK1,EGF,FGF2,FN1,FOSB,FOXO1,GFRA1,GREM1,IGFBP5,IHH,KLF4,LRP5,MEF2C,MRAS,NFAT5,PLXNA2,RET,RUNX2,RUNX3,SMAD4,SOX6,SOX9,SP7,TIMP3,TNFRSF11B,VDR,VEGFA	326 (24)
IL6	cytokine	3.34E-14	ABCA1,ABCC1,ACVR2A,ADAMTS5,ADRBK1,BCL2,BDNF,CALCR,CASP7,CCK,CCL2,CCL7,CCND1,CD163,CD40,CDC6,CEBPA,DUSP16,DUSP6,ERBIN,ETS2,FAS,FN1,FSCN1,IGF1,IGFBP5,IL11,IL12B,IL6R,IL6ST,IRF1,IRS1,JAK1,JUND,LIFR,MAF,MET,MMP8,MRAS,NR3C1,NRAS,PDGFA,PIM1,PLAU,POU2F1,PTGER4,PTGFR,RAG1,RASA1,RORA,SENP2,SERPINE1,SGK1,SLC12A2,SP7,TFRC,THBS1,TLR4,TNFRSF11B,TOP2A,VEGFA,WASF3,XIAP	311 (20)
PGR	ligand-dependent nuclear receptor	4.23E-14	ALDH1A3,ARNT,BTG1,CCND1,CDC6,CEBPA,DDC,DPYSL2,EIF1AX,ENC1,EPAS1,FKBP5,FN1,FOXO1,GRB10,IGFBP5,IL12B,IRS2,KLF4,KLF5,MYCN,NEDD9,PFKFB3,PGR,PLAU,RUNX1,STAT5B,ZEB1	356 (22)
E2F1	transcription regulator	5.51E-14	ANGPT2,APAF1,BCL2,CASP7,CBX5,CCND1,CCND2,CD2AP,CDC6,CEBPA,CITED2,CRKL,CTNNBIP1,E2F3,EYA3,FAS,FGF2,FGFR3,FLT1,FOXO1,HLTF,HMGN1,HNRNPK,HSP90B1,HSPD1,HSPE1,IGF1,IRS1,IRS2,MAF,MAP3K5,MEIS1,MYCN,NCOA3,NRP1,PIK3R1,POLA1,RBBP4,RCOR1,SAFB,SERPINE1,SNRPC,SP1,STAM,TOP2A,TXNRD1,VCP,VEGFA	191 (11)
wortmannin	chemical - kinase inhibitor	6.34E-14	BCL2,CCL2,CCL7,CCND2,DLG2,E2F3,EIF1AX,ERBB3,FN1,GCLC,IGF1,IGF1R,IL12B,IRF1,IRS1,IRS2,KRAS,M6PR,NRAS,PDPK1,PGR,PLAU,PTGER4,PXN,RAP1A,SCARB1,SERPINE1,SLC1A1,SP1,TFRC,VEGFA	283 (21)
cyclic AMP	chemical - endogenous mammalian	7.30E-14	ABCA1,ADCYAP1,ADRA2A,ARG2,BCL2,BDNF,CCL2,CCND1,CCND2,CDH2,CEBPA,CREM,FGF2,FLT1,FN1,FSHR,GABRB3,GCH1,GJA1,IGF1,IGFBP5,MITF,MYLK,NFATC1,PDE4B,PGR,PLA2G4A,PPARGC1A,RARB,SCARB1,SERPINE1,SLC12A1,SOX9,SP1,TGFA,YWHAG	317 (19)
medroxyprogesterone acetate	chemical drug	8.68E-14	ANGPT2,BCL2,BDNF,CCL2,CCND1,COL4A3,CYR61,DNMT3B,ETS1,FAS,FGF2,FN1,FOXO1,GCH1,IL12B,IL6R,KLF5,MET,MYLK,PGR,PLAU,SGK1,SP1,SP3,VEGFA	360 (23)
EGR1	transcription regulator	1.04E-13	BAIAP2,CASP7,CCL2,CCND1,CCND2,CDK5R1,CREM,FAS,FGF2,FLT1,FN1,GDNF,HMGCR,IGF1R,JUND,MXD1,PDGFA,PLAU,PTEN,PTPN1,SERPINE1,SGK1,SLC12A2,SNAI2,SOD1,TGFBR2,THBS1,TLR4,VEGFA	340 (18)
GNA12	enzyme	1.19E-13	ARHGEF12,ARHGEF7,ARPC5,BAIAP2,BCL2,CFL2,GCLC,GCLM,IRS1,JAK1,PAK2,PDGFA,PIK3R1,PXN,RRAS2,SOS1,TRPC6,TXNRD1,VEGFA,WASL	248 (16)
ERG	transcription regulator	1.32E-13	ARHGAP24,ARHGEF6,CAMK1D,CLIP1,CNR1,COL11A2,DAAM1,ELMO1,ETS1,FKBP5,FLNB,FLT1,FOSB,GAK,LEF1,MAGI1,MAP3K5,MET,MYCN,PARVA,PIM1,PLAU,POU2F1,PTPN11,PXN,RCAN2,RGS3,TGFBR2,THBS1,UTRN,WASF3
Lh	complex	1.45E-13	ACTB,AKAP12,ARHGEF5,BDNF,CCND2,CHUK,CTNND1,DAB2,DAPK1,FKBP5,GJA1,GNB1,INHBB,MAP3K5,MAP4K4,MBD2,NLK,PGR,PMAIP1,PTPN1,RAB5A,RAB5C,RGS7,RUNX1,RUNX2,SFRP4,SGK1,SMARCA4,TGFB2,THBS1,TLK1,TNFAIP3,TNFAIP6,TNFRSF11B,VEGFA	357 (21)
ERK	group	1.59E-13	ABCA1,ARG2,BCL2,CCK,CCL2,CCND1,CD1D,CDK5R1,DNMT3B,DPYSL2,EDN1,ETS1,FGF2,FN1,FOXO1,GCLC,IL12B,IRS1,KLF5,MAP4K4,MYLK,NOTCH3,PLAU,ROCK1,RUNX2,SERPINE1,SNAI2,SP7,SPTBN1,TGFA,THBS1,TRPC3,VEGFA	342 (20)
PDGF BB	complex	2.04E-13	ADD3,AKAP12,ARG2,BMP3,CAV2,CCL2,CCL7,CCND1,CYR61,DAB2,DUSP5,DUSP6,EDN1,ETS1,ETS2,FLT1,FN1,FOSB,GDNF,GJA1,GREM1,HDAC4,HMGCR,IGF1,IGF1R,KRAS,MYH1,NPR3,PDGFA,PFN2,PIM1,PLAU,RXRG,SCD,SERPINE1,SGK1,SLC1A1,THBS1,TNFAIP3,VEGFA	366 (21)
CEBPB	transcription regulator	3.04E-13	ADRB3,ALDH1A2,BCL2,BDNF,CCL2,CCL7,CCND1,CCND2,CDC6,CEBPA,CFTR,CSN2,DAB2,DAPK1,DDX5,E2F3,EFNB2,FAS,GSK3B,HSPD1,HSPE1,IGF1,IL12B,IRS1,IRS2,ITGAL,NR1H3,NRP1,PLA2G4A,PLXND1,PPARGC1A,PTGER4,PTGFR,RORA,RUNX2,SCARB1,SCD,SERPINE1,SGK1,SLC12A2,SMAD2,TNFAIP6,USP33,VDR	255 (22)
methylprednisolone	chemical drug	3.16E-13	ADAM17,AGO1,AZIN1,BAIAP2,BDNF,BTG1,CACNA1D,CAMK1D,CCND1,CDH2,CITED2,CREM,CSNK2A1,DAB2,DGKZ,DUSP6,ECE1,EFNA1,EPN2,FN1,FOXA1,GCH1,GCLC,GCLM,HACD3,HSP90B1,IGF1,IL6R,IL6ST,IRF1,KRAS,LOX,LYVE1,MAP3K1,NFIA,NFIB,NR1H3,NR3C1,PKIA,PLAU,PNRC1,PTPN1,RBL2,SERPINE1,SGK1,SIRPA,SLC6A13,TFRC,THRB,TIMP3,TNKS2,TOP2A,UBE2B	321 (20)
PTH	other	4.21E-13	ADD3,BCL2,CCL2,CCND1,CREM,CXCL12,EFNB2,EIF4B,FN1,FOSB,GJA1,IGF1,IGFBP5,IL11,IL6R,LEF1,PDGFA,PLAU,PXN,RUNX1,RUNX2,SFRP4,SLC12A1,SMAD3,TJP2,TNFRSF11B,VDR	285 (24)
Ins1	other	5.03E-13	ACTB,APAF1,BDNF,CCK,CCND1,CEBPA,CSN2,EDN1,FGF2,FOXA1,HMGCR,HNRNPK,IGF1,IGF1R,IGFBP5,IL6ST,IRS1,IRS2,LIFR,MAPK1,MAPK3,NR1H3,PGR,PIK3R1,PIKFYVE,PPIB,PTEN,RBL2,RPS6KB1,RUNX2,SCD,SERPINE1,SLC27A1,SNAP25,SP1,SP3,TIMP3,VAMP2,VEGFA	341 (22)
IL1	group	5.06E-13	ADAM17,ADAMTS5,BCL2,BDNF,CCL2,CD40,CXCL11,DDC,EDN1,FAS,FN1,FZD5,GDNF,GJA1,GLS,HMGCR,IGF1,IGF1R,IL11,IRF1,KITLG,LOX,LRAT,MAPK1,NCOA1,NGFR,NR1H3,NRP2,PDGFA,PLA2G4A,PPARGC1A,RORA,RUNX2,SERPINE1,SOX9,TLR4,TNFAIP3,TNFAIP6,TNFRSF11B,VEGFA	333 (19)
NFkB (complex)	complex	6.21E-13	ADRA2A,ALDH1A3,BCL2,BDNF,CAMK2D,CASP7,CCK,CCL2,CCL7,CCND1,CCND2,CD40,CFTR,CREM,CSN2,CSNK2A1,CXCL11,CXCL12,CYR61,DUSP5,EDN1,EFNA1,ETS1,FAS,FGF2,FGF5,FN1,GCH1,GCLC,GDNF,IL12B,IRF1,ISL1,ITGAL,ITGB8,KLF3,MYLK,PLAU,PMAIP1,PPM1D,RRAS2,RUNX1,SENP2,SERPINE1,SMAD3,TACR1,TFRC,TLR4,TNFAIP3,TNFAIP6,TNFRSF11B,TRPC3,TRPC6,VEGFA,XIAP	285 (19)
HIF1A	transcription regulator	6.66E-13	ADAM17,AKAP12,BCL2,CCND1,CDH2,CITED2,CXCL12,CYR61,EDN1,EGLN1,EIF4E,EPAS1,ETS1,FLT1,FN1,FSCN1,GJA1,H2AFX,IGF1,IGFBP5,INHBB,IRS2,LIFR,LOX,MEF2C,MET,MITF,NEFL,PDGFA,PFKFB3,PFKFB4,PMAIP1,RET,SERPINE1,SFRP1,SOX9,TCF4,TFRC,TGFA,TGFB2,VEGFA	302 (20)
doxorubicin	chemical drug	7.72E-13	ABCC1,APAF1,BCL2,BTG1,CAMK2D,CAPN6,CCND1,CD40,CREM,CYR61,DUSP5,E2F3,EDN1,FAS,GCLC,H2AFX,HAND2,HIPK2,IRF1,MEF2C,MET,MRC1,MYO6,NOTCH3,PIK3R3,PMAIP1,PPM1D,PTEN,RBL2,RUNX1,SLC25A4,SMAD2,SMAD3,SMAD4,SOD1,SOX9,TGFA,TNFSF13,TOP2A,UBE2B,VEGFA,XIAP	294 (19)
Akt	group	7.74E-13	BCL2,CCL2,CCND1,CCND2,CXCL12,EPAS1,ERBB3,ETS1,FAS,FN1,GSK3B,IGF1,IGF1R,IL12B,LEF1,NRP2,PGR,PMAIP1,PPARGC1A,PTGER4,RUNX2,SCARB1,SEMA6D,SERPINE1,SLC1A2,SLC8A1,SNAI2,THBS1,TJP1,UTRN,VEGFA,XIAP	314 (21)
BMP4	growth factor	9.91E-13	ACVR2A,ACVR2B,ALDH1A2,BCL2,CCND1,CYR61,EIF4A2,GJA1,GREM1,HMGA2,KLF4,LEF1,MITF,MYCN,NGFR,RET,RUNX2,RUNX3,SCARB1,SMAD5,SNAI2,SOX9,SP7,TNFRSF11B,VEGFA	291 (20)
epigallocatechin-gallate	chemical drug	9.97E-13	ANGPT2,BCL2,CALCR,CCL2,CCND1,CEBPA,CYR61,EDN1,FAS,FN1,FOSB,GCLC,GJA1,IGF1R,IL12B,IL6ST,IRF1,JUND,MAP3K5,NFATC1,PGR,PLAU,PRKCE,SERPINE1,SFRP1,SMAD4,SNAI2,SP1,TFRC,TLR4,VEGFA,XIAP	360 (22)
LEP	growth factor	1.25E-12	ADRB3,ANGPT2,APPL1,BCL2,BDNF,CASP10,CCK,CCL2,CCND1,CD40,COL4A1,CSN2,CYR61,DGKZ,DUSP6,EDN1,FAS,FLT1,GCLC,GDNF,GSK3B,HMGCR,IGF1,IL12B,IRS1,IRS2,ISL1,JUND,LIFR,NR3C1,NTS,PGR,PPARGC1A,RUNX2,SCARB1,SCD,SERPINE1,SLC27A1,SNAP25,SOD1,THBS1,TIMP3,TNFRSF11B,VEGFA	308 (21)
IL15	cytokine	1.29E-12	BCL2,BTG1,CCL2,CCND2,CD28,CD40,CDK6,CXCL12,DUSP5,DYRK1A,EDN1,ELK3,ETS1,FAS,HNRNPA2B1,HSPE1,IL12B,IL21R,IRF1,LEF1,MAF,MAPK1,MAPK3,MYH1,MYH2,PDE4B,PIM1,PMAIP1,PPARGC1A,SET,SMAD2,SMAD3,SOS1,TFRC,TGFBR2,TJP1,TJP2,TOP2A,TXNRD1,VDR,YES1	291 (19)
MAPK14	kinase	1.29E-12	ABCA1,BCL2,CCL2,CCND1,CD40,EFNA1,FAS,FLT1,FN1,GJA1,HAND2,HMGCR,IL12B,ITGB8,JUND,KITLG,MEF2C,NFATC1,NGFR,PLAU,PPARGC1A,PTEN,SGK1,SOD1,TOP2A,VDR,VEGFA	364 (21)
8-bromo-cAMP	chemical reagent	1.44E-12	ABCA1,ACSL4,ADRB3,ARG2,CREM,FAS,FGF2,FOXO1,FSHR,GCH1,GJA1,IGF1,IGF1R,INHBB,ITPR2,KITLG,LOX,PDE4B,PGR,PPARGC1A,PTGFR,SCARB1,SERPINE1,SGK1,SLC1A2,TGFB2,TGFBR3,VEGFA	369 (24)
Creb	group	1.85E-12	ABL2,ACVR2B,ADCYAP1,ARHGEF9,ARPC5,BCL2,BDNF,CCK,CCND1,CEBPA,CREM,EIF4EBP2,FAS,FSCN1,GJA1,IGF1,IL11,LASP1,MITF,NDUFA3,NEDD9,NTS,PDE4B,POLA1,PPARGC1A,RET,SLC8A1,SMAD4,SOD1,SP1,TNFRSF11B,VEGFA	304 (20)
AR	ligand-dependent nuclear receptor	2.14E-12	ADCYAP1,ARHGEF7,BMPR2,CAV2,CCND1,CDH2,DYRK1A,EDN1,ELK4,ELMO1,EPAS1,ERBB3,FKBP5,FSHR,GDNF,GJA1,IGF1,IGF1R,IGFBP5,KCNJ2,KITLG,MRAS,NGFR,NR3C1,PDGFA,PFKFB2,PGR,PIAS3,PLAU,PMAIP1,PTEN,SERPINE1,SGK1,SMAD3,SNAI2,SOX9,TGFBR2,THBS1,TJP1,VEGFA	293 (19)
WT1	transcription regulator	2.33E-12	BCL2,CCND1,CD2AP,COL4A1,CREBZF,GRB10,IGF1,IGF1R,IL11,KLF4,KPNA1,KRAS,MED13,MYCN,NOTCH3,PDGFA,SERPINE1,SMC1A,SNAI2,SOS1,SOX9,THBS1,TIMP3,VDR,VEGFA	295 (17)
WNT1	cytokine	3.73E-12	CCND1,CCND2,CEBPA,CSN2,CSNK2A2,DKK1,EIF1AX,EIF4E,EIF4EBP2,ETS2,FN1,IGF1,IGF1R,KLF5,LEF1,MRAS,NOTCH3,PDPK1,RBL2,RUNX2,SERPINE1,TJP1,XIAP	307 (20)
ionomycin	chemical reagent	4.29E-12	ADRBK2,BCL2,BDNF,CCND2,EIF4E,EIF4EBP2,ETS1,ETS2,FOSB,GCH1,IL12B,ITGAL,ITPR2,JARID2,KCNJ2,MAF,NFAT5,NFATC1,NRP1,PIM1,PTPN1,PTPRK,PTPRS,RAD17,SGK1,SMAD2,STAT5B	314 (18)
TGFB2	growth factor	5.10E-12	ABCA1,CD40,EDN1,FAS,FN1,RGS3,RUNX1,RUNX1T1,SCD,SERPINE1,SMAD2,SMAD3,SNAI2,SP1,TGFB2,TGFBR3,THBS1,TNFRSF11B,VDR,VEGFA	387 (22)
mir-17	microrna	5.24E-12	ABCA1,CASP7,CCND1,E2F5,FAS,H2AFX,JAK1,LEF1,MAP3K5,NCOA3,PTEN,RBL2,RUNX1,SMAD2,THBS1,TNKS2	263 (17)
methylselenic acid	chemical reagent	5.34E-12	ADD3,CCND1,CDC6,DPYSL2,E2F5,FKBP5,FN1,FOXA1,HSP90B1,IGF1,IGF1R,IRF1,JAK1,KLF4,MAPK1,MAPK3,MXD1,NCOA1,NEDD4L,POLA1,PPM1A,PPM1D,PPP2R5A,PTEN,SCD,SGK1,SNAI2,TGFBR3,TNFAIP3,TOP2A,UBE2B,VEGFA,WASF1	333 (21)
Ras	group	5.36E-12	BCL2,CCK,CCL2,CCND1,CDK6,CEBPA,EDN1,FAS,IGF1,IL11,KLF5,LRAT,MAPK3,MET,MITF,PDGFA,PLAU,PTEN,SERPINE1,SNAI2,TBP,VEGFA,ZEB1	312 (21)
Insulin	group	5.37E-12	ACTB,ADRB3,ADRBK1,APPL1,ARG2,BCL2,CCL2,CCNC,CCND1,CEBPA,COL4A1,EDN1,EPAS1,FN1,FOSB,FOXO1,GCLC,GSK3B,HMGCR,HNRNPK,IGF1,IGF1R,IRS1,IRS2,NR1H3,PIK3R1,PPARGC1A,PTEN,PTPN11,SCARB1,SCD,SERPINE1,SP1,TGFA,TJP1,UBTF,VEGFA,XIAP	296 (21)
CD40LG	cytokine	5.40E-12	ADAM17,BCL2,BTG1,CCL2,CD1D,CD40,CDK6,CLIP1,DUSP5,FAS,FLT1,FOSB,FSCN1,GCH1,IL12B,IL21R,IRF1,JUND,MARCKS,MED1,NCOA3,PIM1,PLAU,PMAIP1,POLA1,PTPN1,PTPRG,RASA1,RUNX3,SERPINE1,SP1,SPHK2,STK4,TFRC,TGFB2,TGIF1,TNFAIP3,TNFAIP6,TNFRSF11B,TNPO1,VEGFA,XIAP	319 (20)
MGEA5	enzyme	5.97E-12	ACTG1,ADAM19,CCND1,CELSR1,CLDN12,DAB2,EFNB2,ERBB3,FLNB,FN1,FSCN1,HIPK2,HMGCR,IFNGR2,IGFBP5,IL6R,JAK1,MAP3K3,NOTCH2,PDCD6IP,PHKB,PIAS3,PLAU,PLCG1,TBP,TGFA,TGFBR2,TGFBR3,THBS1,TIMP3,TSPAN4
testosterone	chemical - endogenous mammalian	6.49E-12	ADRA2A,ADRA2B,ARG2,BCL2,BDNF,CCNC,CCND1,CDH2,CRK,EGF,FAS,FGFR3,FN1,FOSB,FSHR,HMGCR,HNRNPK,HSPD1,IGF1,IGF1R,INHBB,IRS2,JUND,KRAS,NGFR,PLAU,PRKCE,PXN,SMAD2,TGFA,TGFB2,TGFBR2,THBS1,TLR4,TNFRSF11B,TOP2A,UBE2B,YWHAZ	377 (24)
NOTCH1	transcription regulator	7.78E-12	ADAM19,BCL2,CCND1,CCND2,CEBPA,CYR61,DKK1,EFNB2,ERBB3,FGF2,FLT1,FOSB,IGF1R,IRF1,LEF1,LOX,LYVE1,MYLK,NGFR,NOTCH3,PTEN,RUNX2,RUNX3,SERPINE1,TGFB2,TGFBR2,TGFBR3,WASF1	326 (25)
E. coli serotype 0127B8 lipopolysaccharide	chemical - endogenous non-mammalian	8.90E-12	ADRA2A,BDNF,CCL2,CD40,CHST11,CHST7,CXCL12,FGF2,GDNF,GJA1,GNG2,IGF1,IL11,IL12B,IRF1,LIFR,LOX,NOTCH3,PRDX3,SLC1A2,SMAD3,SMAD4,TGFBR2,TGFBR3,TLR4,TNFRSF11B,TNFSF13B,VEGFA	234 (15)
Pkc(s)	group	1.02E-11	ABCA1,ARG2,ARNT,BCL2,BDNF,CCL2,CDC6,CYR61,EDN1,FAS,FGF2,FN1,HMGCR,HSP90B1,IL12B,IRS1,KCNJ2,MAP3K5,MAPK1,MAPK3,RARB,RBL2,SCARB1,SERPINE1,SLC1A2,SP1,VDR,XIAP	310 (24)
rosiglitazone	chemical drug	1.05E-11	ADRB3,BCL2,BDNF,CAV2,CCL2,CCND1,CD1D,CEBPA,CXCL11,ETS1,FN1,IGF1,IGFBP5,IL12B,IL21R,IRF1,IRS1,IRS2,ITGAL,KLF4,LOX,MET,NCK2,NR1H3,PIK3R1,POU2F1,PPARGC1A,PTEN,RARB,RORA,RUNX2,SCARB1,SCD,SERPINE1,SGK1,SLC12A1,SLC27A1,SOD1,SP1,THBS1,TLR4,VEGFA	303 (22)
IL4	cytokine	1.07E-11	ADAM19,ALDH1A2,ARG2,BCL2,BDNF,CALCR,CCL2,CCL7,CCND2,CD163,CD40,CDK6,CHST3,CHST7,CITED2,CLIP1,CSN2,CXCL11,EGLN1,FAS,FLT1,FN1,FOSB,GJA1,HIPK2,HMGCR,IGF1,IGF1R,IL12B,IRF1,ITGAL,JAK1,JUND,KITLG,LEF1,LIFR,MAF,MAPK1,MAPK3,MED1,MRC1,NCOA3,NEDD9,NFATC1,NR3C1,NRP1,PDE4B,PIM1,PLAU,POLA1,PPARGC1A,RAB5A,SIRPA,SPHK2,STK4,TACR1,TIMP3,TLR4,TNFRSF11B,VDR,VEGFA	286 (16)
CEBPA	transcription regulator	1.10E-11	ADRB3,AKAP12,ARG2,ARHGEF5,BCL2,BTG1,CCND2,CEBPA,CSN2,EFNB2,EIF4E,FLT1,FOXO1,GCH1,GJA1,GSK3B,HMGCR,IGF1,IL12B,IL6R,IRS1,IRS2,ITGAL,KLF5,MMP8,MYCN,NFATC1,NRP1,PFN2,PLXND1,PPARGC1A,PTGFR,PTPN3,RORA,RUNX2,RUNX3,SCD,SERPINE1,SOD1,TGFB2,THRB,TNFAIP6,VDR	322 (22)
mir-10	microrna	1.11E-11	ACVR1C,BMPR2,CCL2,CD40,CXCL11,CYR61,EPHB2,ERBB3,FGFR3,FOXA1,GJA1,IGF1R,IL6R,KLF4,MAF,SMAD2,SMAD4,VEGFA	293 (19)
cyclosporin A	biologic drug	1.23E-11	BCL2,BDNF,CAPN6,CASP7,CCL2,CCND1,CD163,CD1D,CD40,EDN1,EGF,FAS,FKBP5,FLT1,FN1,GJA1,H2AFX,HMGCR,HSPD1,IL12B,ITGAL,LYVE1,MAF,MRC1,MYH2,MYH4,NFAT5,NFATC1,NR3C1,PRKD3,PTEN,RUNX1,SCD,SDCBP,SERPINE1,SLC12A1,SLC23A2,SLC8A1,SLC8A2,SLC8A3,SOD1,TGIF1,UTRN,VEGFA	273 (17)
RB1	transcription regulator	1.42E-11	ACTB,ANGPT2,BCL2,CASP7,CBX5,CCND1,CDC6,CEBPA,CITED2,CSN2,E2F3,FAS,FGF2,FLT1,FN1,HACD3,IGF1,IGF1R,KPNA4,MAF,MAPK1,MAPK3,MEF2C,MEIS1,MET,PPARGC1A,RBL2,SAFB,SERPINE1,TGFB2,VEGFA,ZEB1,ZEB2	305 (24)
MAP2K1	kinase	1.47E-11	ABCC1,BCL2,CCL2,CCND1,CEBPA,DAB2,DKK1,DUSP5,DUSP6,FGF2,IGF1R,IRS1,JUND,MITF,MYCN,MYH2,PIM1,RAP2B,SCARB1,SIRPA,SMAD2,SMAD3,SNAI2,SP1,THBS1,VEGFA	303 (19)
butyric acid	chemical - endogenous mammalian	1.52E-11	ADCY1,BCL2,CAP1,CAPN7,CCK,CCNC,CCND1,CCND2,CDC6,CDK6,COL4A1,CREBBP,DAPK1,E2F5,ELK3,GAK,GCLC,IFNGR2,IL11,IL12B,IRF1,IRS1,ITPR2,KRAS,MXD1,MYCN,NRAS,NRP1,PLAU,PLCG1,PMAIP1,PTEN,PTPN1,RBBP4,SERPINE1,SGK1,SLC1A2,SOX9,STAT5B,TGFBR2,TIMP3,TWF1,XIAP	385 (22)
Pdgf (complex)	complex	1.84E-11	BCL2,CCL2,CCND1,CCND2,CDK6,COL4A1,EDN1,EIF4E,FGF2,FN1,FOSB,FOXO1,GJA1,IRS2,NOTCH3,PIK3R3,PLAU,SERPINE1,TIMP3,VEGFA	333 (23)
SHH	peptidase	1.95E-11	ANGPT2,BCL2,BMPR1B,CCND1,CCND2,DDC,FN1,FOXA1,GDNF,H2AFX,HAND2,IGF1,IGFBP5,LASP1,MEF2C,MYCN,PAX3,PAX6,RUNX2,SERPINE1,SFRP1,SNAI2,SOX9,SP7,TGFB2,TJP1	261 (22)
fulvestrant	chemical drug	2.13E-11	BCL2,BMPR2,CCL2,CCND1,CXCL11,CXCL12,CYR61,ERBB3,GJA1,H2AFX,IGF1,IGF1R,IGFBP5,INHBB,IRF1,IRS1,MAP3K11,MAPK1,NCOA3,PGR,PTEN,RBL2,SOD1,TBP,TFRC,TGFA,TGFB2,TGFBR3,TNFRSF11B,VEGFA,ZEB1	322 (21)
CSF1	cytokine	2.24E-11	BCL2,CALCR,CBL,CCL2,CCND1,CCND2,CD163,CEBPA,DUSP5,ETS2,FAS,FN1,HSP90B1,IGF1,IGF1R,IL12B,IL6ST,MAP3K3,MRC1,NFATC1,PGR,PLAU,RUNX1,SFRP1,THBS1,VEGFA	267 (19)
sirolimus	chemical drug	2.43E-11	ACTB,APPL1,ATP2B4,BCL2,CCND1,CCND2,CD40,CEBPA,CSN2,CSNK2A1,DLG4,EIF1AX,ERBB3,FAS,FN1,FSCN1,GCLC,HSP90B1,HSPD1,IGF1R,IGFBP5,IL12B,IRS1,IRS2,MRC1,NR3C1,NTS,PDPK1,PIK3R1,PIM1,PPARGC1A,RCAN2,RPS6KB1,RUNX2,SCD,SERPINE1,SLC1A2,SNRPC,SOD1,TNFRSF11B,TOP2A,TPM3,VEGFA	372 (24)
Jnk	group	2.59E-11	ABCA1,ALDH1A2,BTG1,CCL2,CCND1,CD40,CDH2,CXCL12,DKK1,EDN1,ETS1,FAS,FN1,GDNF,GJA1,IGF1,IL11,IL12B,JUND,MAP3K11,PLAU,PTEN,SERPINE1,SNAI2,SP7,TBP,TRPC3	322 (17)
PPARG	ligand-dependent nuclear receptor	2.77E-11	ABCA1,ACSL4,ADRB3,CAV2,CCL2,CCND1,CD40,CEBPA,CPLX2,CSN2,EDN1,ETS1,FN1,GAK,HMGCR,IGF1,IGFBP5,IHH,IRS1,IRS2,KLF4,NR1H3,PFKFB3,PHKB,POU2F1,PPARGC1A,PTEN,RARB,RUNX2,SCARB1,SCD,SERPINE1,SLC27A1,SOD1,TCF4,TGFBR2,TJP1,TLR4,VAMP2,VDR,VEGFA,YWHAG	325 (23)
SP3	transcription regulator	2.85E-11	ABCA1,AKAP12,ANGPT2,CCND1,CD2AP,CD40,CDH2,CDK5R1,CEBPA,CITED2,FAS,FLT1,GABRA4,HDAC4,IGF1,MET,MYCN,PGR,PLAU,PTPN1,SCARB1,SERPINE1,SGK1,SP1,TGFBR2,TGFBR3,TXNRD1,VEGFA	260 (19)
E. coli B5 lipopolysaccharide	chemical - endogenous non-mammalian	2.85E-11	CCL2,CCND1,CD40,CDK6,CEBPA,CLDN14,CRK,ETS2,GCLC,GCLM,IL11,IL12B,IL21R,IL6R,IL6ST,INHBB,IRF1,ITGAL,NEDD4L,PDE4B,PTEN,SERPINE1,SOD1,TGFB2,TGFBR2,TGFBR3,TGIF1,THBS1,TLR4,TNFAIP3,VEGFA,XIAP	277 (17)
miR-21-5p (and other miRNAs w/seed AGCUUAU)	mature microrna	3.23E-11	APAF1,BMPR2,CDK6,CFL2,FAS,IL6R,MARCKS,NFIB,PIK3R1,PTEN,SLC12A1,SPRY2,TGFB2,TGFBR2,TIMP3,TNFRSF11B	271 (18)
androgen	chemical drug	3.26E-11	BCL2,BDNF,CASP7,CCND1,EPS15,ERBB3,ETS1,FGF2,GJA1,IGF1,IGFBP5,IHH,KLF5,NR6A1,PIK3R1,PIM1,PTEN,PTPN1,PTPRK,RET,RUNX1,RUNX2,SMAD2,SMAD3,SOX9	305 (20)
let-7	microrna	5.57E-11	ACVR1C,CCND1,CDC23,CDC6,CDH2,CDK6,DLC1,E2F5,E2F6,FN1,HMGA2,IGF1R,IGF2BP1,KRAS,LEF1,MYCN,NRAS,RDH10,SMAD2,SMAD4,SOX9,THBS1,TLR4	261 (14)
DICER1	enzyme	5.73E-11	ACVR1C,ANGPT2,BDNF,CAMK2D,CCND1,CCND2,CYR61,DLG4,GNG2,IGF2BP1,KRAS,MAF,MITF,NFATC1,NGFR,NR6A1,PLAU,RET,RUNX1,SERPINE1,SFRP4,SPRY2,THBS1,TRPC3,TRPC6	264 (16)
HDAC1	transcription regulator	6.78E-11	AKAP12,ANGPT2,BDNF,CCND1,CCND2,CDC6,CEBPA,FAS,FLT1,GSK3B,H2AFX,MEF2C,MYH4,NFATC1,PAX3,PDGFA,PFKFB3,PLAU,PMAIP1,PPARGC1A,RAG1,RUNX2,SFRP1,SGK1,SLC1A2,SLC8A1,SOX9,TGFBR2,TOP2A	242 (20)
Sos	group	7.54E-11	ABCC1,ADAM12,ALDH1A3,ARNT,ASAP1,CAMK2D,CLIP1,CREBBP,CTNND1,DLG1,ENAH,GSK3B,IGFBP5,IRS2,KRAS,MAP4K4,MET,MXD1,PLAU,PRPF4B,RBBP4,RUNX1,SCD,SEMA6D,SIRPA,UTRN,YWHAZ,ZAK	254 (7)
H89	chemical - kinase inhibitor	7.55E-11	ABCA1,CCND1,CREBBP,CREM,FGF2,GDNF,GJA1,IGFBP5,ITPR2,MITF,NTS,PGR,PLAU,PPARGC1A,RUNX1,SERPINE1,SMAD3,SNAP25,SP1,TGFA,TNFAIP6,VEGFA	327 (23)
CD3	complex	8.68E-11	BCL2,BTG1,CBL,CCND1,CCND2,CD28,CDK6,CLIP1,CREM,DYRK1A,EIF4E,ELF5,ELK3,ETS1,ETS2,FAS,HMGN1,HNRNPA2B1,HSP90B1,HSPE1,IGF1,IGFBP5,IL12B,IL21R,IRF1,JAK1,KDELR2,LEF1,MAF,MAPK1,NAIP,NFAT5,NFATC1,PCYOX1,PDE4B,PLA2R1,PSMF1,PTEN,PTGER4,RAD23B,RORA,SLC23A2,SNRPC,SOS1,SP1,TFRC,THBS1,TNFAIP3,TOP2A,TXNRD1,UBE4A,VEGFA,YES1,ZFYVE9	256 (19)
SOX2	transcription regulator	1.03E-10	ACVR2A,APH1B,CCND1,CHST15,DUSP5,FGF5,GJA1,GSK3B,IGF1,IRS1,ISL1,JARID2,KITLG,KLF4,LEF1,MEF2C,MEIS1,MYCN,NOTCH3,NRP1,NUDT21,PAX6,SMAD4,SOX6,TEAD1,TGFB2,TIMP3,TXNRD1,VEGFA,ZFHX3	237 (10)
F2	peptidase	1.07E-10	ANGPT2,CCL2,CCND1,CCND2,COL4A1,CYR61,DAAM1,ECE1,EDN1,ETS1,FGF2,FLT1,FN1,FOSB,GREM1,IGF1,IGF1R,IGFBP5,MAP3K5,MAPK3,PDGFA,PLA2G4A,PMAIP1,PRKCE,RGS3,SERPINE1,TGFB2,THBS1,TNFAIP3,TRPC3,VEGFA	359 (22)
miR-16-5p (and other miRNAs w/seed AGCAGCA)	mature microrna	1.18E-10	BCL2,BDNF,CCND1,CCND2,CDK6,CFL2,CLDN12,E2F3,EIF4E,FGF2,HSP90B1,KPNA3,MAP2K4,MAPK3,NFIA,NOTCH2,NPR3,PAFAH1B2,PDCD6IP,PHKB,SLC12A2,SLC16A3,SLC38A1,TPM3,UBE4A,VEGFA,VTI1B
mir-145	microrna	1.29E-10	ABCA1,ADAM17,CD28,CDH2,CDK6,FSCN1,IRS1,KLF5,NFATC1,NRAS,ROCK1,SOX9,YES1
hydrocortisone	chemical - endogenous mammalian	1.43E-10	BMPR2,CCL2,CCND1,CCND2,CD163,CD40,CEBPA,CSN2,FAS,FGF2,FN1,GABBR2,HSPD1,IGF1,IGFBP5,NR3C1,SEMA6A,SERPINE1,SP1,TNFAIP3,TNFRSF11B,VAMP2	339 (17)
miR-17-5p (and other miRNAs w/seed AAAGUGC)	mature microrna	1.62E-10	BCL2,BMPR2,CCND1,CCND2,E2F3,H2AFX,ITGB8,JAK1,NCOA3,PTEN,RBL2,RUNX1,RUNX2,TGFBR2,VEGFA	250 (15)
TP63	transcription regulator	1.89E-10	ABI2,ALDH1A3,APAF1,CCND1,CCND2,CDH2,CDK6,CITED2,COL4A1,COL4A3,CYR61,DKK1,FAS,FN1,GREM1,HMGA2,IHH,ITGB8,MED1,PIK3R3,PLAU,PMAIP1,PTEN,RUNX1,RUNX2,SERPINE1,SH2B3,THBS1,TIMP3,UBE2H,VDR,VEGFA,ZEB1	322 (20)
POU5F1	transcription regulator	2.05E-10	ACVR2A,ASH2L,CCND1,CHST15,DUSP5,FAM208A,FGF5,FOXA1,HSPD1,IGF2BP1,IRS1,ISL1,JARID2,KLF4,MEF2A,MEF2C,MEIS1,NRP1,NUDT21,PAX6,PMAIP1,SIRPA,SMAD4,TEAD1,TGFB2,TXNRD1,VEGFA,YES1,ZFHX3
topotecan	chemical drug	2.07E-10	AKAP12,BTG1,CITED2,DUSP5,E2F3,ERBB3,ERBB4,FAS,FGFR3,FOSB,GRM5,HNRNPK,HSPD1,IRS1,MYCN,NFIA,PDE4B,PMAIP1,PPM1D,PPP3CA,PTPRK,ROBO2,SP3,TOP2A,UBE2B,VEGFA	217 (7)
TWIST1	transcription regulator	2.84E-10	BCL2,CCK,CCL2,CD40,CDH2,CELSR1,CSN2,CXCL12,EFNB2,ETS1,FAS,FGFR3,FN1,FOXO1,IGFBP5,MET,RUNX2,RUNX3,SNAI2,TGFBR2,TIMP3,ZEB1,ZEB2	291 (20)
genistein	chemical drug	2.99E-10	ADRBK1,BCL2,BDNF,CCL2,CCND1,CEBPA,CFTR,CITED2,CXCL12,DKK1,FBXW7,GCLC,GDNF,HMGCR,IGF1,IGF1R,JUND,KCNJ2,MAP3K1,NR1H3,NR3C1,PFKFB4,PGR,PIK3R1,PIM1,PTEN,RUNX2,SERPINE1,TNFRSF11B,VDR,VEGFA,XIAP,ZEB2	390 (24)
VHL	transcription regulator	3.13E-10	BCL2,CCND1,CDH2,CLTC,CXCL12,DAB2,EPAS1,FN1,HNRNPA2B1,MAF,MYL12B,NEDD9,PFKFB3,PMAIP1,RAP1B,RUNX1,SLC16A3,SLC1A3,TFRC,TGFA,VEGFA	278 (21)
tanespimycin	chemical drug	3.55E-10	BCL2,CCND1,CDK6,CHUK,DLG4,FAS,HNRNPA2B1,HSP90B1,IGF1R,IL6R,KRAS,NRAS,PDPK1,PLAU,PRDX3,SERPINE1,SNAI2,TNFAIP3,VEGFA,XIAP	355 (23)
YY1	transcription regulator	3.56E-10	BDNF,CASP7,CDC6,CFTR,COL19A1,CSN2,CXCL12,EFNA3,FAS,H2AFX,HMGCR,IGFBP5,MYH1,MYH2,MYH4,NGFR,NR3C1,PDGFA,PFN2,POLA1,RAB8B,RBBP4,SCARB1,SLC1A2,SLC23A2,SLC25A4,TCF4,TGFB2,TOP2A,VEGFA	323 (18)
ethanol	chemical - endogenous mammalian	3.57E-10	ABCA1,ADAM17,ADRBK1,ALDH1A3,BCL2,BDNF,CCL2,CCND1,CEBPA,CHUK,CNR1,DKK1,DUSP6,DYRK1A,EDN1,FAS,FOSB,GABRA4,HSP90B1,IL12B,MAP2K4,NGFR,NR3C1,PPARGC1A,PTEN,RORA,SCD,SERPINE1,SGK1,SLC1A2,SPTBN1,STAT5B,TBP,TGFB2,TLR4,VAMP2	296 (18)
mir-27	microrna	3.70E-10	ABCA1,EDN1,FBXW7,FLT1,IGF1,KRAS,MAP2K4,MET,RUNX1,SOCS6,SP1,SP3,SPRY2	216 (11)
COL18A1	other	3.77E-10	BCL2,CCL2,CCND1,EDN1,EFNA1,EFNB2,EGLN1,EPHB2,ETS1,FGF2,FN1,MAPK1,NRP1,PLAU,SERPINE1,SP3,THBS1,VEGFA	249 (20)
TNFSF11	cytokine	4.34E-10	BCL2,CALCR,CCL2,CCND1,CD40,CEBPA,CSN2,DAB2,DUSP16,ETS1,FAS,GCH1,GCLC,GRB10,HIPK2,IGF1,IL11,IL12B,ITGAL,NFATC1,NFATC3,NR1H3,PDGFA,PIM1,PTGER4,SENP2,SERPINE1,TLR4,TNFRSF11B,YWHAZ	289 (19)
STAT5A	transcription regulator	5.90E-10	ARNT,BCL2,CCND1,CCND2,CDK6,CEBPA,CSN2,DUSP5,EPAS1,FAS,FOSB,IGF1,IL6R,IL6ST,IRF1,MAF,MYH1,PIM1,RUNX2,SP1,STAT5B,TGFBR2,TPM3,XIAP,YWHAG	311 (22)
NCOA3	transcription regulator	6.07E-10	BCL2,CCND1,CDC6,CEBPA,FGF2,IGF1,IGF1R,IRF1,IRS1,MAPK1,NCOA3,PARD6B,PDPK1,PGR,RARB	324 (19)
miR-145-5p (and other miRNAs w/seed UCCAGUU)	mature microrna	6.16E-10	CLINT1,EIF4E,EIF4EBP2,FSCN1,IGF1R,IRS1,KLF4,KLF5,NDUFA4,PPP3CA,RASA1,RTKN,TPM3,USP46
Tnf (family)	group	6.29E-10	ADAMTS5,BCL2,BDNF,CCL2,CCND1,CD163,CD40,CXCL11,CXCL12,DKK1,GDNF,GFRA1,GJA1,IGF1,IL11,IL12B,MECOM,RUNX2,SERPINE1,SLC1A2,TACR1,TNFAIP3,TNFSF13B,XIAP	230 (17)
Growth hormone	group	6.75E-10	BCL2,CCND1,CCND2,CEBPA,CITED2,CSN2,FGFR3,FKBP5,FN1,FZD5,FZD7,IGF1,IGF1R,IGFBP5,NEDD9,PFKFB3,PIK3C2B,SCARB1,SGK1,TGFBR2,ZEB2	348 (21)
cholecalciferol	chemical - endogenous mammalian	7.73E-10	BCL2,BDNF,CALCR,CCL2,CD40,CEBPA,EDN1,IL12B,MYO6,PTPRB,RUNX2,RUNX3,SERPINE1,SP7,TGFBR2,TNFRSF11B,VDR	298 (21)
KRAS	enzyme	8.30E-10	ABCA1,BCL2,CCND1,CDH2,COL4A1,DUSP5,DUSP6,E2F5,EFNA1,FRAT1,GJA1,IRF1,KRAS,LOX,MYCN,MYLK,NR3C1,NRAS,PARVA,PIM1,PMAIP1,PTEN,PTK2B,ROCK1,SIRPA,SOX9,SPRY2,TGFBR2,THBS1,TNFRSF11B,TOP2A,VAPA,VCP,VEGFA,XIAP	309 (20)
deferoxamine	chemical drug	8.35E-10	ANGPT2,ARNT,BCL2,BDNF,CCND1,CCND2,CITED2,EGLN1,EPAS1,FLT1,HSPA13,IGF1,IGFBP5,MYCN,PFKFB3,PMAIP1,SERPINE1,SMAD2,SMAD4,TFRC,UBE2D1,VEGFA	293 (17)
arsenic trioxide	chemical drug	9.09E-10	BCL2,CASP10,CCND1,CDK6,FAS,FN1,GCLC,GCLM,H2AFX,HMGCR,IRF1,MAF,PTEN,RARB,SCD,TFRC,TGIF1,TXNRD1,VDR,VEGFA,XIAP	329 (21)
miR-141-3p (and other miRNAs w/seed AACACUG)	mature microrna	1.07E-09	CDK6,CTBP2,E2F3,ERBIN,MAP2K4,PMAIP1,PTPRD,STAT5B,TGFB2,ZEB1,ZEB2
nocodazole	chemical reagent	1.15E-09	ADRBK2,CHUK,GSK3B,MAP2K4,MAP4K2,MAPK1,MAPK3,PIM1,PPM1A,PPM1D,PRKCE,PTPN1,PTPN11,RPS6KB1,SCD,STK4,YES1	208 (7)
CNR1	g-protein coupled receptor	1.22E-09	ADRB3,BDNF,CNR1,DKK1,EGF,FGF2,GDNF,IGF1,IGF1R,NR3C1,PAFAH1B1,PAX3,PAX6,PIK3C2A,PLAU,PTK2B,RXRG,SCARB1,SOX6,TACR1,TJP1	356 (25)
raloxifene	chemical drug	1.32E-09	BCL2,CALCR,CCND1,CXCL12,ERBB3,FLNB,IGF1,INHBB,MAP3K11,NCOA1,NCOA3,PGR,ROCK1,SERPINE1,SMAD3,SOD1,TBP,TFRC,TGFA,TGFB2,TGFBR2,TIMP3,TNFRSF11B,TOP2A	277 (20)
mir-34	microrna	1.36E-09	BCL2,CCND1,CDK6,CPLX2,E2F3,LEF1,MDM4,MET,MYCN,NOTCH2,PLCG1,RUNX2	176 (13)
CHUK	kinase	1.47E-09	CCL2,CCND1,CHUK,CXCL12,DUSP6,EGF,ENAH,FAS,GCH1,IL11,IL12B,KLF5,LIFR,MXD1,MYH1,MYH2,NR6A1,PLAU,SFRP1,SGK1,SLC16A2,TGFA,TNFAIP3,TNFRSF11B,TNFSF13B,VEGFA	254 (15)
Nr1h	group	1.62E-09	ABCA1,ARG2,BCL2,CCND2,CD40,ECE1,EDN1,FLT1,IL12B,ITGAL,MED1,PPARGC1A,PPP3R2,RUNX3,SCARB1,SCD,SFRP1,SLC8A1,THBS1,TIMP3,TLR4	292 (19)
tamoxifen	chemical drug	1.88E-09	BCL2,BDNF,CAV2,CCND1,CDH2,CDK6,CYR61,ERBB3,ERBB4,HMGCR,HSP90B1,IGF1,IRF1,IRS1,MET,PGR,PTPRS,RBL2,SCD,SLC1A1,SLC1A2,SMAD3,SOX9,TGFA,TGFBR2,TLR4,VDR,VEGFA,ZEB2	282 (20)
5-azacytidine	chemical drug	2.01E-09	CXCL12,DKK1,HSP90B1,HSPD1,IRS2,ITGAL,LOX,MEF2A,PLAU,PNRC1,PPM1D,PTPRG,RARB,RUNX3,SOX11,SOX9,SP1,SP3,TGFBR2,THBS1
4-hydroxytamoxifen	chemical drug	2.32E-09	BCL2,CCND1,CEBPA,FOXA1,IGF1,IGF1R,NCOA1,NCOA3,NOTCH3,PGR,PTPN11,SGK1,SNAI2,TGFA,THRB,TNPO1,VDR,ZEB1	279 (20)
miR-27a-3p (and other miRNAs w/seed UCACAGU)	mature microrna	2.39E-09	CTNNBIP1,EFNB2,FBXW7,FOXO1,PMAIP1,RUNX1,SMAD3,SMAD4,SMAD5,SPRY2,THRB
ACVRL1	kinase	2.39E-09	ACTB,ANGPT2,BMPR2,CXCL12,EFNA1,EFNB2,LYVE1,PLAU,PXN,SERPINE1,VEGFA	146 (11)
PSEN1	peptidase	2.46E-09	ACTB,ACTG1,ARF6,BDNF,CAMK2D,CAP1,CCND1,CDH2,CDK5R1,CFL2,CLTC,CPLX2,DLG4,DNAJC5,DPYSL2,DYRK1A,FZD4,GJA1,GNB1,GNG2,HSPD1,HSPE1,IGF1,MAPK1,NCSTN,PAFAH1B2,PIK3R1,PMAIP1,SCARB1,SLC1A2,SNAP25,SOD1,TGFBR2,TPM3,VAMP2,XIAP,YWHAZ	299 (20)
CSF3	cytokine	2.62E-09	BCL2,CCND2,CDK6,CEBPA,CXCL12,DUSP6,EDN1,ETS1,GDNF,GJA1,HOXC9,HSPD1,IGF1,IL12B,MET,MMP8,NFATC1,PIM1,PRKCE,TFRC,TLR4,TNFAIP3,VEGFA	292 (16)
CD28	transmembrane receptor	2.63E-09	BCL2,BTG1,CBL,CCND1,CCND2,CDK6,CLIP1,CREM,EIF4E,HMGN1,IGF1R,IGFBP5,IL21R,IRF1,ITGAL,KDELR2,MAF,NAIP,NFATC1,PCYOX1,PDE4B,PLA2R1,PSMF1,PTEN,PTGER4,RAD23B,RORA,SNRPC,SP1,TFRC,THBS1,TNFAIP3,UBE4A,ZFYVE9	276 (18)
Laminin	complex	2.65E-09	CCL2,CCND1,CDK5R1,ETS2,FN1,PGR,PLAU,PXN,RUNX2,SERPINE1,SNAI2,TGFB2	316 (25)
streptozocin	chemical drug	2.79E-09	ANGPT2,BCL2,CEBPA,COL4A1,DNMT3B,EGF,FAS,FN1,FSHR,GREM1,HSPD1,IGF1,IGF1R,IRS1,IRS2,PDPK1,PPARGC1A,PTEN,RPS6KA6,RUNX2,SCD,SERPINE1,SMAD4,SOD1,TRPC3,VEGFA	333 (22)
KLF2	transcription regulator	2.81E-09	ANGPT2,CCL2,CD40,CDH2,CEBPA,COL4A1,EDN1,EFNA1,EPAS1,FGF5,FLT1,KITLG,MAP3K5,RGS3,RUNX2,SERPINE1,SOX9,TCF4,TFRC,TGFB2,THBS1	254 (17)
MBD3	enzyme	2.87E-09	CCND1,CCND2,CSNK2A1,DAAM1,EFNA5,FRAT1,FZD4,FZD5,FZD7,GSK3B,LRP5,MEF2A,PAX6,SCD,SENP2,SFRP1	175 (7)
15-deoxy-delta-12,14 -PGJ 2	chemical - endogenous non-mammalian	3.00E-09	BCL2,CAV2,CCL2,CCND1,CCND2,CXCL11,FLT1,FN1,GCLC,GCLM,IRF1,KLF4,MXD1,PLAU,RARB,RUNX2,SCARB1,SERPINE1,SOD1,SP1,TGIF1,TXNRD1,VEGFA,XIAP	347 (20)
trovafloxacin	chemical drug	3.10E-09	CEBPA,CLDN14,CRK,ETS2,GCLC,IRF1,NEDD4L,PDE4B,PTEN,SERPINE1,TGIF1,THBS1,TNFAIP3,VEGFA,XIAP	285 (16)
morphine	chemical drug	3.59E-09	ADRBK1,BCL2,BDNF,CCK,CCND1,CD2AP,CNR1,ERBB3,FAS,FOSB,IL12B,MAP3K1,MAPK1,MAPK3,NR3C1,PTEN,SLC1A1,SLC1A2,THBS1,TLR4	287 (19)
IL2	cytokine	3.62E-09	ABCC1,ACVR1B,BCL2,CCL2,CCND1,CCND2,CD28,CD40,CDC6,CDK5R1,CDK6,CEBPA,CSN2,CXCL12,DAPK1,DUSP5,DUSP6,EDN1,ETS1,FAS,FGF2,FOXO1,HSP90B1,HSPD1,IFNGR2,IL12B,IRF1,JAK1,JUND,LIFR,MAF,NRGN,PDE4B,PIK3R3,PIM1,PMAIP1,RRAS2,SOS1,STAM,STAT5B,TNFRSF11B,VEGFA,ZAK	284 (18)
CSF2	cytokine	4.01E-09	ABCA1,ADRBK2,APAF1,BCL2,CCL2,CCND1,CD28,CD40,CHST11,DUSP6,EDN1,FAS,FLT1,GCH1,GCLM,HSPD1,IGF1,IL12B,MET,MRC1,NDST1,NFATC1,NR1H3,NRP1,PDE4B,PIM1,PLAU,PTGER4,PTK2B,RBBP4,SGK1,TCF4,THBS1,TLR4,TNFAIP3,TOP2A,TPM4,VDR,XIAP,ZAK	358 (22)
ESR2	ligand-dependent nuclear receptor	4.21E-09	AKAP12,BCL2,BMPR2,CCL2,CCND1,CDH2,CHST15,CSN2,CXCL12,DKK1,EDN1,FOXA1,GCLC,IGF1,IGF1R,KLF4,NEDD9,PDGFA,PGR,PTGFR,RUNX2,SCARB1,SFRP4,SNAI2,TGFA,VEGFA	370 (18)
IL1A	cytokine	4.21E-09	ADAMTS5,ALDH1A3,BCL2,CCL2,CD40,CXCL12,CYR61,FAS,FGF2,GCH1,IFNGR2,IGF1,IGFBP5,IL11,IL12B,KITLG,LOX,MED1,NR3C1,PDGFA,PLA2G4A,PLAU,RBL2,SERPINE1,TNFAIP3,TNFRSF11B	272 (14)
WNT5A	cytokine	4.49E-09	BCL2,CCK,CCL2,CCND1,CD40,CXCL12,DAB2,DGKZ,FLT1,FN1,IL12B,IRF1,NR1H3,PTEN,RBL2,RET,RUNX2,TLR4	296 (22)
NRG1	other	4.65E-09	ATF1,BCL2,CCND1,CCND2,CSN2,CYR61,DAG1,DUSP6,EDN1,ERBB3,FOSB,HMGCR,HNRNPK,JUND,LIFR,LIMK2,MED1,PAFAH1B1,PDGFA,PGR,PLAU,PXN,RUNX1,SP1,UTRN,VEGFA	330 (24)
EPAS1	transcription regulator	4.71E-09	AKAP12,ANGPT2,ARG2,CCND1,CITED2,EDN1,FLT1,FN1,GJA1,GLS,IGFBP5,INHBB,IRS2,LOX,NEFL,PAN2,PFKFB3,RET,SERPINE1,SOD1,SOX9,TGFA,TNFAIP3,VEGFA	336 (24)
MTOR	kinase	4.71E-09	ARNT,BCL2,CCND1,CD40,CEBPA,CITED2,CTNND1,DLG4,EFNA1,FN1,IGF1,IL12B,IRF1,IRS2,MADD,PGR,PTEN,SLC16A3,SNAI2,TCF4,TLR4,TNFRSF11B,TNFSF13,VEGFA	275 (22)
Histone h3	group	4.77E-09	ADD3,AKAP12,BDNF,CCL2,CCND1,CCND2,CD40,CDC6,CEBPA,DKK1,DUSP16,EFNA1,FGF5,FLT1,HOXB5,IGF1R,LRAT,MEIS1,MET,PAX3,PGR,PTEN,RARB,RUNX1T1,RUNX2,SCARB1,SFRP1,SGK1,TGFBR2,TNFAIP3,TPM3,VEGFA,ZEB1	259 (18)
cisplatin	chemical drug	4.91E-09	ACTB,ALDH1A3,BAG4,BCL2,CAPN6,CCL2,CCND1,CEBPA,DKK1,DUSP6,ECE1,EDN1,EEF2K,EGF,ERBB3,ERBB4,FAS,FLT1,FN1,GABRB2,H2AFX,HIPK2,HMGCR,IGF1R,IL6ST,JUND,MARCKS,MET,MRC1,MYCN,NEFL,PMAIP1,POU2F1,PPARGC1A,PPM1D,PTEN,PXN,ROCK1,RUNX1,SERPINE1,SLC25A4,SOD1,TGIF1,THBS1,TIMP3,TLR4,TOP2A,USP6NL,XIAP	333 (19)
arsenite	chemical toxicant	5.27E-09	ABCC1,ADAM12,CCND1,GCLC,GCLM,HS6ST2,IGF1,INHBB,IRF1,PTPRG,SERPINE1,SFRP4,SNAI2,TACR1,TGFB2,THBS1,TXNRD1,VEGFA	322 (23)
RBPJ	transcription regulator	5.46E-09	BMP3,CCND1,CXCL12,EGF,ETS1,FGF2,FGF5,GDNF,IGF1,INHBB,KITLG,LEF1,NFATC1,NFATC3,RUNX3,SOS1,SOX9,TGFB2,VEGFA,WASF1	181 (7)
TGFBR2	kinase	5.86E-09	ADAMTS5,BDNF,CCND1,CDH2,FGF5,FN1,GJA1,IHH,KRAS,MAP3K11,NFIB,NRP1,RBL2,RUNX2,SERPINE1,SLC1A2,SMAD3,SMAD4,TGFB2,TGFBR2,TGIF1,THBS1,TNFRSF11B,VEGFA	317 (17)
Hdac	group	6.20E-09	ACVR2B,BCL2,BDNF,CCND1,DNMT3B,EDN1,FOXA1,GDNF,IGF1,MXD1,MYCN,NRP1,PBX1,PPARGC1A,ROBO2,SFRP1,SLC8A1,SPRY2,TGFBR2,TRPC6,ZEB2	286 (20)
SMARCA4	transcription regulator	6.34E-09	ABCA1,ATP2B4,CCL2,CCND1,CDC6,EBF1,EPHB2,ETS2,FLNB,FN1,GCLC,HDAC4,IGF1,IGFBP5,IRF1,KCNJ2,MAPK1,MEF2C,MXD1,MYLK,NRP1,NRP2,ROCK1,SERPINE1,SLC23A2,SMARCA4,SPRY2,TGFB2,TNFSF13,TXNRD1,UBE2H,USP24	306 (21)
SP600125	chemical - kinase inhibitor	6.85E-09	ABCA1,BCL2,CCL2,CCND1,CD2AP,CDK5R1,CYR61,DKK1,FAS,FN1,FOSB,IL12B,IRS1,MAP3K11,PAFAH1B2,PGR,RARB,SCD,SERPINE1,THBS1,TLR4,TRPC6,VDR,VEGFA,XIAP	300 (21)
INHBA	growth factor	8.40E-09	ACVR1B,ACVR2A,ACVR2B,AGO1,BCL2,CCL2,CCND2,EFNB2,ERBB4,FN1,FRS2,FSHR,IGF1,INHBB,IRF1,KLF4,KRAS,LOX,PTEN,SERPINE1,SLC1A2,SP1,VEGFA	344 (26)
mifepristone	chemical drug	9.35E-09	BCL2,CCL2,CCND1,CFTR,CSN2,DLC1,EFNB2,FAS,FGF2,FKBP5,GJA1,IL12B,INHBB,IRS2,KLF4,KRAS,LOX,NCOA1,NCOA3,NR3C1,PFKFB3,PGR,RUNX2,SERPINE1,SFRP4,SLC1A2,SOX11,TIMP3,TNFAIP6,VDR	363 (19)
FOXO1	transcription regulator	1.01E-08	ANGPT2,APAF1,BCL2,CCND1,CD40,CITED2,DAPK1,EBF1,FAS,FOSB,FOXO1,GPD2,HMGCR,IGF1,IRS1,IRS2,KLF4,NDUFA4,PPARGC1A,PTEN,RAG1,RBL2,RICTOR,RUNX2,SCARB1,SCD,SEMA6D,SERPINE1,SGK1,SMAD4,STAT5B,THBS1	236 (23)
FOXO3	transcription regulator	1.06E-08	APAF1,CCND1,CCND2,CYR61,FOSB,FOXO1,FOXO4,HMGCR,IGF1,IRS2,JAK1,MXD1,PLAU,PPARGC1A,PRDX3,PTEN,RBL2,RICTOR,SGK1,SMAD4,SOD1,TGFB2	355 (21)
ERBB4	kinase	1.07E-08	ADAM19,BDNF,CCL2,CCND1,CSN2,CXCL12,EFNB2,ERBB4,GJA1,HMGA2,IGFBP5,PGR,SFRP1,STAG2,THBS1,TIMP3	338 (22)
MECP2	transcription regulator	1.15E-08	ACTB,ADAM12,BDNF,DLG4,DPYSL2,EFNA5,FKBP5,GABBR2,GABRB3,IGF1,MAPK1,MAPK3,PIKFYVE,RARB,SGK1,VEGFA,YWHAZ	201 (7)
ITGA5	transmembrane receptor	1.18E-08	BCL2,CCND1,CD40,CDH2,GJA1,IHH,PAX3,PLAU,PTGER4,PXN,TGFBR2,XIAP	290 (22)
MYOC	other	1.27E-08	DAB2,DAG1,DLG1,FN1,FSCN1,IGFBP5,KCNJ2,PGR,PLXNC1,PTEN,PTGER4,RUNX2,SFRP1,SOX11,TGIF1,VAPA	305 (17)
staurosporine	chemical - kinase inhibitor	1.32E-08	BCL2,CCND1,CD28,CFTR,FAS,IGF1,IGF1R,IGFBP5,INHBB,NEDD9,PIAS3,PIM1,PLAU,SERPINE1,SMAD3,TGFBR3,VDR,VEGFA	357 (24)
atorvastatin	chemical drug	1.40E-08	ABCA1,ABCC1,BCL2,BDNF,CCL2,CD40,DKK1,EDN1,GJA1,HMGCR,ITGAL,MAPK1,MAPK3,NR1H3,SERPINE1,SMAD2,SOD1,TLR4,VEGFA	347 (23)
TCF4	transcription regulator	1.43E-08	CCND1,DKK1,EDN1,ELF4,FN1,IGF2BP1,LEF1,MITF,PLAU,RUNX2,SGK1,SOX9,ZEB1	272 (17)
MAPK8	kinase	1.66E-08	ABCA1,ACSL4,BCL2,CCND1,CDH2,EGF,ETS1,FOXO1,FOXO4,IL12B,JUND,MAP3K11,MAP3K9,NEFL,PLAU,PPARGC1A,PTEN,TACR1,TBP,TNFAIP3,VDR	237 (18)
FOXM1	transcription regulator	1.80E-08	ADAM17,CCND1,CDH2,CXCL12,FLT1,IGF1,LEF1,LOX,NEDD4,SNAI2,TGFBR2,TJP1,TOP2A,VEGFA,ZEB1,ZEB2	260 (17)
F2R	g-protein coupled receptor	1.81E-08	ANGPT2,CCL2,CCND1,CYR61,ECE1,FLT1,FN1,GJA1,THBS1,TJP1,TNFAIP3,TRPC3,VEGFA	304 (19)
rasagiline	chemical drug	1.87E-08	BCL2,BDNF,FAS,GDNF,MLLT4,PIK3R1,PRKCE,SOD1,SOS1,TFRC,YWHAG	242 (18)
NGF	growth factor	2.00E-08	BCL2,BDNF,CCND1,CD40,CDK5R1,DLG4,EPAS1,FAS,FSHR,GSK3B,LIFR,MAP3K11,MYCN,NGFR,PLA2G4A,PPP2R5E,PTEN,RBL2,SNAP25,SOD1,TACR1,VEGFA,YES1	307 (23)
FGF1	growth factor	2.05E-08	CCND1,CYR61,DUSP6,EDN1,FZD7,GCLC,GCLM,GDNF,IRS1,NOTCH3,NR1H3,PDGFA,SNAI2,TCF4,TGFB2,THBS1,TIMP3,VEGFA	338 (23)
SMAD2	transcription regulator	2.27E-08	CDH2,DAPK1,FLT1,IL6R,MET,RUNX2,SERPINE1,SMAD2,SMAD3,SMAD4,SNAI2,THBS1,TIMP3,TPM3,XIAP	320 (17)
N-Ac-Leu-Leu-norleucinal	chemical - protease inhibitor	2.27E-08	ABCA1,CCL2,CCND1,CEBPA,EIF4E,ITPR2,MYCN,NEDD9,PAK2,PRKCE,RUNX2,SCARB1,SMAD4,TGFBR2,XIAP	349 (23)
INS	other	2.36E-08	CCND1,EIF4E,ERBB3,FAS,FOSB,FOXO1,HMGCR,IGF1,IGF1R,IGFBP5,IRS1,IRS2,JUND,NR1H3,PPARGC1A,SCD,SOD1,VEGFA	339 (24)
prednisolone	chemical drug	2.36E-08	ALS2,BCL2,BTG1,CALCR,CCL2,CD163,CDK5R1,DAPK1,EDN1,FAS,FKBP5,GAB1,IGF1,IRS2,LIMK2,MYCN,NR3C1,PTEN,RNF111,RPS6KB1,SGK1,SOD1,SPHK2,TNFAIP3,TNFRSF11B,UTRN	317 (19)
SMAD3	transcription regulator	2.47E-08	ABI2,BCL2,CCL2,CCND1,CCND2,CDH2,DAPK1,IL12B,JUND,LPAR1,MXD1,RUNX2,SERPINE1,SLC25A4,SMAD3,SMAD5,SNAI2,TGFA,TGFB2,THBS1,TIMP3,TPM3,VDR,VEGFA,ZEB2	330 (19)
carbon tetrachloride	chemical toxicant	2.51E-08	ABCC1,BMP3,CASP7,CCNC,CREBBP,EGF,FN1,FOXA1,GCLC,HSPD1,IGF1,IGFBP5,JUND,MAPK3,PDGFA,PDGFD,SLC8A1,SMAD2,SMAD3,SPHK2,TGFA,TGFB2,TGFBR2,TIMP3	346 (20)
HNRNPA2B1	other	2.59E-08	ATRX,ERBB3,FN1,FSCN1,GABRB2,GJA1,HIPK2,HNRNPA2B1,INHBB,LPAR1,NPR3,NTS,PBX1,PPARGC1A,SLC1A1,SLC1A2,SNAI2,SNAP25,TGFB2,UTRN	141 (7)
bucladesine	chemical toxicant	2.85E-08	ABCA1,BCL2,BDNF,CALCR,CCND1,CDH2,CREM,FOXO1,HMGCR,IGF1,IGF1R,IGFBP5,INHBB,IRS2,KITLG,MAP3K5,PDE4B,PGR,PLAU,PTGER4,RARB,SCARB1,SERPINE1,SLC1A2,SMAD3,SNAP25,SP1,TGFBR3,UTRN,VDR	318 (22)
IKBKB	kinase	2.87E-08	ABCA1,BCL2,CALCR,CCL2,CCND1,CDC6,CXCL12,DUSP6,EDN1,FAS,GCH1,H2AFX,IL11,IRF1,KLF5,LIFR,NR6A1,PLAU,PTEN,PTK2B,SFRP1,SGK1,SLC16A2,TIMP3,TNFRSF11B,VEGFA,XIAP	277 (16)
TCR	complex	3.24E-08	BCL2,CBL,CD28,CXCL11,EIF4E,FAS,HSP90B1,HSPD1,IRF1,MAF,MAPK1,NFATC1,NR3C1,NRP1,PIK3R1,PIK3R3,PIM1,PLCG1,PMAIP1,PTEN,PTK2B,PXN,RUNX1,SDCBP,SEMA3A,TLR4,TNFSF13B,VDR,ZC3HAV1	297 (22)
GLI1	transcription regulator	3.36E-08	ARPC5,BCL2,CCND1,CCND2,DKK1,GOSR1,IGF1,IRS1,KLF4,MEF2C,MYCN,PDGFA,PIM1,PRKCE,RUNX2,SFRP1,SH2B3,SOX6,SOX9,SP7,TIMP3,TNFSF13B,VEGFA	330 (23)
MAPT	other	3.41E-08	ACTG1,ARF6,BDNF,CAMK2D,CAP1,CCND1,CDK5R1,CFL2,CLTC,CPLX2,DLG4,DNAJC5,DPYSL2,GNG2,HSPD1,HSPE1,MAPK1,MAPK3,PAFAH1B2,PRDX3,SLC1A2,SLC1A3,SNAP25,SOD1,TPM3,VAMP2,YWHAZ	330 (16)
ILK	kinase	3.69E-08	BCL2,CCND1,CHUK,FN1,GSK3B,LEF1,MAPK1,MAPK3,RICTOR,ZEB1	319 (25)
geldanamycin	chemical - endogenous non-mammalian	3.72E-08	ADRBK1,ADRBK2,APAF1,BCL2,CCND1,CD40,CHUK,GJA1,H2AFX,HSPD1,IRF1,IRS1,IRS2,MAP3K11,MET,NR3C1,PDPK1,SYT2,TACR1,USP51	307 (21)
HOXA9	transcription regulator	4.00E-08	ADD3,ARPC5,BCL2,CCL2,CDC6,CLTC,CREM,ETS2,FZD5,GTF2B,IGF1,MED13,NFIA,NLK,PIM1,PRKD3,PTPRG,RAG1,RAP1B,SDCBP,YES1,YWHAG
GFI1	transcription regulator	4.07E-08	ATF1,CD40,CEBPA,CREBBP,E2F5,E2F6,ETS2,GJA1,IL6R,IRF1,ISL1,LPAR1,MAPK3,PTEN,SMAD3,VDR	169 (7)
Ap1	complex	4.19E-08	CCL2,CCND1,CD40,CXCL12,EDN1,ETS1,FN1,HSP90B1,IGF1,IL12B,MET,NR3C1,PLAU,RSPO3,SERPINE1,SLC8A1,TLR4,UTRN,VDR,VEGFA	301 (18)
NFKB1	transcription regulator	4.30E-08	BCL2,CCL2,CCND1,CCND2,CD40,CFTR,CSN2,CXCL11,FAS,FSCN1,GFRA1,GJA1,IFNGR2,IL12B,IRF1,PDGFA,PLAU,RPS6KB1,SLC25A4,SOX9,SP7,TNFAIP3,UBE2H,VEGFA,XIAP	301 (15)
mir-29	microrna	4.40E-08	ADAM12,BCL2,CDK6,DNMT3B,FKBP5,IGF1,IL12B,PIK3R1,PTEN,RUNX2,SCARB1,SP1,THBS1	324 (20)
TAZ	enzyme	4.40E-08	ADAMTS5,BDNF,CAV2,CCL2,CDH2,CYR61,EDN1,FN1,IRS1,LOX,MET,PMAIP1,SERPINE1
THRB	ligand-dependent nuclear receptor	4.45E-08	CCL2,CCND1,CCND2,CDK6,CEBPA,CSN2,DDC,DKK1,EGF,FRAT1,FZD4,FZD7,GCH1,MAPK3,NR1H3,NRAS,NRGN,RUNX2,SFRP1,SFRP4,STAT5B,THRB	258 (27)
ETS1	transcription regulator	4.48E-08	CCL2,CCND1,CHUK,CITED2,ETS1,ETS2,FLT1,FN1,HSPE1,IL12B,JAK1,MET,PLAU,RUNX1,RUNX2,RUNX3,SERPINE1,SP1,TGFA,TGFB2,TGFBR2,VEGFA,ZEB1,ZEB2	307 (26)
ERBB3	kinase	4.59E-08	ACTB,ADAM19,CCND1,CCND2,CXCL12,ERBB3,HMGA2,IGF1R,IGFBP5,PTEN,SFRP1,STAG2,THBS1,TIMP3,VEGFA	335 (20)
benzo(a)pyrene	chemical toxicant	4.71E-08	ADAM12,ARHGEF6,BCL2,CDK5R1,CYR61,FGFR3,GCLC,GCLM,HS6ST2,IGF1,INHBB,LIMK2,MAF,MAP2K4,MAP3K2,NRAS,PTPRG,SERPINE1,SFRP4,SNAI2,TACR1,TGFB2,THBS1,TXNRD1,VEGFA	317 (24)
metribolone	chemical reagent	5.29E-08	BCL2,BMPR1B,CAV2,CCND1,CDC6,ELK4,FKBP5,FOXO1,HMGCR,IGF1,IGF1R,IGFBP5,LIFR,MYL12B,NEDD4L,PFKFB2,SMAD3,THBS1,THRAP3,VEGFA	313 (19)
MYB	transcription regulator	5.44E-08	BCL2,ERBIN,FN1,HAND2,IGF1,IGF1R,IGFBP5,KITLG,KLF4,NRAS,PAX6,POLA1,PPP3CA,RAG1,SNAI2	182 (7)
AHR	ligand-dependent nuclear receptor	5.53E-08	ADAM19,ADAMTS2,ADAMTS5,APAF1,APH1B,ARG2,ARNT,CCND1,CDH2,CEBPA,COL4A1,DUSP6,FAS,FN1,FZD7,HMGCR,IRF1,PDE4B,PLXNA2,POLA1,SEMA3A,SERPINE1,SLC1A1,SNAI2,SOD1,SYT12,TGFB2,TGFBR2,THBS1,TIMP3,VEGFA	343 (24)
HMOX1	enzyme	5.55E-08	ABCA1,ANGPT2,APAF1,BCL2,BDNF,CCL2,CXCL12,FLT1,GCLC,GDNF,H2AFX,IGF1,IL12B,TGFB2,THBS1,VEGFA	287 (18)
cocaine	chemical drug	5.81E-08	ADCY1,BCL2,BDNF,CCL2,DLG4,DNMT3B,DUSP5,EFNB2,FGF2,FOSB,GABRA4,GABRB2,GABRB3,GNB1,GRM5,IRS2,KLF5,MAPK1,NTS,SLC1A2,VEGFA	346 (23)
tacrolimus	chemical drug	6.71E-08	ATP2B4,BCL2,CASP7,CCL2,CCND1,CEBPA,DAPK1,EDN1,ENC1,FKBP5,FN1,FOSB,HSPD1,IL12B,MAF,NFAT5,NFATC1,NR3C1,RUNX2,SDCBP,SLC8A2,SLC8A3,TJP1	360 (20)
MAP2K6	kinase	6.91E-08	BCL2,CCL2,CCND1,CD40,IHH,IRS1,IRS2,MEF2A,MYH1,PLAU,PPARGC1A,RGS7,SLC1A3,VDR	228 (17)
HBEGF	growth factor	7.07E-08	BCL2,CCND1,CCND2,CSN2,FGF2,GJA1,NRP1,TGFA,VEGFA,ZEB1	349 (22)
haloperidol	chemical drug	7.58E-08	BCL2,BDNF,CACNA1D,DLG4,FGF2,FOSB,GSK3B,HMGCR,KRAS,NGFR,NTS,PRKCE,RASA1,SPRY2,VEGFA	316 (24)
LIPE	enzyme	7.89E-08	ABCA1,CEBPA,CITED2,EDN1,FKBP5,GJA1,GRB10,KITLG,MED1,MEF2C,MYH4,PPARGC1A,RARB,RUNX2,RXRG,SCARB1,SCD,YWHAG	260 (13)
decitabine	chemical drug	8.27E-08	ABCC1,AKAP12,ALDH1A2,APAF1,BMPR2,BTG1,CCND1,CCND2,CDH2,CFTR,CTNNBIP1,DAPK1,DLC1,FAS,FGFR3,FN1,GFRA1,IKBKAP,KLF4,LOX,MAF,PGR,PTPRG,RARB,RUNX3,SCARB1,SFRP1,SGK1,SLC1A2,SP1,SP3,TFRC,TGFB2,TGFBR2,THBS1,TIMP3,TJP2,TOP2A	315 (22)
dinoprost	chemical - endogenous mammalian	8.27E-08	CCND1,CCND2,EDN1,FGF2,PLA2G4A,PTGFR,PTK2B,RUNX2,TGFA,THBS1,TIMP3,VEGFA,YWHAG,YWHAZ	342 (20)
kainic acid	chemical toxicant	8.33E-08	ARNT,BCL2,BDNF,CCND1,CLTC,CNR1,CREM,EGF,ERBB4,FGF2,FOSB,GABRB2,GDNF,GFRA1,JUND,NGFR,NR3C1,RET,XIAP	288 (20)
PRL	cytokine	8.56E-08	ACTB,ARF3,BCL2,CCL2,CCND1,CD40,CSN2,CXCL11,EGF,ERBB3,ERBB4,FN1,HSPD1,IGFBP5,IRF1,LYVE1,PIM1,PTGFR,SCARB1,SOD1,TNFSF13B,TPM3,VDR,YWHAG	369 (25)
APC	enzyme	8.72E-08	CCK,CCND1,CDH2,CXCL12,EDN1,IGF1,IGFBP5,KLF4,MXD1,PLA2G4A,SGK1,SNAI2,TJP1,TNFRSF11B,VEGFA,ZEB1	255 (17)
RUNX2	transcription regulator	8.72E-08	BCL2,CEBPA,FN1,IHH,ISL1,ITGAL,LEF1,PLAU,RUNX1,RUNX2,SERPINE1,SNAI2,SOX6,SP7,TNFRSF11B,VEGFA	275 (19)
mir-22	microrna	9.54E-08	BMPR1B,CYR61,ERBB3,HDAC4,LEF1,MECOM,RCOR1,SP1,YWHAZ
miR-23a-3p (and other miRNAs w/seed UCACAUU)	mature microrna	9.65E-08	CXCL12,IL6R,MET,PLAU,PTEN,SMAD3,SMAD4,SMAD5
nicotine	chemical drug	1.00E-07	BCL2,BDNF,CACNA1D,CCL2,CCND1,CCND2,CD40,DLG4,EDN1,FGF2,FN1,GCH1,GJA1,IGF1,IL12B,JAK1,MYCN,NFATC1,SERPINE1,SLC1A1,TRPC6,XIAP	296 (16)
CTGF	growth factor	1.01E-07	BCL2,CCND1,FLNB,FN1,IGF1,KITLG,LEF1,LOX,PDE7A,PTGFR,SERPINE1,SFRP4,TIMP3,VEGFA,WNK1,XIAP	310 (22)
isobutylmethylxanthine	chemical toxicant	1.05E-07	ACSL4,BDNF,CALCR,CCND1,CEBPA,ENC1,MAPK1,MAPK3,MITF,NR1H3,PGR,PIKFYVE,PPARGC1A,RAB5C,RBL2,SCARB1,SCD,SERPINE1,TIMP3	265 (24)
IL10	cytokine	1.06E-07	ARG2,BCL2,CCL2,CCND2,CD163,CD28,CD40,CDK6,CHUK,CXCL11,CXCL12,ETS2,FAS,FKBP5,IL12B,IL6ST,IRF1,ITGAL,KITLG,MAF,MMP8,MRC1,NEDD9,NFATC1,PDE4B,PTPN1,SLC1A3,TACR1,TFRC,TLR4,TNFSF13B,VEGFA	255 (16)
MYOD1	transcription regulator	1.10E-07	ARNT,BCL2,CBX5,COL4A1,DAG1,IGF1,IGFBP5,MEF2A,MEF2C,MYH4,PAX3,PDGFA,PPARGC1A,RUNX1,SLC12A2,SP1,SP7,SPTBN1,STAM,TGFBR3,TJP1,ZEB1	263 (16)
5-N-ethylcarboxamido adenosine	chemical reagent	1.17E-07	ARG2,CCL2,CREM,DUSP16,FGF2,FOXA1,FSHR,GCLC,GDNF,MAP3K3,NRP1,RGS3,SERPINE1,THBS1,VDR,VEGFA	232 (18)
PI3K (family)	group	1.21E-07	ABCA1,CCL2,CXCL12,EGLN1,FOXO1,FOXO4,GCLC,GCLM,IL12B,SCARB1,SNAI2,TJP1,VEGFA	328 (21)
silibinin	chemical drug	1.21E-07	CCNC,CCND1,CDK6,FLT1,FN1,GSK3B,IGF1R,NFATC1,PLAU,SNAI2,VEGFA,XIAP,ZEB1	319 (23)
RELA	transcription regulator	1.21E-07	ADAMTS5,BCL2,CCL2,CCND1,CD40,CFTR,CSN2,CXCL11,EDN1,FAS,FGF2,GCH1,IFNGR2,IGF1,IGF1R,IL12B,IRF1,PLAU,PTEN,SLC1A2,SLCO1B1,SMAD4,SOX9,SP7,TACR1,TNFAIP3,TNFRSF11B,TRPC6,UBE2H,VEGFA,WASF3,XIAP	321 (16)
cilostazol	chemical drug	1.29E-07	ABCA1,BCL2,BDNF,CCL2,GCH1,MITF,PPARGC1A,SERPINE1,TLR4,VEGFA	322 (22)
GJA1	transporter	1.37E-07	CCL2,CCND1,CD40,FGFR3,FOXO1,GJA1,THBS1,TNFRSF11B,VEGFA	325 (20)
cerivastatin	chemical drug	1.39E-07	CCL2,CD40,FGF2,FN1,GCH1,GNB1,HMGCR,IGF1R,ITGAL,PDGFA,PLAU,SERPINE1,TGFBR3,VEGFA	216 (16)
simvastatin	chemical drug	1.42E-07	ABCA1,ANGPT2,BCL2,CCL2,CCND1,CCND2,CD40,CYR61,EDN1,ENC1,GJA1,HMGCR,IL12B,IRF1,ITGAL,NFATC1,NFIX,SCARB1,SERPINE1,TLR4,TNFRSF11B,VEGFA,XIAP	294 (22)
EPO	cytokine	1.47E-07	ACTB,ANGPT2,BCL2,BDNF,BTG1,CCND2,CXCL12,EDN1,FAS,FGF2,FOSB,HMGN1,KPNB1,NFATC1,NFIB,NR3C1,PAX6,PIM1,PLCL2,PTPRB,ROCK1,SOD1,TFRC,TJP1,TLR4,TNFRSF11B,VEGFA,XIAP	330 (20)
poly rI:rC-RNA	biologic drug	1.58E-07	ABCA1,BCL2,CASP7,CCL2,CD40,CXCL11,DUSP5,EDN1,EFNB3,FAS,FGF2,FN1,GCH1,IGF1,IL11,IL12B,IRF1,KLF4,M6PR,MEIS1,MRAS,NOTCH3,PIM1,PLAU,PLCG1,PMAIP1,SCARB1,STAM,THBS1,TLR4,TNFAIP3,TNFAIP6,TNFRSF11B,TNFSF13B,WASF1	287 (15)
GMNN	transcription regulator	1.65E-07	ACVR2A,CHST15,DUSP5,DYRK1A,FGF2,FGF5,IRS1,NRP1,NUDT21,SMAD4,TEAD1,TGFB2,TXNRD1,VEGFA	219 (9)
SOX3	transcription regulator	1.65E-07	ACVR2A,CHST15,DUSP5,FGF5,IRS1,NRP1,NUDT21,RET,SMAD4,SOX9,TEAD1,TGFB2,TXNRD1,VEGFA
REL	transcription regulator	1.66E-07	BCL2,CCL2,CCND1,CCND2,CD40,CDC6,CREM,E2F3,EPHB2,FAS,FN1,IL12B,PMAIP1,SH2B3,SNAI2,STAT5B,TNFAIP3,TNFSF13B	291 (22)
mir-181	microrna	1.72E-07	BCL2,CD163,DUSP6,E2F5,NLK,PTEN,PTPN11,RUNX2,TIMP3,ZEB2	171 (7)
EZH2	transcription regulator	1.86E-07	ACTB,BCL2,BMPR1B,CCND1,CCND2,CDK6,CNR1,COL4A1,CXCL11,DKK1,EFNA1,EPAS1,HOXB5,IL11,KLF4,MYH4,NLK,PAX3,PLA2G4A,PTEN,RUNX1,SFRP4,SLC1A3,TIMP3,WASF1	289 (26)
L-triiodothyronine	chemical - endogenous mammalian	2.02E-07	ABCA1,ACTB,ADAMTS5,CCND1,CEBPA,CNR1,COL4A1,CXCL12,DUSP5,ECE1,EDN1,EFNA1,EGF,EIF4EBP2,FAS,GPD2,IGF1,IGF1R,NFIB,NR1H3,NRGN,PGR,PPARGC1A,PRDX3,RCAN2,RET,ROCK1,SCD,SLC27A1,SYT12,THRB	207 (20)
VIP	other	2.04E-07	CCL2,CCND1,CD40,CFTR,CHUK,CREBBP,EGF,FSHR,IGF1,IL11,IL12B,IRF1,SLC1A2,SLC1A3,TJP1,TLR4	240 (15)
CDH1	other	2.11E-07	ACTB,CCND1,CDH2,CTNND1,ERBB3,ERBB4,PFKFB3,PIK3R1,PTEN,RPTOR,SNAI2,SOX9,XIAP	338 (23)
APOE	transporter	2.18E-07	ABCA1,ACTB,ADAMTS5,ARHGEF12,CCND1,CCND2,CD40,CYR61,EDN1,EPN2,FKBP5,HMGCR,HSPD1,IGF1R,IL12B,JAK1,M6PR,MAPK3,NR1H3,PLAU,PTK2B,SCARB1,SERPINE1,SOD1,VCP	313 (23)
Y 27632	chemical drug	2.50E-07	ACTB,ACTG1,BMPR2,CCL2,CEBPA,DPYSL2,PLAU,SERPINE1,SOX6,SOX9,THBS1,TJP1	341 (22)
N-acetyl-L-cysteine	chemical drug	2.58E-07	BCL2,CASP10,CCL2,CCND1,CCND2,CFTR,CYR61,EDN1,FAS,FGF2,GCLC,GCLM,IGF1R,IL12B,PGR,PLAU,RARB,SERPINE1,SLC12A1,TGFBR2,VEGFA,XIAP	336 (20)
CD40	transmembrane receptor	2.65E-07	BCL2,CCL2,CCND1,CCND2,CD40,CDK6,CXCL12,DUSP6,FAS,IL12B,IL6R,IRF1,ITGAL,KLF4,MET,NFATC1,PIM1,RAG1,SERPINE1,TNFAIP3,TNFRSF11B,TNFSF13B,VEGFA	295 (16)
ATF2	transcription regulator	2.69E-07	ACTB,ARNT,BCL2,CCND1,DUSP5,FN1,ITGB8,MYLK,NTS,PLAU,PPARGC1A,PTEN,SNAI2,TGFB2	341 (19)
miR-205-5p (and other miRNAs w/seed CCUUCAU)	mature microrna	3.01E-07	ERBB3,MED1,PRKCE,PTEN,VEGFA,ZEB1,ZEB2
ITGB1	transmembrane receptor	3.15E-07	ABCC1,BCL2,CCL2,CSN2,DAG1,FGFR3,IHH,PLAU,PTGER4,SERPINE1,TCF4,THBS1,TNFAIP3,VEGFA	273 (21)
MTPN	transcription regulator	3.15E-07	BCL2,CASP7,CCNC,CCND1,CCND2,CEBPA,DDC,EDN1,FAS,FN1,IGF1,MYH1,SERPINE1,TGFB2	215 (13)
MAPK7	kinase	3.45E-07	CCND1,CDH2,DLC1,EDN1,KLF4,MEF2A,MEF2C,VEGFA	304 (21)
L-glutamic acid	chemical - endogenous mammalian	3.46E-07	BCL2,BDNF,CBL,CCND1,CDH2,FGF2,FOSB,GRM5,PPARGC1A,ROCK1,SLC1A1,SLC1A2,SLC1A3,SLC27A1,XIAP	323 (23)
PTHLH	other	3.69E-07	BCL2,CCND1,EFNB2,FN1,IGF1,IL11,LEF1,PLAU,SERPINE1,TNFRSF11B,VDR,VEGFA	330 (23)
IRS1	enzyme	3.71E-07	CCND1,CEBPA,COL4A1,EFNB2,GJA1,HMGCR,IGF1,IRS1,IRS2,MEF2C,NRP1,PAX3,PDGFA,PIK3R1,PPARGC1A,SNAI2,VEGFA	232 (20)
HOXA10	transcription regulator	3.91E-07	ACTB,ALDH1A2,DKK1,FLT1,FN1,FZD5,GJA1,HMGCR,IGFBP5,IL11,MYCN,MYLK,PIK3R1,PTGER4,SCD,SLC27A1,SOS1,TGFBR3,TNFSF13B,YWHAG,ZFYVE9
IL17A	cytokine	3.91E-07	ACTB,BCL2,CCL2,CD163,CD40,CXCL12,CYR61,FAS,ITPR2,KLF3,LOX,MMP8,MRC1,NRP1,PLAU,PTGFR,TLR4,TNFAIP3,TNFRSF11B,VEGFA,YWHAG	274 (16)
TLR4	transmembrane receptor	3.97E-07	ADRBK1,BCL2,CASP7,CCL2,CCND2,CD163,CD40,CDK6,CITED2,CYR61,DAB2,E2F5,EDN1,EFNA1,FAS,GDNF,HELZ2,IL12B,IRF1,MET,PGR,RGS18,SCARB1,TCF4,TFRC,TLR4,TNFAIP3,XIAP	194 (15)
miR-155-5p (miRNAs w/seed UAAUGCU)	mature microrna	4.85E-07	CCND1,CYR61,ETS1,IL12B,JARID2,KRAS,MAF,MEIS1,MET,PICALM,PLXND1,PMAIP1,RAB5C,RCOR1,SDCBP,SERPINE1,SMAD2,TWF1,TXNRD1
GLI3	transcription regulator	4.94E-07	BCL2,CCND1,CCND2,GREM1,H2AFX,HAND2,MYCN,RUNX2,SFRP1,SOX9
PRKCZ	kinase	4.95E-07	ABCA1,BCL2,CCND1,CD1D,ETS1,KRAS,MAPK1,MAPK3,VEGFA	277 (19)
amphetamine	chemical drug	4.98E-07	ATF1,BCL2,BDNF,CCNC,CDH2,DDC,EFNB2,FOSB,GNB1,NTS,RGS3,SGK1,TGFBR2,TNFAIP3	255 (15)
pirfenidone	chemical drug	4.98E-07	CCL2,FN1,PDGFA,SMAD2,SMAD3,SMAD4,TGFB2	203 (13)
CREB1	transcription regulator	5.00E-07	ABCA1,ACVR2A,ATF1,ATP2B4,BCL2,BDNF,CAMK1D,CCK,CCND1,CDH2,CREM,CYR61,EDN1,FLT1,FN1,FOSB,FRAT1,GFRA1,GLS,GRM5,HMGCR,HTR2C,IRS2,KLF5,NDUFA4,NRP1,NRP2,PLXNA2,PLXNC1,PPARGC1A,RRAS2,RUNX1T1,SCD,SFRP4,SGK1,SLC8A2,TFRC,TGIF1,TRPC6,VEGFA	257 (20)
miR-200b-3p (and other miRNAs w/seed AAUACUG)	mature microrna	5.03E-07	ERBIN,MARCKS,PLCG1,PTEN,PTPRD,WASF3,ZEB1,ZEB2
FGFR2	kinase	5.10E-07	AMOT,BCL2,CCND1,CCND2,COL4A1,DAB2,DKK1,FAS,GJA1,GRB10,IGF1,IHH,INHBB,MRAS,RUNX2,SFRP1	295 (19)
bexarotene	chemical drug	5.23E-07	ABCA1,ADD3,CCL2,CCND1,CYR61,DKK1,DUSP5,MAF,PIK3R1,PNRC1,RARB,SCD,SLC27A1,SMAD5,TGFA	124 (11)
salirasib	chemical drug	6.24E-07	CITED2,KRAS,NRAS,PFKFB3,PFKFB4,PLAU,SERPINE1,TGFA,TJP1,TJP2,VEGFA	269 (13)
S-nitrosoglutathione	chemical toxicant	6.29E-07	CCL2,CNR1,DDX5,GJA1,IGF1,IL12B,IRS1,IRS2,SOD1,XIAP	333 (24)
NFATC1	transcription regulator	6.45E-07	CALCR,CCND1,CD40,EDN1,FAS,IL12B,ITPR2,MYH1,MYH4,NFATC1,NFATC3,UTRN	239 (19)
ITGB3	transmembrane receptor	6.45E-07	BCL2,CD40,FN1,HSP90B1,PLAU,RUNX1,RUNX2,SERPINE1,SMAD3,SNAI2,TGFBR2,XIAP	284 (21)
R5020	chemical reagent	6.45E-07	CCND1,CEBPA,DKK1,DUSP5,ERBB3,FKBP5,INHBB,IRS2,NCOA1,PGR,SGK1,STAT5B	303 (22)
tetrachlorodibenzodioxin	chemical toxicant	6.62E-07	APAF1,APH1B,ARNT,BCL2,BDNF,BTG1,CACNA1D,CCK,CCND1,CYR61,EDN1,EGF,EIF4EBP2,ERBB3,ETS2,FAS,FSHR,FZD7,HDAC4,HDAC7,IRS1,ITGAL,PDE4B,PLXNA2,PTGFR,SERPINE1,SOD1,TGFA,TGFB2,TGFBR2,VEGFA	347 (22)
BDNF	growth factor	6.64E-07	ADCYAP1,BCL2,BDNF,CAV2,CCND1,CCND2,CNR1,DLG1,DUSP6,FSCN1,HMGCR,INHBB,MYCN,NGFR,PFKFB3,PTEN,SLC1A2,SNAP25,SPRY2,TFRC,TNFRSF11B,TSC1,VAMP2	339 (23)
miR-140-5p (and other miRNAs w/seed AGUGGUU)	mature microrna	6.66E-07	CXCL12,HDAC4,IGFBP5,SMAD3,VEGFA
PML	transcription regulator	7.37E-07	ACSL4,ACTG1,CCND1,FAS,GCLM,HMGCR,MAF,MAPK1,NR3C1,PIK3C2A,PPARGC1A,RRAS2,SCD,TNFAIP3,TXNRD1,YWHAG	307 (23)
MAPK1	kinase	7.76E-07	ADAM12,ADAM17,BCL2,BDNF,CCL2,CCND1,CDH2,CDK5R1,CHST7,CXCL11,DAB2,EXOC2,FN1,GLS,GNG2,ITPR2,JUND,MAPK3,MYH4,NFATC1,NRP1,PLAU,PTPRK,SHANK2,SPRY2,TJP1,VDR,ZAK,ZC3HAV1	301 (19)
PDX1	transcription regulator	7.79E-07	ACTB,ACTG1,CCND1,CREM,DUSP5,DUSP6,EFNA1,ERO1B,FGF2,FGF5,GCH1,GCLM,IGF1R,IRS2,MITF,PDE4B,PMAIP1,TGFBR3,TRPC3,TRPC6	192 (11)
PTGS2	enzyme	7.90E-07	ANGPT2,BCL2,CCL2,CCND1,CSN2,CXCL12,ERBB3,FLT1,FN1,IGF1,IL11,ITGAL,PLA2G4A,PTGER4,RUNX2,SP7,TNFAIP6,VEGFA	303 (23)
indomethacin	chemical drug	8.01E-07	ADAMTS5,ANGPT2,BCL2,BDNF,CAPN6,CCL2,CCND1,CSN2,DDC,FGF2,FLT1,IGF1,IL11,MRC1,NGFR,PGR,PIM1,PLA2G4A,PTGER4,TACR1,TGIF1,TJP1,VDR,VEGFA	311 (23)
reactive oxygen species	chemical toxicant	8.31E-07	ABCC1,ADAM17,BCL2,CCL2,EDN1,ERBB3,ETS1,FAS,FGF2,PMAIP1,PRDX3,RARB,SERPINE1,SP1,TNFAIP3,VEGFA	236 (18)
mir-199	microrna	8.35E-07	BCL2,DYRK1A,EGLN1,MAP3K11,SMAD4,VEGFA	163 (7)
PIK3R1	kinase	9.18E-07	BCL2,CCND1,CCND2,FOXO1,GCH1,IL12B,MITF,PIK3R1,PLAU,PTEN,SERPINE1,VEGFA	304 (20)
glucocorticoid	chemical drug	9.28E-07	ADRB3,BCL2,BDNF,CCL2,CCL7,CD163,CNR1,CSN2,EDN1,FAS,FN1,GCH1,HTR2C,IL11,IL12B,IL6R,NR3C1,PPARGC1A,SERPINE1,SGK1,TACR1,TGFB2,TNFRSF11B,VDR,VEGFA	286 (15)
methotrexate	chemical drug	9.31E-07	ABCA1,ACSL4,ACTB,ACTG1,CCL2,CCND1,CD28,COL4A1,CXCL11,CXCL12,EPAS1,FAS,IGFBP5,MET,MITF,NR3C1,PBX1,PFN2,RPS6KB1,SCD,SOD1,STAT5B,TIMP3,TNFRSF11B	285 (19)
LEF1	transcription regulator	9.33E-07	BCL2,CASP7,CCND1,DKK1,FAS,FN1,LEF1,MITF,RUNX2,SGK1,SOX9	287 (20)
MAP3K1	kinase	9.33E-07	CCND1,COL4A1,FAS,MYH2,PGR,PLA2G4A,PLAU,RGS7,SERPINE1,THBS1,TOP2A	305 (16)
thapsigargin	chemical toxicant	9.71E-07	ADCY1,CAPN7,CCND1,CREM,EDN1,ETS1,FN1,HMGCR,HSP90B1,IGF1,KLF4,KPNA1,LIFR,MEF2C,MET,PMAIP1,SGK1,UBXN4,XIAP	344 (23)
TAF4	transcription regulator	1.02E-06	ABL2,BDNF,CCND1,ETS1,GREM1,KLF4,KLF5,MAP4K4,MXD1,PDGFA,PPARGC1A,RUNX1,TBP,THBS1	160 (7)
IGF1R	transmembrane receptor	1.03E-06	BCL2,CEBPA,COL4A1,CSN2,CTNND1,EDN1,GTF2B,IFNGR2,IGF1,IGF1R,IGFBP5,IRS1,IRS2,LASP1,MYCN,NDUFA3,NDUFA4,PLAU,SLC16A2,TIMP3,TJP1,VEGFA	325 (21)
MIR129	group	1.05E-06	CDK6,MAPK1,MAPK3,PRKCE
HDAC2	transcription regulator	1.05E-06	DKK1,FAS,IGF1,IL12B,ITGB8,MYCN,NFATC1,NR3C1,PAX3,PLAU,RAG1,RARB,SFRP1,SLC8A1,SOX9,TRPC6	286 (22)
MET	kinase	1.10E-06	CCND1,CCND2,CITED2,DAB2,E2F5,EDN1,FN1,GCLC,RUNX1,SOD1,TGFA,TGIF1,VEGFA	286 (19)
FGFR1	kinase	1.10E-06	CCND1,CCND2,EIF1AX,EIF4E,EIF4EBP2,FGF2,FGF5,FGFR3,IL11,NR1H3,PDPK1,PLAU,XIAP	286 (20)
RAF1	kinase	1.11E-06	AKAP12,AP2B1,BCL2,BTG1,CCND1,CDC6,DUSP5,DUSP6,FAS,HMGA2,HNRNPA2B1,IGF1R,IL12B,LIFR,MCF2L,MET,MXD1,PLAU,RET,SPRY2,TBP,VEGFA	329 (20)
Mapk	group	1.14E-06	ADAM12,BCL2,BDNF,CCL2,CCND1,DLG4,GJA1,IGF1,IRS1,NR3C1,PTEN,RUNX2,SNAI2,SOD1,VEGFA	297 (22)
pyrrolidine dithiocarbamate	chemical reagent	1.14E-06	BCL2,CCL2,CD40,CFTR,GCLC,GCLM,IGF1,IGF1R,IRF1,SERPINE1,SLC1A2,SOX9,TLR4,VEGFA,XIAP	243 (12)
STAT1	transcription regulator	1.15E-06	ABCA1,ALDH1A3,ANGPT2,BTG1,CCL2,CCND1,CCND2,CD40,CREM,CSN2,CXCL11,FAS,FGF2,IGF1,IGF1R,IL12B,IRF1,PDGFA,PIM1,PMAIP1,RARB,RUNX1,SMAD2,SMAD3,TLR4	296 (19)
NUPR1	transcription regulator	1.19E-06	ABL2,AKAP12,BTG1,CDC23,CHUK,CITED2,CREB5,CYR61,DLG1,DNMT3B,DUSP5,EGLN1,ETS1,GCH1,HLTF,HNRNPA2B1,HOXB5,IGF1R,IL6R,IRS2,KLF4,MAGI1,MXD1,NFIB,NGFR,NR1D2,PCYOX1,PFKFB3,PFKFB4,PIK3R1,PIM1,SAFB,SERPINE1,SRGAP2,USP31,VANGL1,WNK1,ZC3HAV1
gefitinib	chemical drug	1.19E-06	BCL2,CCL2,CCND1,CDC6,EFNA1,FLT1,FRAT1,GJA1,HSP90B1,IGF1,IGFBP5,LIFR,MAP4K4,MYCN,NRP2,TIMP3,TOP2A,VEGFA	343 (21)
IGFBP5	other	1.22E-06	BCL2,CCND1,EFNB2,IGF1,IRS1,RUNX2,SERPINE1	276 (21)
piceatannol	chemical - endogenous non-mammalian	1.22E-06	BCL2,CCL2,CCND1,EGLN1,FAS,PMAIP1,XIAP	204 (16)
nitroprusside	chemical drug	1.25E-06	BCL2,BDNF,DUSP6,FAS,FOXO1,IFNGR2,IGF1,PPARGC1A,TNFRSF11B,VEGFA	314 (22)
IL13	cytokine	1.26E-06	ABCA1,ALDH1A2,ARG2,CALCR,CASP7,CCL2,CD163,CD40,CEBPA,EPAS1,FAS,IGF1,IL11,IL12B,JAK1,KITLG,MAF,MRC1,NFATC1,PDGFA,PLA2G4A,PLAU,PLXNC1,PPARGC1A,SERPINE1,SLC8A1,SNAI2,THBS1,TLR4,TNFRSF11B,TNFSF13B	344 (21)
C5	cytokine	1.30E-06	BCL2,CCL2,CCL7,CCND1,DAG1,EFNB2,FLT1,IFNGR2,IL12B,MET,NFIX,RGS3,SERPINE1,TNFAIP3,VEGFA	306 (17)
entinostat	chemical drug	1.37E-06	ADAMTS5,BCL2,CCND1,ERBB3,H2AFX,LYVE1,PMAIP1,RUNX2,SERPINE1,TGFBR2,XIAP	258 (20)
miR-92a-3p (and other miRNAs w/seed AUUGCAC)	mature microrna	1.39E-06	BMPR2,CCND1,CCND2,FBXW7,MAP2K4,MAPRE1,PTEN,ZEB2
zoledronic acid	chemical drug	1.39E-06	BCL2,CYR61,DKK1,FLT1,FZD5,RUNX2,TNFRSF11B,VEGFA	299 (23)
valproic acid	chemical drug	1.41E-06	ADCY1,BCL2,BDNF,CCL2,CCND1,CCND2,CD40,CEBPA,CREBBP,CYR61,EDN1,FAS,FRS2,FSCN1,GDNF,IGF1R,LRAT,NR3C1,PTEN,PXN,RUNX3,SCD,SERPINE1,SGK1,SLC1A1,SLC1A2,THBS1,THRB,UBE2H,XIAP,ZEB1	299 (22)
IL18	cytokine	1.43E-06	ADAMTS5,BCL2,CCL2,CD40,CXCL12,FAS,GJA1,IRF1,PTEN,SET,SMAD2,SMAD3,TACR1,TGFBR2,TLR4,TNFRSF11B,VEGFA	233 (16)
GnRH analog	biologic drug	1.44E-06	ABCC1,ARHGEF7,ARHGEF9,CACNA1D,CCL7,CCNC,CD40,EGF,FAS,FGF2,FLT1,FN1,GAB1,GABRB2,MAP2K4,MAPK1,MAPK3,NCOA3,NCOA6,NGFR,PIK3R3,RAB5C,SFRP1,SMAD2,SMAD5,TSC1,TWF1,UBE2D3,VCP	224 (7)
GATA1	transcription regulator	1.46E-06	ANGPT2,BCL2,CCND1,CCND2,CDK6,CEBPA,ETS1,FOSB,HIPK2,IL6R,IL6ST,INHBB,MAP3K5,MECOM,MITF,MYCN,PIM1,PLXNA2,SOX6,TFRC	244 (17)
BCL2	transporter	1.47E-06	ABCC1,BCL2,CCNC,CCND1,FAS,GCLC,IL12B,PTEN,RBL2,SNAP25,SOX9,SP1,TGFB2,VEGFA,XIAP	270 (18)
HDAC4	transcription regulator	1.47E-06	BDNF,DLG2,DYRK1A,GABRA4,GABRB2,HDAC4,MAPK1,MEF2C,PPP3CA,RGS7,SLC8A1,SMAD4,SNAP25,SYNGAP1,VEGFA	35 (4)
asoprisnil	chemical drug	1.48E-06	BCL2,DKK1,EGF,IGF1,IGF1R,MAP3K5,PGR,SGK1,TGFBR2
miR-182-5p (and other miRNAs w/seed UUGGCAA)	mature microrna	1.48E-06	CASP10,CDK6,COL11A2,COL4A4,FOXO1,IGF1R,MITF,RPS6KB1,SOS1
ciglitazone	chemical drug	1.49E-06	ABCA1,BCL2,CAV2,CCL2,CCND1,FN1,IL12B,MITF,MXD1,PTEN,RARB,SERPINE1,SOD1	248 (20)
HDAC7	transcription regulator	1.51E-06	CCND1,EDN1,IL12B,NFATC1,PTEN,SLC1A2	216 (9)
SMURF2	enzyme	1.51E-06	FN1,NEDD9,RUNX2,SERPINE1,SMAD2,TGIF1	232 (19)
CDKN2A	transcription regulator	1.52E-06	APAF1,BCL2,CCL2,CCND1,CITED2,E2F3,E2F6,EBF1,EFNA1,FOXA1,H2AFX,HACD3,IGFBP5,IL11,LEF1,MDM4,MYCN,NR3C1,PDGFA,PTEN,PTK2B,SERPINE1,TGIF1,TLR4,VEGFA	311 (22)
NR4A2	ligand-dependent nuclear receptor	1.65E-06	ABL2,ACVR2B,ADCYAP1,CCND1,DDC,EIF4EBP2,KITLG,RARB,RET,SMAD3,SOD1
NFE2L2	transcription regulator	1.67E-06	ABCC1,ACTG1,ADCYAP1,ARHGEF3,BCL2,BDNF,DNAJB11,EPAS1,FKBP5,FN1,GCLC,GCLM,HACD3,HSP90B1,IFNGR2,M6PR,MEF2C,PAFAH1B1,PFN2,PKIA,PPARGC1A,PPIB,PTPN1,PTPRB,SCARB1,SLC16A2,SLC1A1,SOD1,TXNRD1,UBE2K,VCP,VEGFA	263 (19)
SPDEF	transcription regulator	1.79E-06	CD40,CDH2,COL4A1,LASP1,LEF1,PLAU,SERPINE1,SMAD2,SMAD3,SMAD4,SNAI2,ZEB1	190 (11)
CYP19A1	enzyme	1.79E-06	BDNF,CCND1,CSN2,EGF,GSK3B,IRS1,PGR,PXN,SCARB1,SOX9,TGFA,VEGFA	259 (22)
ANXA7	ion channel	1.79E-06	CDH2,EPHB2,GDNF,IGF1,IL12B,ITPR2,NFIA,NR3C1,PAX6,PTEN,RAD23B,UBE2B
chrysin	chemical - endogenous non-mammalian	1.83E-06	CCL2,GCLC,GCLM,IL6R,IL6ST,JAK1,SOD1
thyroid hormone	chemical - endogenous mammalian	1.90E-06	BDNF,CCND1,CSNK2A1,DAG1,DDC,EGF,GCH1,GPD2,HMGCR,IGF1,KLF3,MAPK3,NRAS,POU2F1,PPM1A,PTEN,RAG1,STAT5B,SYT12,THRB	300 (24)
platelet activating factor	chemical - endogenous mammalian	1.92E-06	ANGPT2,CCL2,FGF2,FN1,MMP8,PAFAH1B2,PLAU,SERPINE1,THBS1,VEGFA	313 (21)
F2RL1	g-protein coupled receptor	1.92E-06	BDNF,CASP7,CCL2,CYR61,DUSP6,FAS,FGF5,KITLG,TGFA,VEGFA	240 (16)
ADRA1D	g-protein coupled receptor	1.92E-06	BDNF,CREM,FN1,IL6ST,LOX,NFIX,POLA1,PPP3CA,UBTF,VEGFA	179 (7)
LGALS3	other	1.99E-06	CCND1,COL4A1,DUSP6,FN1,FSCN1,GFRA1,IGF1,IGFBP5,KRAS,NRAS,PPARGC1A,PTEN,TCF4	311 (21)
INSR	kinase	2.05E-06	ACSL4,CCL2,CCND1,CCND2,CDC6,CEBPA,DAG1,EDN1,GCH1,GNB1,HMGCR,HSPD1,IGF1,IGF1R,IL11,IRS1,ISL1,MED1,NDUFA3,NDUFA4,NR1H3,PAX6,PDE4B,PIM1,PPARGC1A,SCARB1,SERPINE1,SMAD4,TGIF1	284 (24)
SOD1	other	2.06E-06	ACTB,ATF1,BCL2,CCNC,CCND1,CDH2,CREBBP,ETS2,GAK,GCLC,GCLM,MET,NEFL,SKP1,SLC1A2,SOD1,TFRC,TGFBR2,TNFAIP3,VAPA	333 (19)
PP2/AG1879 tyrosine kinase inhibitor	chemical - kinase inhibitor	2.09E-06	BCL2,CBL,CCL2,EDN1,FGF2,FN1,IGF1R,PLAU,PRDX3,SERPINE1,TJP1,VEGFA	325 (22)
SB-431542	chemical reagent	2.09E-06	CCND1,FN1,GJA1,RUNX2,SERPINE1,SLC1A2,SMAD2,SP7,TGFB2,TGIF1,TJP1,TNFAIP6	305 (23)
bisindolylmaleimide I	chemical - kinase inhibitor	2.26E-06	ARNT,BCL2,CCND2,E2F3,FN1,IGF1,JUND,MAPK1,MAPK3,PRKCE,SERPINE1,TJP1,TJP2,VEGFA	339 (19)
Mek	group	2.35E-06	CCND1,CCND2,CDK5R1,DUSP5,DUSP6,EPHB2,ERBB3,ETS1,IL12B,NR1H3,ROCK1,RUNX1,SERPINE1,SP7,SPRY2,THBS1,TOP2A,ZEB1	255 (19)
MAP2K1/2	group	2.36E-06	BCL2,CCND1,CCND2,GCLC,H2AFX,JAK1,KLF5,MYH2,PDGFA,SCARB1,VEGFA	238 (20)
Wnt	group	2.42E-06	ADAMTS5,CDH2,CEBPA,HAND2,LEF1,PAX3,PPARGC1A,RUNX2,SOX9	242 (17)
(+)-MK-801	chemical drug	2.45E-06	ACVR2A,ARF3,BDNF,CCND1,CREM,FGF2,FOSB,GJA1,JUND,NGFR,NTS,RUNX2	320 (21)
methylnitronitrosoguanidine	chemical toxicant	2.54E-06	BTG1,CASP10,CCND1,CEBPA,FAS,IRF1,PLAU,SERPINE1	298 (22)
dimethyl sulfoxide	chemical drug	2.57E-06	ACTB,ADAM12,CCND2,CSN2,EIF4EBP2,IRS2,JUND,LIFR,MEF2C,PTK2B,ROCK1,RUNX2,SLC8A3,SP7,TFRC,TNFRSF11B	260 (17)
estrone	chemical - endogenous mammalian	2.57E-06	IGF1,IRS1,IRS2,PGR,PIK3R1,SERPINE1	271 (18)
PIAS4	transcription regulator	2.57E-06	CCND1,IL12B,IRF1,ITGB8,LEF1,SERPINE1	274 (20)
mycophenolic acid	chemical drug	2.63E-06	AKAP12,CCL2,CCND2,CDK6,CYR61,EDN1,ETS1,FN1,MYL12A,RUNX2,SERPINE1,TNFAIP3,USP53	310 (20)
melatonin	chemical - endogenous mammalian	2.65E-06	APAF1,BCL2,CCL2,EDN1,FAS,GJA1,IGF1,IRS1,IRS2,NR3C1,RUNX2,SMAD4,SOD1,SOX9,TLR4	338 (22)
FSHB	other	2.66E-06	CCND2,FSHR,INHBB,KITLG,PDGFA,SGK1,TJP1
NEUROG3	transcription regulator	2.85E-06	CCK,CDH2,EBF1,EFNB2,ERBB3,ISL1,NOTCH2,NRP1,PAX6,RARB,SEMA3A,SNAI2
FLT1	kinase	2.85E-06	CSNK2A1,EIF4B,EPAS1,MARCKS,RBBP4,SMARCA4,TCF4,TGFBR2,THBS1,UBE2B,UBE2H,YWHAZ
NOG	growth factor	2.87E-06	CSN2,FAS,ISL1,LEF1,MITF,NGFR,RUNX2,SMAD5,SP7,VEGFA	272 (21)
DKK1	growth factor	2.87E-06	ANGPT2,CCND1,DLG4,EPHB2,GSK3B,LEF1,RUNX2,SNAI2,SOX9,SP7	233 (16)
paraquat	chemical toxicant	2.97E-06	ANGPT2,FAS,FN1,GCLC,ITGB8,LIFR,MMP8,NFAT5,NFIB,PLCE1,PMAIP1,ROCK1,SLC8A1,SOD1,VEGFA	255 (12)
SB 216763	chemical toxicant	3.06E-06	CCL2,CCND1,CD40,CYR61,DLG2,FOSB,FSCN1,PLAU,SCD	271 (20)
Immunoglobulin	complex	3.28E-06	BCL2,CCL2,CCL7,CCND2,CD28,CDK6,CXCL11,DPYSL2,EGLN1,ETS2,FAS,FLNB,FOSB,IL12B,IRF1,KLF4,MEF2C,NAIP,NFATC1,PDGFA,SIRPA,TNFSF13	249 (17)
SOX1	transcription regulator	3.31E-06	ACVR2A,CHST15,DUSP5,FGF5,IRS1,NRP1,NUDT21,SMAD4,TEAD1,TGFB2,TXNRD1,VEGFA
nifedipine	chemical drug	3.31E-06	ABCA1,ATP2B4,BDNF,CCL2,EDN1,HMGCR,IGFBP5,IRS1,NR3C1,SGK1,SLC8A1,VEGFA	286 (22)
miR-29b-3p (and other miRNAs w/seed AGCACCA)	mature microrna	3.32E-06	ACVR2A,CAV2,CDK6,COL4A1,DNMT3B,HDAC4,KLF4,PIK3R1,PPM1D,PTEN,SP1
bortezomib	chemical drug	3.45E-06	BCL2,CASP7,CCND1,CCND2,CXCL12,DKK1,FAS,FOXO1,HSPA14,HSPE1,IGF1,IGF1R,IL12B,IL6ST,IRS1,PFN2,PGR,PMAIP1,XIAP	244 (17)
ADRA1A	g-protein coupled receptor	3.48E-06	ADAM12,BDNF,CREM,FN1,IL6ST,LOX,NFIX,POLA1,PPP3CA,VEGFA	207 (11)
Pka	complex	3.52E-06	CCK,CD40,CDH2,CREM,EDN1,GJA1,HMGCR,IRF1,NTS,PDE4B,RUNX1,SGK1,SLC1A2,SLC1A3,SOX9,TNFRSF11B	244 (20)
norepinephrine	chemical - endogenous mammalian	3.72E-06	ABCA1,ADRA2B,ADRB3,ADRBK2,BDNF,CREM,EDN1,FGF2,FN1,IGF1R,IL12B,IRS2,PDE4B,PPARGC1A,SERPINE1,SGK1,USP33,VEGFA	368 (21)
vasoactive intestinal peptide	biologic drug	3.80E-06	BCL2,CCL2,EGF,KITLG,TLR4,TNFRSF11B,VEGFA	282 (19)
PGF	growth factor	3.80E-06	CCL2,EDN1,ETS2,FLT1,MAP4K4,NRP2,SERPINE1	280 (18)
TNFRSF1B	transmembrane receptor	3.84E-06	ANGPT2,CSN2,CXCL12,EFNA1,FAS,IL12B,MAP3K1,PDGFA,PTEN,SERPINE1,TGFA,TNFAIP3	278 (17)
let-7a-5p (and other miRNAs w/seed GAGGUAG)	mature microrna	3.88E-06	CCND1,CCND2,CDH2,CDK6,EIF3J,GAK,HMGA2,IGF2BP1,KRAS,NEDD4,NRAS,RDH10,SLC25A13,SLC38A1,SMC1A,THBS1,TLR4
FOSL1	transcription regulator	3.92E-06	CCL2,CCND1,FOSB,GCLC,MET,NTS,PLAU,RUNX2,SEMA6D,SERPINE1,SNAI2	132 (8)
sulforafan	chemical drug	4.15E-06	APAF1,BCL2,CCL2,CCND1,DDC,FAS,GCLC,GCLM,HTR2C,IL12B,SOD1,TXNRD1,VEGFA,XIAP,ZEB1	280 (18)
mir-205	microrna	4.17E-06	EGLN2,ERBB3,PRKCE,RUNX2,ZEB1,ZEB2
alpha-tocopherol succinate	chemical drug	4.17E-06	BCL2,FGF2,MAPK1,MAPK3,VEGFA,XIAP	298 (18)
phenethyl isothiocyanate	chemical drug	4.19E-06	ADAMTS6,CCND1,CRK,DDX5,EEF2K,GCLM,JAK1,MAP4K3,RASA1,ROCK1,TGFA,TXNRD1,UBXN4,VEGFA	131 (7)
miR-34a-5p (and other miRNAs w/seed GGCAGUG)	mature microrna	4.21E-06	BCL2,CCND1,CDK6,E2F3,E2F5,KLF4,MET,MYCN,NOTCH2,VEGFA
DCN	other	4.21E-06	FGF2,IGF1R,IRS1,MET,SEMA3A,SERPINE1,SMAD3,THBS1,TIMP3,VEGFA	346 (21)
FOXA1	transcription regulator	4.32E-06	ARHGEF9,CFTR,DDC,ELK3,ERBB3,FOXA1,GLS,ISL1,PAX6,PGR,RORA,SLC12A1,SLC12A2,SNAI2,SOD1,SOX9	177 (7)
SUZ12	enzyme	4.63E-06	CNR1,FGF5,FOXA1,HOXB5,JUND,KLF4,LRAT,PAX3,PAX6,PLAU,PTEN,RARB,SMARCA4,TNFRSF11B,UHMK1	158 (10)
PAX3	transcription regulator	4.67E-06	ATP2B4,CDC6,CNR1,IL6R,IRS1,M6PR,MET,MITF,NEDD9,PAK2,PAX3,PKIA,PPIB,PTPN14,PTPN3,RET,RUNX3,TGFB2,TIMP3,TJP2
GW501516	chemical drug	4.71E-06	ABCA1,ACSL4,BCL2,CCND1,FLT1,IGFBP5,PPARGC1A,PTEN,PTGER4,SCD,SLC27A1,SOD1,THBS1,VEGFA	239 (22)
fasudil	chemical drug	4.77E-06	BCL2,CCL2,CD40,MRC1,ROCK1,SLC1A2,SLC1A3,TGFB2,TLR4	267 (16)
CREBBP	transcription regulator	5.05E-06	ADCYAP1,BCL2,CAMK2D,CCND1,CCND2,CDC6,CEBPA,CXCL12,CYR61,FGF2,FGFR3,FOSB,IRF1,JUND,MYH1,PGR,PPARGC1A,PTEN,SLC1A2,VEGFA	305 (22)
sodium arsenite	chemical drug	5.07E-06	ABCC1,BCL2,CCND1,CDK6,CEBPA,DDC,GCLC,GCLM,PGR,VEGFA	318 (21)
BMP6	growth factor	5.09E-06	ADAMTS5,ADD3,ALDH1A2,E2F3,E2F5,FSHR,KLF4,MYCN,SEMA3A,SERPINE1,TXNRD1,VEGFA,ZEB1	126 (10)
NANOG	transcription regulator	5.30E-06	CCND2,CDK6,FGF5,FOSB,IGF1R,ISL1,JARID2,KLF4,MEIS1,PAX6,PHKG2,SET,XIAP,ZFHX3
sulindac	chemical drug	5.42E-06	CCND1,CDC6,E2F3,E2F5,ERBB3,GCLC,KRAS,MYCN,PLA2G4A,RBBP4,VEGFA	238 (16)
diethylstilbestrol	chemical drug	5.51E-06	CCND1,CITED2,DNMT3B,DUSP6,EGF,FAS,GREM1,HSP90B1,IGF1,IGF1R,INHBB,KLF4,MAPK1,MAPK3,NR3C1,PDGFA,PGR,RUNX1,SP1,TGFA,VEGFA	285 (20)
palmitic acid	chemical - endogenous mammalian	5.65E-06	BCL2,CCL2,CNR1,HTR2C,IL6R,IRS1,IRS2,PAX6,PPARGC1A,PTEN,PTPN1,SCARB1,SCD,SERPINE1,SLC25A4,TLR4,XIAP	303 (22)
STAT5B	transcription regulator	5.77E-06	ARNT,ASAP1,BCL2,CCND1,CCND2,CDK6,CSN2,DDC,EBF1,FAS,IGF1,IRF1,MAF,MYH1,PIM1,SCD,STAT5B,TPM3	216 (17)
advanced glycation end-products	chemical - endogenous mammalian	5.90E-06	ABCA1,BCL2,CCL2,CXCL12,FGF2,FN1,FOXO1,GJA1,SERPINE1	281 (20)
LEPR	transmembrane receptor	6.29E-06	ADCYAP1,ADRB3,BCL2,BTG1,CNR1,COL4A1,FN1,HMGCR,IGF1,IRS2,MAP4K4,NFATC3,PPARGC1A,SCARB1,SERPINE1,SNAP25,TGFBR2,TIMP3	323 (22)
AGER	transmembrane receptor	6.33E-06	APAF1,BCL2,CALCR,CCL2,CCND1,COL4A1,FAS,NEFL,SERPINE1,TJP1,VEGFA	306 (20)
NRG2	growth factor	6.33E-06	ATF1,BCL2,CYR61,DAG1,EDN1,FOSB,LIFR,MED1,PAFAH1B1,PDGFA,VEGFA	216 (7)
BCL6	transcription regulator	6.42E-06	BCL2,CCL2,CCND1,CCND2,DNAJB11,DUSP6,FAS,FGF2,IL21R,IL6R,MAF,MITF,PTEN,SERPINE1,SOX6,SOX9	333 (21)
imatinib	chemical drug	6.76E-06	BCL2,CCND1,CCND2,CEBPA,CXCL12,DAB2,EIF4B,FN1,RAG1,TNFSF13B,VEGFA,XIAP	219 (16)
sphingosine-1-phosphate	chemical - endogenous mammalian	6.76E-06	CCL2,CCND1,ETS1,FAS,FGF2,FN1,KLF5,PDGFA,RUNX2,SERPINE1,THBS1,TNFRSF11B	323 (20)
IL12 (complex)	complex	6.86E-06	CCL2,CD28,CXCL11,FAS,FGF2,GJA1,IFNGR2,IL12B,IRF1,ITGAL,PIM1,PLAU,RAD23B,SET,SMAD2,SMAD3,TACR1,TGFBR2,TLR4,VEGFA	215 (13)
3,3'-diindolylmethane	chemical drug	7.23E-06	BCL2,CCND1,CDK6,FAS,PTEN,SNAI2,SP1,TGFA,XIAP,ZEB1	356 (25)
CDK2AP1	other	7.25E-06	CCND2,CSNK2A1,DAAM1,FRAT1,FZD5,FZD7,GSK3B,LRP5,SENP2	41 (3)
FOXO4	transcription regulator	7.25E-06	CCND1,CCND2,HMGCR,RBL2,RICTOR,SCD,SERPINE1,SGK1,VEGFA	241 (12)
FOXC2	transcription regulator	7.25E-06	ADRB3,CDH2,CEBPA,EFNB2,FN1,IRS1,IRS2,PPARGC1A,RUNX2	88 (7)
diosgenin	chemical - endogenous non-mammalian	7.29E-06	BCL2,CCND1,EDN1,HMGCR,PTPN11,SERPINE1,VEGFA	281 (19)
mir-182	microrna	7.35E-06	CASP10,CDK6,COL11A2,COL4A4,FOXO1,RASA1,RPS6KB1,SOS1
PTTG1	transcription regulator	7.35E-06	BCL2,CCND1,CDH2,FGF2,TLK1,TLK2,UBE2B,VEGFA	311 (18)
beraprost	chemical drug	7.38E-06	CCL2,CREM,EDN1,FN1,SOD1	152 (7)
MXD1	transcription regulator	7.38E-06	CCND2,EDN1,EIF4E,MXD1,RBL2
ATP7A	transporter	7.38E-06	ADCYAP1,CCK,CCL2,PLA2G4A,VEGFA
riluzole	chemical drug	7.38E-06	BDNF,GDNF,INHBB,PLAU,SLC1A2	315 (16)
tridecanoic acid	chemical - endogenous mammalian	7.38E-06	CCK,DUSP5,KLF4,MXD1,PTEN
CALCA	other	7.41E-06	ADD3,CALCR,CCL2,CREM,EDN1,EIF4B,FLT1,IGF1,PXN,RUNX2,SLC12A1,TACR1,TJP2	310 (21)
MYD88	other	7.67E-06	ALDH1A2,CCL2,CD40,CXCL12,CYR61,ETS2,IGF1,IGFBP5,IL12B,IRF1,ITPR2,LPAR1,MET,MMP8,MRC1,PDE4B,PLA2G4A,PLCG1,SCARB1,SERPINE1,TNFAIP3,TNFSF13B	272 (19)
CAV1	transmembrane receptor	7.82E-06	ADAM17,CAV2,CCND1,CSN2,FAS,FOXA1,NEDD4L,NFATC1,PLA2G4A,PTEN,SLC12A2,SLC1A1,THBS1,TJP1,TJP2	313 (22)
miR-30c-5p (and other miRNAs w/seed GUAAACA)	mature microrna	8.32E-06	ATRX,BDNF,GPD2,IRS2,MAP4K4,MET,NPR3,PAFAH1B2,PPP3CA,PRPF40A,PTPRK,RAD23B,RUNX2,SLC38A1
losartan potassium	chemical drug	8.32E-06	CREM,EDN1,EGF,FN1,GJA1,ITPR2,KRAS,PDGFA,PLCG1,SERPINE1,TGFB2,TGFBR2,VEGFA,ZEB1	349 (21)
KLF4	transcription regulator	8.49E-06	ACVR2A,CCND1,CCND2,CHST15,DUSP5,FGF5,FLT1,FN1,IRS1,KLF4,KLF5,MEF2C,NRP1,NUDT21,PAX3,SERPINE1,SMAD4,TEAD1,TGFB2,TXNRD1,VEGFA	309 (24)
vorinostat	chemical drug	8.54E-06	APAF1,BCL2,CCND1,CD1D,CDH2,CEBPA,DLC1,EDN1,HDAC7,IL12B,IRF1,PMAIP1,SEMA3A,SLC1A2,SP1,XIAP	231 (19)
GDNF	growth factor	8.58E-06	ACTB,BDNF,CCND1,DPYSL2,EIF4A2,FN1,FOSB,GFRA1,GNB1,PAX6,XIAP	250 (16)
cobalt chloride	chemical reagent	8.58E-06	APAF1,BCL2,BDNF,E2F6,EPAS1,MITF,SLC1A1,SLC1A3,TFRC,TJP1,VEGFA	304 (22)
MAP2K7	kinase	8.59E-06	ANGPT2,CCND1,EFNB2,FAS,GJA1,MAP2K4,PLA2G4A,PLAU,PTPN11,VDR	297 (20)
SNAI1	transcription regulator	8.59E-06	CCND1,CCND2,CDH2,FN1,LEF1,PTEN,SNAI2,VDR,ZEB1,ZEB2	283 (21)
SIRT1	transcription regulator	8.84E-06	ABCA1,ACTB,ADAMTS5,BDNF,CCND2,CDH2,CNR1,DKK1,FN1,IGF1,IGF1R,PHKB,PPARGC1A,ROCK1,SFRP4,TIMP3,ZEB1	352 (22)
Rock	group	8.86E-06	CCL2,CCND1,ETS1,FN1,NGFR,PPP1R12A,RUNX2,SOX9,TJP1	240 (19)
E2F4	transcription regulator	9.11E-06	ATRX,BCL2,CBX5,CCND1,CDC6,E2F3,EPAS1,FAS,H2AFX,HLTF,HSP90B1,LPAR1,MYCN,POLA1,RBBP4,RBL2,SERPINE1,SFRP1,SNRPC,STAM,TOP2A
mir-8	microrna	9.34E-06	CBL,CUL3,E2F3,HDAC4,PTEN,TGFB2,ZEB1,ZEB2
IL3	cytokine	9.34E-06	BCL2,CCL2,CCND1,CCND2,CD40,CITED2,CREM,EIF1AX,ELK4,FAS,HNRNPA2B1,HSP90B1,IL12B,KPNB1,NEDD9,NFATC1,NFATC3,NRP1,PIM1,PTPN11,SMAD4,SMAD5,SOD1,TLR4,VEGFA,WNK1,YWHAG	249 (20)
berberine	chemical drug	9.42E-06	ADRBK1,ADRBK2,BCL2,CCL2,CCND1,CD40,FN1,GLS,HMGCR,PIK3R3,SCARB1,VEGFA,XIAP	263 (23)
DTX1	transcription regulator	9.84E-06	APPL1,DUSP6,GFRA1,MAP3K1,TGFB2,UHMK1,VEGFA
MAP2K4	kinase	1.02E-05	BCL2,CCND1,IL12B,MEF2C,PAK2,PLA2G4A,PLAU,ROCK1,VDR,XIAP	303 (19)
SRF	transcription regulator	1.04E-05	ACTB,AKAP12,BCL2,CAP1,DUSP5,E2F5,ETS1,EYA3,FOSB,GCH1,IGF1,MAP4K4,MBD2,MCF2L,MEIS1,MYH1,MYH2,MYH4,MYLK,NECTIN1,PAFAH1B1,PLA2R1,SEMA3A,SEMA6D,SLC8A1,TBP
PRKACA	kinase	1.08E-05	BDNF,CCK,CCND1,CCND2,CREM,FSHR,IGF1,RARB,SFRP4	281 (22)
Notch	group	1.15E-05	ADAM12,FGF5,MYLK,NFATC1,NOTCH3,RUNX3,SMAD2,SMAD3,VEGFA,ZEB1,ZEB2	235 (13)
MAP2K3	kinase	1.15E-05	ARG2,IL12B,NFATC1,PLAU,PPARGC1A,RGS7,SERPINE1,SGK1,SLC1A3,STK4,VEGFA	236 (17)
A23187	chemical reagent	1.15E-05	CD40,FGF2,FN1,FOSB,GCH1,HSP90B1,IGF1,IL12B,MYH1,MYH2,SERPINE1,TLR4,UBXN4,VEGFA	279 (19)
ANGPT2	growth factor	1.15E-05	ABCC1,ADAM12,BCL2,EDN1,ETS1,FAS,FN1,GSK3B,HDAC4,HSPD1,KLF5,PLAU,POLA1,RDH10,SERPINE1,SOCS7,SOD1,TGFBR2,THBS1	294 (19)
letrozole	chemical drug	1.31E-05	BCL2,CCND1,DKK1,ERBB4,GJA1,NCOA3,PGR	305 (24)
betulinic acid	chemical drug	1.31E-05	ABCA1,BCL2,CCND1,CXCL12,SP1,SP3,TLR4	274 (19)
sorbitol	chemical - endogenous mammalian	1.32E-05	GJA1,MAP3K11,RGS7,SGK1,SLC1A3	252 (16)
ulipristal acetate	chemical drug	1.32E-05	BCL2,FLT1,PGR,VEGFA,XIAP	158 (7)
GH1	growth factor	1.33E-05	ABCC1,ACTB,ADRB3,BCL2,CEBPA,CSN2,ERBB3,FN1,GCLC,IGF1,IGF1R,IGFBP5,IRF1,NRAS,PRDX3,RAD23B,SMARCA4,SOD1,SP1,YWHAZ	324 (21)
RNA polymerase II	complex	1.39E-05	BCL2,CASP7,CBX5,CCND2,CD40,CEBPA,DKK1,ELK4,FLT1,IGF1,IL12B,KITLG,MAPK1,MEF2A,MEF2C,MEIS1,MYCN,NCOA3,PBX1,RARB,RBBP4,RUNX2	213 (7)
Gsk3	group	1.40E-05	BCL2,CCND1,CD40,CEBPA,FSCN1,IL12B,IRS1,SP7,TNFAIP3,XIAP	291 (22)
miR-218-5p (and other miRNAs w/seed UGUGCUU)	mature microrna	1.42E-05	CDK6,PIK3C2A,PLCG1,RICTOR,RUNX2,SP1
AXIN1	other	1.42E-05	CCND1,CCND2,ENC1,GSK3B,LEF1,TCF4	265 (18)
troglitazone	chemical drug	1.43E-05	ABCA1,ADRB3,ADRBK2,BCL2,CAV2,CCL2,CCND1,CCND2,CEBPA,COL4A1,CXCL11,ETS1,FBXW7,FN1,HIPK2,IRS1,KLF4,NR1H3,POU2F1,PPARGC1A,PTEN,PTPN11,SCARB1,SCD,SERPINE1,SLC27A1,SP1,TGIF1,VEGFA	282 (20)
SYK	kinase	1.47E-05	BCL2,CCL2,CCND1,CFTR,CITED2,EDN1,IRF1,VEGFA	203 (15)
GSK3B	kinase	1.48E-05	BCL2,CCL2,CCND1,CDC6,H2AFX,IL12B,IRS2,MAPRE1,NCOA1,NFATC1,SP7,TCF4	313 (25)
CCL5	cytokine	1.52E-05	BDNF,CCL2,CD163,CD40,DUSP6,EGF,MAPK1,MAPK3,SGK1,SOD1,TLR4	321 (19)
ADRA1B	g-protein coupled receptor	1.56E-05	BDNF,CCND1,CREM,FN1,IL6ST,LOX,NFIX,PPP3CA,VEGFA	297 (21)
aldosterone	chemical - endogenous mammalian	1.57E-05	CCL2,EDN1,FKBP5,FLT1,FN1,IGF1R,KRAS,LOX,NR3C1,PDGFA,SERPINE1,SGK1,SLC12A2,WNK1	317 (21)
carbon monoxide	chemical - endogenous mammalian	1.64E-05	BCL2,BDNF,CCL2,CXCL12,FN1,GDNF,IL12B,SERPINE1,TLR4,VEGFA	243 (19)
CXCL12	cytokine	1.66E-05	ATRX,BCL2,CCL2,CCND1,CXCL12,FN1,IFNGR2,ITGAL,MARCKS,PGR,PLAU,RAP1A,ROCK1,RPS6KB1,RUNX2,RUNX3,SP7,TNFRSF11B	288 (25)
Nfat (family)	group	1.67E-05	BCL2,CALCR,CCL2,CD40,CYR61,DAAM1,FAS,PDGFA,RGS3,SERPINE1,SMAD2,TGFB2	292 (21)
AMPK	complex	1.67E-05	BCL2,CCL2,CCND2,CXCL12,FSCN1,GJA1,PAX3,PFKFB3,PMAIP1,PPARGC1A,RUNX2,SERPINE1,VEGFA	271 (21)
Interferon alpha	group	1.69E-05	BCL2,CCL2,CCL7,CCND1,CCND2,CD1D,CD40,CELSR1,CXCL11,DAG1,FAS,GLS,IL11,IL12B,IL21R,IL6R,IL6ST,IRF1,JAK1,PIM1,PMAIP1,PRKCE,SPRY2,TLR4,TNFSF13B,USP6NL,ZC3HAV1	249 (18)
DRD2	g-protein coupled receptor	1.72E-05	BDNF,CCL2,FOSB,IGF1,KCNJ2,TGFBR2,VEGFA	309 (23)
corticosterone	chemical - endogenous mammalian	1.74E-05	BCL2,BDNF,CCK,CCND1,CSN2,EDN1,FGF2,FKBP5,NR3C1,PPARGC1A,SCARB1,SFRP1,SGK1,SLC1A2	343 (21)
WISP2	growth factor	1.82E-05	FN1,FOXA1,SERPINE1,SMAD3,SNAI2,TGFBR2,TGFBR3,ZEB1	192 (11)
SRC	kinase	1.92E-05	CBL,CCL2,CCND1,CCND2,CSN2,CTNND1,FN1,GCLC,GJA1,IGF1R,PLAU,PRKCE,SIRPA,VEGFA	332 (23)
CBFB	transcription regulator	2.00E-05	CEBPA,EPN2,ITGAL,NRP1,PTGER4,RUNX1,RUNX2,RUNX3,SP7,TGFBR2,TGFBR3	188 (6)
MEF2C	transcription regulator	2.12E-05	ACTN2,BDNF,GJA1,KCNJ2,MEF2A,MEF2C,MYH1,PPARGC1A,PTPRB,RUNX2,SLC8A1,SP7	166 (11)
MIR101	group	2.20E-05	BCL2,DNMT3B,IGF1,MET,MITF	169 (7)
miR-19b-3p (and other miRNAs w/seed GUGCAAA)	mature microrna	2.20E-05	BMPR2,CCND1,ERBB4,PTEN,THBS1
TGFBR3	kinase	2.20E-05	BCL2,PTEN,SERPINE1,SNAI2,XIAP	320 (18)
trientine	chemical drug	2.20E-05	FN1,IGF1,IGFBP5,SERPINE1,SMAD4
SATB1	transcription regulator	2.21E-05	ACTG1,BCL2,CCND1,CD40,EPAS1,ETS1,FOSB,HELZ2,KITLG,MEF2A,PGR,RAG1,RUNX1,SGK1,SMAD3,TGFA,TNFSF13B
mono-(2-ethylhexyl)phthalate	chemical toxicant	2.21E-05	ACSL4,BCL2,BSCL2,CCND2,CEBPA,EIF3J,FAS,HIPK2,IRS2,MED1,NFATC1,NFIB,NR1H3,PPARGC1A,SOD1,SP1,TCF4	295 (22)
anisomycin	chemical - endogenous non-mammalian	2.22E-05	BCL2,GJA1,IRF1,IRS1,PLAU,PPM1D,RGS7,SERPINE1,VEGFA	280 (24)
fingolimod	chemical drug	2.22E-05	BCL2,BDNF,CD40,FN1,GDNF,MITF,PTEN,RUNX2,SERPINE1	303 (20)
TCF7L2	transcription regulator	2.23E-05	CCND1,CCND2,ERBB3,IRS1,IRS2,LEF1,PPARGC1A,SLC1A2,SNAI2,VEGFA	364 (26)
PRLR	transmembrane receptor	2.23E-05	BDNF,CSN2,FGF2,GDNF,IGFBP5,PIM1,VDR	286 (23)
CYR61	other	2.25E-05	CCL2,CCND1,CYR61,PLAU,RBL2,SERPINE1,VEGFA,XIAP	316 (21)
carbamylcholine	chemical drug	2.25E-05	ARG2,CCND1,CHUK,ECE1,ITPR2,PLCG1,TGFA,VEGFA	320 (24)
EP300	transcription regulator	2.31E-05	CCL2,CCND1,CEBPA,EDN1,EPHB2,FN1,FOXO1,GSK3B,HMGCR,IGF1,IL12B,MEF2C,PDGFA,PGR,PPARGC1A,PTEN,RARB,TGFB2,TGFBR2,VEGFA	335 (22)
ATP	chemical - endogenous mammalian	2.31E-05	BDNF,CCND1,FOXO1,GCLC,GCLM,H2AFX,IL12B,NFATC1,NRP1,PAX6,SERPINE1,THBS1,TLR4	354 (21)
mir-155	microrna	2.59E-05	APAF1,BCL2,CCL2,CCND1,DUSP5,IL12B,JARID2,MAF,SERPINE1,SMAD2,YWHAZ	292 (20)
CDKN1A	kinase	2.63E-05	ACTB,ATRX,BCL2,CCL2,CCND1,CDC6,CYR61,FAS,FN1,H2AFX,HNRNPA2B1,MAF,RBL2,SERPINE1,SOX9,TGFA,TNFAIP6,TNFSF13,TOP2A,VEGFA	302 (19)
alitretinoin	chemical drug	2.69E-05	ABCA1,BCL2,CASP7,CCND1,CXCL11,FN1,GREM1,IRF1,PLAU,PMAIP1,RARB,RUNX3,RXRG,SCD,SLC27A1,SMAD3	322 (23)
metformin	chemical drug	2.70E-05	ABCA1,APPL1,BCL2,CCL2,CCND2,FN1,IGF1,IGF1R,IRS1,PAX3,PGR,RUNX2,SERPINE1,SP1,SP3	313 (24)
SMAD1	transcription regulator	2.75E-05	COL4A1,IL11,IRF1,PDGFA,RUNX2,SOX9,SP7,VEGFA	267 (20)
XIAP	enzyme	2.81E-05	CCND1,CDH2,CDK6,PTEN,SERPINE1,XIAP	304 (21)
finasteride	chemical drug	2.81E-05	BCL2,EDN1,FLT1,TGFA,TGFB2,VEGFA	151 (7)
Alpha catenin	group	2.84E-05	ADAMTS2,ADAMTS5,CXCL12,DKK1,ELK3,IGF1,IL6ST,IRF1,LEF1,PLAU,SGK1,TNFAIP3,TNFAIP6,ZEB2	222 (15)
TNFRSF1A	transmembrane receptor	2.84E-05	ABCC1,ANGPT2,CCL2,CDH2,CSN2,EFNA1,FLT1,GCLM,IGF1,PDGFA,RGS7,SERPINE1,TGFA,VEGFA	321 (21)
bardoxolone	chemical drug	2.86E-05	CCND1,CEBPA,GCLC,GCLM,IRS1,TXNRD1,UBE2H	90 (7)
IL7	cytokine	2.95E-05	BCL2,CCL2,CCND2,CDK6,DUSP5,EBF1,FAS,FN1,FOXO1,LEF1,MAF,PIM1,PMAIP1,RAG1,RUNX2	222 (19)
cigarette smoke	chemical toxicant	2.95E-05	BCL2,CCL2,CCND1,CYR61,EPAS1,GCLC,GCLM,IGF1,JAK1,KITLG,KLF4,PTPN1,PTPRB,RUNX3,SERPINE1,SP1,TLR4,TXNRD1,VEGFA	295 (18)
IL6R	transmembrane receptor	2.98E-05	ABCC1,CCK,CCL2,CCL7,IGF1,IGFBP5,IL6ST,IRF1,TNFRSF11B,VEGFA	305 (20)
calphostin C	chemical - kinase inhibitor	2.98E-05	BCL2,CCL2,ETS1,FN1,HSP90B1,IGF1R,PLAU,RAP1B,SCARB1,VEGFA	310 (20)
Sb202190	chemical - kinase inhibitor	3.12E-05	BCL2,CCL2,CCND1,CCND2,CFTR,DKK1,FN1,IL12B,PGR,PPARGC1A,SERPINE1,SGK1,VDR,VEGFA	308 (21)
hyaluronic acid	chemical - endogenous mammalian	3.16E-05	BCL2,CD40,FN1,IL12B,MET,PLAU,PTEN,SERPINE1,SOX9,TGFB2,TLR4,TNFAIP3,XIAP	271 (16)
isoproterenol	chemical drug	3.22E-05	ACSL4,ADRB3,ADRBK1,BCL2,CREM,EDN1,ERBIN,FGF2,FSHR,MITF,PDGFA,PRKD3,RAB5C,SCD,VEGFA	322 (22)
ezatiostat	chemical drug	3.29E-05	ABCC1,GCLC,GCLM
IRF6	transcription regulator	3.34E-05	ADAMTS5,CCL2,CDH2,IL12B,KLF4,PLAU,TJP1,TLR4	229 (16)
valsartan	chemical drug	3.34E-05	ANGPT2,DLG4,EDN1,EGF,FGF2,FN1,GJA1,SERPINE1	276 (16)
NKX3-2	transcription regulator	3.40E-05	FGFR3,IHH,RUNX2,SOX9
IDH2	enzyme	3.48E-05	CEBPA,FN1,TGFB2,ZEB1,ZEB2
JAK2	kinase	3.50E-05	ACER2,ACTB,CCL2,CCND1,CCND2,FGF2,IGF1R,IRF1,MYL12A,SET,SLC1A3,THBS1,XIAP	263 (19)
ADRB	group	3.51E-05	ARHGEF3,CCND1,CD40,CDK6,E2F3,FAS,GCLM,HSPD1,KLF4,NOTCH2,PPARGC1A,PPM1D,RBL2,SLC8A1,SMC1A	236 (15)
VTN	other	3.62E-05	BCL2,EFNB2,IRS1,PLAU,PXN,RUNX2,SERPINE1	240 (19)
NR4A3	ligand-dependent nuclear receptor	3.66E-05	CCND1,CCND2,FOXO1,MEF2C,MYH1,MYH2,MYH4,PPARGC1A,SMAD3	224 (16)
PIM1	kinase	3.66E-05	BCL2,CAV2,CCND2,ERBB3,IGF1R,IGFBP5,MET,PIM1,VCP	304 (18)
n-nitrosomethylbenzylamine	chemical toxicant	3.82E-05	ADAMTS6,ALS2,CCNC,CCND1,CRK,DDX5,DUSP5,GCLM,GREM1,INHBB,KLF5,PPP3CA,RAD23B,TGFA,UBXN4
HSPA9	other	3.83E-05	FOXO1,MYCN,NEDD9,PBX1,RARB,RET	75 (7)
LRP5	transmembrane receptor	3.83E-05	FOXA1,IGF1R,IRS1,IRS2,LEF1,TCF4	222 (20)
PKD1	ion channel	4.09E-05	ASPH,CALCR,CREBBP,FGFR3,FOSB,FOXO1,GLS,GREM1,LOX,MINK1,NEDD9,PDE4B,PICALM,POU2F1,RGS3,SLC8A1,SOX6
methapyrilene	chemical drug	4.16E-05	ACTG1,ACVR2A,AZIN1,CCND1,GCLC,GFRA1,GSK3B,HMGCR,IGF1,NFIB,PPP3CA,RXRG,SCD,TXNRD1,YWHAZ
PRDM5	transcription regulator	4.26E-05	COL19A1,E2F3,EBF1,ETS2,IL6R,NOTCH2,PAX6,PIAS3,RUNX1,RUNX2,SNRNP48
TBP	transcription regulator	4.51E-05	ACTB,BCL2,EIF4E,ETS2,FN1,HMGCR,IGF1R,RPL31,TGFA,TNFAIP3	270 (14)
SIRT6	enzyme	4.55E-05	GSK3B,IGF1,IGF1R,IRS2,MAPK3,PPARGC1A,PTEN	366 (27)
NFYA	transcription regulator	4.79E-05	APAF1,BCL2,IGF1,IRF1,JUND,PMAIP1,POLA1,POU2F1,SCD,TGFBR2,TOP2A
LPL	enzyme	4.84E-05	BCL2,CCL2,IRS1,IRS2,SCARB1,SLC27A1,THBS1,VEGFA	286 (22)
SNAI2	transcription regulator	4.84E-05	CCND1,CXCL12,FN1,MEF2C,SNAI2,SOX9,UBE2D3,VDR	111 (5)
IL27	cytokine	4.93E-05	CCL2,CCL7,CCND2,CD163,CXCL11,IL12B,IRF1,MAF,MRC1,NFATC1,PIM1,SPTBN1,TNFSF13,TNFSF13B	225 (13)
ursodeoxycholic acid	chemical - endogenous mammalian	4.99E-05	COL4A1,DLC1,GCLC,GCLM,IRS1,MAF,PDGFA,TGFB2,VDR	258 (12)
NFKBIB	transcription regulator	4.99E-05	CASP7,CCL2,CD40,DAPK1,IGF1R,PLAU,PTEN,VEGFA,XIAP	196 (14)
PPARD	ligand-dependent nuclear receptor	5.09E-05	BCL2,FLT1,FN1,GPD2,LRAT,LRP5,PCYOX1,PDPK1,PTEN,PTGER4,RUNX2,SCD,SLC27A1,SP7,THBS1,TNFRSF11B,VEGFA	290 (23)
oxymatrine	chemical drug	5.12E-05	BCL2,CREBBP,FN1,SMAD3,SOD1,TLR4	131 (7)
miR-26a-5p (and other miRNAs w/seed UCAAGUA)	mature microrna	5.12E-05	CCND2,CDK6,GSK3B,PGR,PTEN,TGFBR2
RARB	ligand-dependent nuclear receptor	5.15E-05	CASP7,DLG1,ETS1,GNB1,RAB5A,RARB,RET,TJP1,VEGFA,YES1	216 (7)
5-hydroxytryptamine	chemical - endogenous mammalian	5.15E-05	ALDH1A2,BDNF,CCL2,FGF2,GDNF,IGF1,NR3C1,RUNX2,SERPINE1,THBS1	312 (24)
Histone h4	group	5.19E-05	AKAP12,CCND1,CD40,CDC6,DKK1,DUSP16,FLT1,IRF1,LEF1,PMAIP1,RUNX2,SFRP1,TGFBR2	213 (13)
gossypol	chemical drug	5.27E-05	BCL2,NCOA1,NCOA3,PMAIP1,XIAP	184 (13)
beta-1,3-glucan	chemical drug	5.27E-05	FGF2,IL12B,PDGFA,TGFA,VEGFA	266 (16)
NFATC2	transcription regulator	5.33E-05	ABCA1,CD40,CITED2,DAB2,E2F5,EDN1,FAS,HELZ2,IRF1,JARID2,NFATC1,PTPN1,PTPRK,PTPRS,TCF4	272 (21)
dextran sulfate	chemical drug	5.36E-05	CD40,EFNA5,EFNB2,EGF,FGFR3,IGF1R,MRC1,NDST1,NRP1,PDGFA,RBBP4,SERPINE1,TGFB2,TGFBR2,TGFBR3,THBS1,TLR4,TOP2A,VEGFA	306 (18)
IKZF1	transcription regulator	5.39E-05	ADAM19,CCND2,CDK6,CTNND1,DNAJC6,EBF1,FOXO1,IGF1,KITLG,NFIX,NGFR,NOTCH3,RAG1,RUNX1
STAT5a/b	group	5.39E-05	BCL2,CCND2,CSN2,EBF1,IGF1,IRF1,MAF,PDE4B,PIM1,RARB,XIAP	227 (17)
26s Proteasome	complex	5.39E-05	APAF1,ARNT,CCL2,FOXO1,GCH1,H2AFX,MDM4,PGR,PTEN,RUNX3,SMAD2	327 (23)
PLG	peptidase	5.67E-05	BDNF,CCL2,CD40,CYR61,EDN1,PLAU,SERPINE1	220 (15)
ABL1	kinase	5.67E-05	CCND1,CCND2,FAS,PAK2,SP7,TGFB2,VEGFA	319 (18)
BRCA1	transcription regulator	5.78E-05	BCL2,CCND1,FAS,H2AFX,HMGA2,IGF1R,JAK1,NR3C1,POU2F1,RBL2,SAFB,SMAD3,STAT5B,TBP,VEGFA	324 (22)
SERPINF1	other	5.80E-05	BCL2,BDNF,CCND1,CEBPA,GDNF,PPARGC1A,THBS1,TJP1,TNFRSF11B	336 (24)
tolfenamic acid	chemical drug	6.63E-05	FLT1,MET,SP1,SP3	197 (7)
DCLK1	kinase	6.63E-05	KRAS,SNAI2,ZEB1,ZEB2
LIMS1	other	6.63E-05	GJA1,PARVA,TGFB2,TJP1
miR-192-5p (and other miRNAs w/seed UGACCUA)	mature microrna	6.63E-05	IGF1,IGF1R,ZEB1,ZEB2
miR-193a-3p (and other miRNAs w/seed ACUGGCC)	mature microrna	6.63E-05	CCND1,E2F6,ETS1,PLAU
SOX9	transcription regulator	6.72E-05	CDH2,IHH,MAPK3,MITF,RUNX2,SNAI2,SOX9,SP7,VEGFA	154 (7)
GNRH	group	6.75E-05	ADCYAP1,ISL1,MAPK3,RAP1B,SGK1,ZEB1	259 (12)
SOX2-OCT4-NANOG	complex	6.75E-05	ISL1,KAT6A,MEIS1,PAX6,SET,ZFHX3
MAP3K3	kinase	6.75E-05	BCL2,SNAI2,TGFB2,TGFBR3,TNFAIP3,XIAP	202 (16)
miR-24-3p (and other miRNAs w/seed GGCUCAG)	mature microrna	6.75E-05	ACVR1B,MAP2K4,PMAIP1,SMAD3,SMAD4,SMAD5
SREBF1	transcription regulator	6.76E-05	ABCA1,ACSL4,BCL2,CAMK1D,CEBPA,FAS,FN1,HMGCR,HSPA13,IRS2,NR1H3,PDPK1,PIK3R3,SCARB1,SCD,SERPINE1,VEGFA	307 (22)
potassium chloride	chemical drug	6.77E-05	ATP2B4,BDNF,CASP7,HSP90B1,IGFBP5,MEF2C,NR3C1,PIK3R1,PTEN,SLC8A2,SLC8A3	243 (18)
KMT2A	transcription regulator	6.87E-05	ETS1,HOXB5,HOXC9,MECOM,MEIS1,PBX1,PGR,SCARB1	128 (7)
NME1	kinase	6.87E-05	BCL2,CCND1,HNRNPA2B1,ICMT,LPAR1,MET,PGR,SERPINE1	336 (24)
quinolinic acid	chemical - endogenous mammalian	6.87E-05	BCL2,BDNF,FOSB,GDNF,GFRA1,JUND,NGFR,RET	279 (20)
docetaxel	chemical drug	6.87E-05	BCL2,CXCL11,ERBIN,IGF1R,PIM1,PLAU,THBS1,VEGFA	257 (19)
luteolin	chemical - endogenous non-mammalian	6.87E-05	BCL2,CDK6,GCLC,GCLM,IGF1R,IL12B,IRS1,TLR4	256 (18)
RXRA	ligand-dependent nuclear receptor	6.89E-05	ABCA1,ALDH1A2,ARG2,CCND1,CEBPA,FOXA1,GCLC,IL12B,MYCN,NEDD9,NR1H3,NRGN,PDPK1,RARB,RET,RORA,RXRG,SCD,SLC27A1,TGFB2,VEGFA	256 (21)
ADORA2A	g-protein coupled receptor	6.98E-05	ABCA1,ARF3,ARHGEF7,BDNF,CD28,DGKZ,GABRB3,HNRNPK,IL12B,ROCK1,SPTBN1,TJP1,USP5,VEGFA	227 (14)
A2M	transporter	7.00E-05	BCL2,CCND1,CDH2,FOXO1,GSK3B,MAP3K5,XIAP	261 (21)
fluvastatin	chemical drug	7.00E-05	BCL2,CCND1,CD40,EDN1,GCH1,SERPINE1,XIAP	290 (21)
acetaminophen	chemical drug	7.34E-05	ABCC1,ACTB,ACTG1,BCL2,CCND1,CSNK2A1,FAS,FLT1,HMGCR,HSPD1,IGF1,IGF1R,NGFR,VEGFA,YWHAZ	302 (18)
JUNB	transcription regulator	7.54E-05	CCND1,FN1,LPAR1,MYL12A,PLAU,ROCK1,RUNX2,SCD,SERPINE1,SGK1,SLC8A1,SNAI2,YWHAG	312 (19)
ADCYAP1	other	7.61E-05	ADCYAP1,ADD3,AZIN1,BCL2,BDNF,CD40,CREBBP,GABRB2,GCLM,GOSR1,IL12B,IRF1,NPR3,SCARB1,SLC1A2,SLC1A3,SNAP25,TCF4,TGFB2,TXNRD1	278 (20)
mir-103	microrna	7.69E-05	ARNT,CDK6,FOXO1,NOTCH2,RBL2
mir-23	microrna	7.69E-05	PRDX3,PTEN,PTK2B,RUNX2,SPRY2
pilocarpine	chemical drug	7.69E-05	BDNF,FOSB,GDNF,GRM5,NGFR
GNRH1	other	7.75E-05	CREM,FOSB,FSHR,IGF1,IGFBP5,INHBB,PGR,PPP3CA,PRKCE	327 (24)
Sn50 peptide	chemical toxicant	7.75E-05	BCL2,FAS,GJA1,IFNGR2,SERPINE1,SLC1A2,SLC1A3,SLC8A1,XIAP	288 (18)
cholesterol	chemical - endogenous mammalian	7.77E-05	ABCA1,CAMK1D,CAV2,CCL2,DDC,FGF2,FLT1,HMGCR,HSP90B1,IL12B,JAK1,MITF,MMP8,NR1H3,SCARB1,SCD,TLR4	305 (22)
SMARCB1	transcription regulator	7.97E-05	ADD3,BTG1,CCND1,CDC6,DAPK1,EIF4E,ETS2,FAS,FZD7,GJA1,POLA1,RAB3B,RAB5C,SMAD5,WASF3,WASL	270 (12)
MDM2	transcription regulator	8.12E-05	BCL2,ETS1,HIPK2,IGF1R,MDM4,MYCN,SNAI2,TOP2A	320 (20)
herbimycin	chemical - kinase inhibitor	8.12E-05	BCL2,CCND1,CDK6,IRS1,PLAU,SERPINE1,SIRPA,TNFRSF11B	306 (22)
quercetin	chemical drug	8.26E-05	ABCA1,BCL2,BDNF,CCL2,EDN1,EGF,EGLN1,ITGAL,PLAU,PPARGC1A,PRDX3,ROCK1,SOD1,SOX9	301 (21)
STAT6	transcription regulator	8.32E-05	ADAM19,BCL2,CCND2,CD40,CSN2,HIPK2,HMGCR,IGF1,IL12B,IRF1,IRS2,LIFR,MAF,MYO6,NCOA3,NEDD9,NFATC1,PDGFA,PPARGC1A	279 (17)
5-O-mycolyl-beta-araf-(1->2)-5-O-mycolyl-alpha-araf-(1->1')-glycerol	chemical - endogenous non-mammalian	8.45E-05	ADAMTS5,CCL2,CCL7,CD1D,CD40,CHST7,CXCL11,ITGB8,NAIP,PDE4B,TNFAIP3	261 (13)
okadaic acid	chemical toxicant	8.45E-05	BDNF,CCND1,CCND2,FOSB,GCH1,IL21R,JUND,KLF4,PIM1,RARB,SP7	298 (25)
N-nitro-L-arginine methyl ester	chemical drug	8.45E-05	BCL2,CCL2,FAS,FN1,GJA1,HMGCR,IL12B,SERPINE1,SOD1,TLR4,VEGFA	235 (19)
SMO	g-protein coupled receptor	8.55E-05	BCL2,CCND1,FAS,FZD7,IL11,LEF1,NFATC1,NRP2,RUNX1,SOX9	269 (26)
RPS6KB1	kinase	8.57E-05	BCL2,CCND1,EIF1AX,HMGCR,IL12B,IRS1,SERPINE1	259 (25)
KL	enzyme	8.75E-05	BCL2,IHH,MITF,TNFRSF11B,VDR,VEGFA	265 (17)
BGN	other	8.75E-05	CCL2,CCND1,RUNX2,SERPINE1,SMAD3,UTRN	230 (18)
nitrofurantoin	chemical drug	9.21E-05	ACTB,ACTG1,CAPN6,CASP7,CCND1,EIF4E,FAS,HMGCR,IGF1,LOX,MAPK3,MET,RPS6KB1,TIMP3,VEGFA,YWHAZ
NCOA1	transcription regulator	9.49E-05	ABCA1,CCND1,CEBPA,FGF2,IGF1,IL12B,PARD6B,PDPK1,PGR,POU2F1,RARB,SERPINE1	281 (20)
THRA	ligand-dependent nuclear receptor	9.49E-05	CCL2,CCND1,CEBPA,IGF1,MYH1,MYH2,NRGN,PGR,RARB,RCAN2,SYT12,THRB	232 (24)
VitaminD3-VDR-RXR	complex	9.56E-05	CCNC,FOXO1,IGFBP5,KLF4,LRP5,MXD1,PDGFA,TGFB2
PROC	peptidase	9.56E-05	ANGPT2,CCL2,IL12B,SERPINE1,THBS1,TJP1,TLR4,TNFAIP3	288 (18)
TLR3	transmembrane receptor	9.60E-05	ABCA1,ARG2,CCL2,CD40,CXCL11,EDN1,FAS,GCH1,GDNF,IL12B,NTS,PFKFB3,PIK3R1,PIK3R3,PMAIP1,RARB,SERPINE1,TLR4,TNFSF13B,ZC3HAV1	233 (18)
methamphetamine	chemical drug	9.64E-05	ABCC1,BCL2,BDNF,CREM,FAS,FOSB,IGF1R,NTS,PPP3CA,SLC1A2	369 (22)
KDR	kinase	1.04E-04	ANGPT2,CREBBP,PIM1,SET,SFRP1,SNAI2,TJP1	138 (7)
NRAS	enzyme	1.05E-04	BCL2,CCND1,CDC6,DUSP6,EPAS1,ETS1,FN1,KRAS,NRAS,PLAU,VEGFA	259 (19)
IRF8	transcription regulator	1.08E-04	CBL,CD40,CEBPA,CREM,DAB2,FAS,IL12B,JAK1,KLF4,MAF,MAP4K4,SOCS7,ZFHX3	201 (18)
POU2F1	transcription regulator	1.08E-04	CCND1,ELK3,GCLM,H2AFX,ISL1,JUND,MYH1,MYH4,POU2F1,SOD1,TIMP3,TLR4,TNFAIP3	194 (7)
etoposide	chemical drug	1.08E-04	ADAM17,BCL2,CCND1,CD40,CEBPA,E2F3,FAS,IRF1,NOTCH3,PIK3R3,SENP2,SGK1,TNFAIP3,TOP2A,XIAP	208 (14)
fenretinide	chemical drug	1.09E-04	ACER2,BCL2,CCND1,ENAH,IGF1,JAK1,MLLT4,RBL2,SP1,VEGFA	279 (20)
spironolactone	chemical drug	1.09E-04	BCL2,EDN1,FGF2,FN1,GDNF,LOX,NR3C1,SCD,TIMP3,VEGFA	315 (21)
BMP	group	1.09E-04	DPYSL2,ERBB3,PAX3,RUNX2,SMAD5
DEF6	other	1.09E-04	CDH2,FN1,SNAI2,ZEB1,ZEB2	179 (11)
mir-221	microrna	1.09E-04	HOXB5,PIK3R1,PTEN,TIMP3,ZEB2
JARID2	transcription regulator	1.09E-04	CCND1,CCND2,FGF5,LRAT,PTEN	135 (6)
ethidium	chemical toxicant	1.09E-04	BCL2,CCND1,CYR61,PLAU,SERPINE1	332 (21)
POLR2A	enzyme	1.12E-04	ACTB,CASP7,CCND1,MAGI1,TBP,TNFAIP3,UHMK1,VEGFA
ATN1	transcription regulator	1.14E-04	ADRBK1,BDNF,BMP3,CHUK,CNR1,DLG1,DLG4,EBF1,FBXW7,IGFBP5,NEFL,PPP1CB,SOX11,U2AF2
NR3C2	ligand-dependent nuclear receptor	1.15E-04	BCL2,EDN1,FGF2,FKBP5,FN1,IGF1R,NFIA,NR3C1,PPIB,SERPINE1,SGK1,VEGFA	201 (13)
mir-7	microrna	1.16E-04	EIF4E,IGF1R,KLF4,PIK3R3
CDK6	kinase	1.16E-04	CDK6,RBL2,TSC1,VEGFA	247 (13)
PAWR	transcription regulator	1.16E-04	BCL2,MAPK1,MAPK3,XIAP	245 (17)
HNF4A	transcription regulator	1.17E-04	ALS2,ARG2,ARPC5,BAG4,BTG1,CAMK2D,CAP1,CBLL1,CBX5,CCND1,CD1D,CDC23,CDC6,CEBPA,CFL2,CHP1,CLDN12,CRKL,CSNK2A1,DAG1,DLG4,DUSP16,DUSP6,E2F5,EGLN2,EIF4EBP2,ELMO1,ENC1,FAS,FOXA1,FOXO1,GAB1,GSK3B,GTF2B,HSP90B1,HSPE1,IGF1,IL6ST,ITGAL,KCNJ12,KPNB1,LRP5,MAP3K3,NCOA3,NDUFA3,NDUFA4,NR1H3,NRAS,PAN2,PFKFB4,PFN2,PHKB,PIK3R3,PLA2G4A,PPARGC1A,PPM1D,PRKCE,PTPN11,PTPRG,RABGEF1,RAD17,RARB,RASA1,RBBP4,RBL2,ROCK1,RORA,…	330 (22)
fenofibrate	chemical drug	1.20E-04	ACSL4,ALDH1A2,CCL2,CCND1,CD40,CDH2,EDN1,IL6ST,KPNA1,MITF,NR1H3,NR3C1,PIK3R3,PTPRS,RORA,SCARB1,SCD,SERPINE1,SLC27A1,THRB	280 (19)
lysophosphatidic acid	chemical - other	1.22E-04	CCL2,CCND1,CYR61,EDN1,FKBP5,KLF5,PLAU,SCARB1,SERPINE1,VEGFA	269 (18)
mir-146	microrna	1.26E-04	CCL2,CCL7,CD40,ERBB4,RUNX1,TLR4,WASF2	218 (14)
GDF9	growth factor	1.26E-04	GREM1,INHBB,KITLG,LOX,PLAU,PXN,TNFAIP6
CUL4B	other	1.26E-04	CDC6,COL4A1,PRDX3,PTEN,RUNX1,SOD1,TPM3
mevalonic acid	chemical - endogenous mammalian	1.26E-04	ABCA1,CCL2,CD40,HMGCR,SERPINE1,SMAD3,VEGFA	331 (23)
13(S)-hydroxyoctadecadienoic acid	chemical - endogenous mammalian	1.28E-04	MAPK1,MAPK3,SERPINE1	211 (7)
enecadin	chemical drug	1.28E-04	BCL2,BDNF,FGF2
RPS11	other	1.28E-04	HMGA2,IGF2BP1,PTEN
DLX4	transcription regulator	1.28E-04	FGF2,TOP2A,VEGFA
RPS18	other	1.28E-04	HMGA2,IGF2BP1,PTEN
NKX2-1	transcription regulator	1.31E-04	ADCYAP1,CEBPA,ENC1,FSHR,KITLG,LEF1,PARD6B,PFN2,RAG1,RET,SCD,SERPINE1,SNAI2,TGFB2,THBS1,VEGFA	84 (3)
apigenin	chemical - endogenous non-mammalian	1.37E-04	BCL2,CCL2,CCND1,CCND2,CDK6,CREM,GCLC,GCLM,MMP8,SLC27A1	301 (22)
UTP	chemical - endogenous mammalian	1.42E-04	CCL2,CDH2,H2AFX,SERPINE1,THBS1,TLR4	214 (17)
AREG	growth factor	1.42E-04	BCL2,CCND1,CSN2,PLAU,RUNX1,TNFAIP6	319 (23)
IGFBP3	other	1.42E-04	BCL2,IGF1,LYVE1,SERPINE1,SMAD2,SMAD4	253 (21)
NDRG1	kinase	1.42E-04	CCND1,SMAD2,SMAD3,SMAD4,SNAI2,VEGFA	238 (10)
SMAD5	transcription regulator	1.42E-04	PDGFA,RUNX1,RUNX2,SERPINE1,SP7,VEGFA	222 (12)
Cyclin E	group	1.50E-04	CDC6,EGLN1,KRAS,PGR,RBL2	199 (7)
mir-192	microrna	1.50E-04	CTNNBIP1,FN1,IGF1,IGF1R,ZEB2	136 (7)
CDK8	kinase	1.50E-04	CTNNBIP1,MAGI1,RARB,TBP,UHMK1
DAXX	transcription regulator	1.50E-04	BCL2,CASP10,CCND1,SERPINE1,SMAD4	314 (22)
PD 169316	chemical - kinase inhibitor	1.50E-04	ABCA1,CCND1,CCND2,PPARGC1A,TIMP3	260 (21)
linoleic acid	chemical - endogenous mammalian	1.52E-04	ABCA1,ACSL4,CCK,DGKZ,EDN1,HSP90B1,SCD,SNAI2,VEGFA	355 (22)
aspirin	chemical drug	1.58E-04	ABCA1,BCL2,CCL2,CCND1,CD40,IL12B,KITLG,NGFR,PLA2G4A,PMAIP1,TRPC3	328 (21)
pioglitazone	chemical drug	1.67E-04	ABCA1,ADRB3,BCL2,CCND1,FN1,IRS1,IRS2,KLF4,PPARGC1A,PTPN11,RARB,SCARB1,SERPINE1,SLC27A1,SP1	340 (20)
GAST	other	1.71E-04	ARCN1,CCND1,CREM,MAPK1,MYLK,PIK3R1,PRDX3,RUNX3,TGFA,WASF1	127 (7)
mir-15	microrna	1.76E-04	BCL2,CCND1,CCND2,CDK6,FGF2,MAPK3,PIM1,PPM1D	131 (7)
TRIM28	transcription regulator	1.76E-04	APAF1,CASP7,DNAJC6,EPAS1,ETS1,MAP3K5,PMAIP1,SOX6	199 (11)
caspase	group	1.77E-04	ACER2,BCL2,CCND1,CCND2,CDK6,THBS1	351 (28)
Raf	group	1.77E-04	CCND1,EDN1,EGF,RARB,TBP,TOP2A	312 (22)
CDH11	other	1.77E-04	EGF,IGF1,MBD2,PIK3R1,PTK2B,TJP1
TAF4B	transcription regulator	1.77E-04	CCND2,FN1,INHBB,IRF1,RET,TNFAIP3
FOSB	transcription regulator	1.77E-04	CCND1,CEBPA,FOSB,RUNX2,SERPINE1,SMAD3	165 (10)
suramin	chemical drug	1.77E-04	CCL2,CD40,CDH2,FGF2,IL12B,LOX	308 (19)
IKBKG	kinase	1.78E-04	CXCL12,DUSP6,GCH1,IL11,KLF5,LIFR,NR6A1,PTEN,SFRP1,SGK1,SLC16A2,TNFAIP3,VEGFA	291 (17)
nitrofen	chemical toxicant	1.80E-04	CACNA1D,EPAS1,FGFR3,TGFBR2,TGFBR3,TIMP3,VEGFA
NCOR2	transcription regulator	1.80E-04	BCL2,CCND1,CEBPA,IGF1,NFATC1,PGR,RARB	319 (19)
mir-133	microrna	1.80E-04	CCND2,FSCN1,HAND2,IGF1R,ITPR2,LASP1,MET
bromocriptine	chemical drug	1.80E-04	BCL2,CCL2,CSN2,FAS,IHH,NTS,TGFA	230 (21)
RET	kinase	1.81E-04	CCL2,CCND1,CXCL12,DPYSL2,DUSP6,GJA1,HSPD1,LOX,MET,PLAU,RET,TIMP3	325 (20)
embelin	chemical - endogenous non-mammalian	1.89E-04	BCL2,CCND1,CDK6,XIAP	196 (13)
NQO2	enzyme	1.89E-04	BCL2,CCND1,CXCL12,XIAP	217 (17)
BMS-754807	chemical drug	1.89E-04	BCL2,ERBB4,MET,TGFBR2
MIR320	group	1.89E-04	EDN1,ETS2,FN1,TFRC
RYBP	transcription regulator	1.89E-04	CCND2,CDC6,PAX3,RUNX1
PRKRA	other	1.89E-04	IRF1,MAF,RET,THBS1	81 (3)
MMP7	peptidase	1.89E-04	ADAM12,CSN2,ERBB4,FAS	67 (3)
premarin	chemical drug	1.89E-04	BCL2,PGR,SERPINE1,XIAP	263 (13)
SU1498	chemical - kinase inhibitor	1.89E-04	ANGPT2,ETS1,TNFRSF11B,VEGFA	212 (7)
lithium	chemical drug	1.90E-04	ADCY1,ADRA2A,BCL2,BDNF,FAS,ICMT,RET,SLC1A2,TACR1,THRB	284 (20)
SPP1	cytokine	1.91E-04	BCL2,CCL2,CSN2,EGF,HMGCR,IL12B,LOX,PLAU,RUNX2,SLIT1,TGFBR2	323 (21)
mir-223	microrna	1.93E-04	ABCA1,CAMKK1,DNAJC6,FBXW7,IGF1,IGF1R,LEF1,MEF2C,MMP8,NFIA,SCARB1,SP3,TLR4	140 (7)
DUSP1	phosphatase	1.94E-04	BCL2,CCL2,CD40,MYH1,MYH2,MYH4,PDGFA,PTEN,TGFB2	273 (19)
pirinixic acid	chemical toxicant	1.99E-04	ABCA1,ABCC1,ACSL4,CCK,CCL2,CCND1,CDH2,CXCL12,FAS,GPD2,HMGCR,HMGN1,HSPD1,HSPE1,KPNA1,LIFR,MET,NR1H3,PIK3R3,PPARGC1A,PTPRS,RORA,RXRG,SCD,SERPINE1,SLC27A1,THRB,UBE2K,VEGFA	212 (14)
Gm-csf	group	2.03E-04	BCL2,CCND2,CD163,CD40,FAS,MRC1,PIM1,XIAP	248 (16)
FSHR	g-protein coupled receptor	2.03E-04	INHBB,KITLG,NPR3,PDGFA,PGR,PPP1CB,TJP1,VEGFA	172 (7)
glutathione	chemical - endogenous mammalian	2.03E-04	ABCC1,BCL2,CCND1,GCLC,SERPINE1,SP1,SP3,VEGFA	303 (21)
CaMKII	complex	2.03E-04	BDNF,DLG1,IRF1,SLC8A1,SYNGAP1	26 (3)
MAPK12	kinase	2.03E-04	CCND1,IL12B,ITGB8,PPARGC1A,VDR	271 (14)
SLC6A3	transporter	2.03E-04	ADCY1,CDK5R1,DLG4,FOSB,NTS	125 (7)
thiazolidinedione	chemical drug	2.03E-04	CAP1,IRS1,IRS2,NFATC1,PIK3R1	115 (7)
salmonella minnesota R595 lipopolysaccharides	chemical - endogenous non-mammalian	2.11E-04	CCL2,ETS2,FOSB,IL12B,IRF1,ITPR2,LPAR1,MET,PDE4B,SERPINE1,TNFAIP3	274 (17)
GLI2	transcription regulator	2.11E-04	BCL2,CCND1,CCND2,MEF2C,MITF,MYCN,PAX3,RUNX2,SFRP1,SOX9,VDR	234 (12)
plicamycin	chemical drug	2.11E-04	ABCA1,CCL2,FBXW7,HDAC4,HMGCR,MET,SERPINE1,SNAP25,SP1,TGFBR2,VDR	254 (15)
CREM	transcription regulator	2.11E-04	ABCA1,BCL2,CCND1,CCND2,CREM,FSHR,GPD2,HAND2,HMGCR,IRS2,KLF5,RARB,THBS1,VEGFA	311 (20)
tert-butyl-hydroquinone	chemical reagent	2.12E-04	ABCC1,BCL2,CNR1,GCLC,GCLM,MAF,MAP2K4,SERPINE1,SMAD4,TXNRD1	62 (3)
ANGPT1	growth factor	2.13E-04	ANGPT2,BCL2,CCL2,CCND1,DUSP5,EFNB2,VEGFA	285 (21)
histone deacetylase	complex	2.13E-04	BCL2,CCND1,CD1D,CYR61,PLAU,PPARGC1A,THBS1	276 (14)
tributyrin	chemical drug	2.19E-04	AKAP12,CCL2,CYR61,EDN1,ETS1,HDAC4,MYL12A,TNFAIP3,USP53
PRKCE	kinase	2.19E-04	ADAM12,BCL2,CCND1,IL6ST,PDGFA,PIM1,PRKCE,VEGFA,XIAP	294 (19)
NPM1	transcription regulator	2.20E-04	CCL2,CEBPA,HOXB5,IL6ST,MMP8,VEGFA
MAPK11	kinase	2.20E-04	BCL2,FAS,HAND2,IL12B,PPARGC1A,VDR	252 (21)
MMP14	peptidase	2.20E-04	CDH2,CSN2,DAPK1,IL12B,NR3C1,VEGFA	346 (22)
mir-132	microrna	2.20E-04	BDNF,CCL2,PTEN,RASA1,SSH2,ZEB2
PRKAR1A	kinase	2.20E-04	CCND1,ERBB3,RAP1A,SMAD3,TEAD1,VDR
TSC1	other	2.20E-04	BCL2,FOXO1,IL12B,IRS1,IRS2,RPS6KB1	302 (24)
formaldehyde	chemical - endogenous mammalian	2.20E-04	FOSB,GABBR2,IGF1R,JUND,NGFR,SGK1	176 (7)
apomorphine	chemical drug	2.20E-04	BCL2,BDNF,FGF2,GJA1,IGF1R,IL6ST	281 (16)
CD44	enzyme	2.20E-04	ACTB,ARHGEF12,BCL2,CCND1,CCND2,EPN2,FAS,FKBP5,FN1,MET,MMP8,PLAU,THBS1,VCP,XIAP	320 (22)
paclitaxel	chemical drug	2.22E-04	BCL2,CASP10,CCL2,CCND1,CD40,CHUK,DUSP5,DUSP6,FAS,IHH,JUND,MAP3K1,NFATC1,PLAU,PPP2R3A,SH2B3,SNAI2,TGFA,TGFBR2,THBS1,XIAP	302 (23)
TREM1	transmembrane receptor	2.31E-04	ABL2,ASPH,CCL7,EDN1,ETS2,GCLM,GREM1,HS3ST3B1,IL12B,IL6R,IRF1,KCNJ2,NEDD4L,SLC1A3,SPRY2,THBS1,TLR4	277 (15)
delta-9-tetrahydrocannabinol	chemical drug	2.33E-04	ACSL4,BDNF,CASP7,CNR1,COL4A3,DUSP6,FOSB,GABRB3	76 (4)
LDLR	transporter	2.35E-04	ABCA1,CD40,GJA1,HMGCR,IL12B,NR1H3,RUNX2,SCARB1,SP7,UBE2D3	299 (20)
IGF2	growth factor	2.35E-04	CCND1,CDC6,FN1,GCH1,GNB1,IGF1,IGF1R,IGFBP5,IL11,PIK3R1,PIM1,PTEN,SERPINE1,TGIF1,VEGFA	316 (25)
CLOCK	transcription regulator	2.44E-04	ACSL4,ACVR2B,CEBPA,CHST3,EEF2K,FKBP5,GDNF,IHH,NDUFA3,PAFAH1B2,PICALM,RAP2B,SLC1A2,TSPAN4
FGF7	growth factor	2.47E-04	CEBPA,DDX5,IRF1,PLAU,RUNX2,SCD,SERPINE1,SPRY2,VEGFA	277 (18)
HDAC5	transcription regulator	2.51E-04	DAPK1,MAP3K3,MEF2C,PPARGC1A,PTEN,RAD23B,SLC8A1	174 (9)
MSTN	growth factor	2.51E-04	FN1,IGF1,MEF2A,MEF2C,MYH4,PPARGC1A,SMAD3	275 (26)
LG100268	chemical reagent	2.51E-04	ABCA1,ARG2,HMGCR,NR1H3,PTEN,SCD,SLC27A1	135 (13)
BAPTA-AM	chemical reagent	2.51E-04	CCK,CCL2,CXCL11,FLT1,FN1,GDNF,TRPC3	236 (19)
H-7	chemical - kinase inhibitor	2.51E-04	ANGPT2,FAS,FN1,PIM1,SERPINE1,SMAD3,VDR	310 (21)
XBP1	transcription regulator	2.61E-04	ARCN1,BCL2,CRK,DNAJB11,ERO1B,ETS1,FAS,FN1,HSP90B1,HSPA13,IHH,KDELR2,KLF4,PPIB,RUNX2,SOD1,VAMP2	212 (11)
GATA2	transcription regulator	2.61E-04	ANGPT2,CCND1,CEBPA,EDN1,ETS1,MEF2C,PAX3,PBX1,ROCK1,TFRC	172 (7)
eicosapentenoic acid	chemical drug	2.61E-04	CCL2,CD40,IGF1,IL12B,MMP8,MRC1,SERPINE1,TGFB2,TGFBR2,UBE2B	313 (21)
capsaicin	chemical drug	2.67E-04	BCL2,CCND1,IGF1,KITLG,TACR1,TCF4,TGFB2,TNFRSF11B	305 (23)
caffeine	chemical drug	2.67E-04	BCL2,BDNF,CEBPA,FOSB,MITF,PPARGC1A,SMAD2,THBS1	320 (24)
IHH	enzyme	2.68E-04	CCND1,DKK1,FLT1,MET,TNFRSF11B
miR-181a-5p (and other miRNAs w/seed ACAUUCA)	mature microrna	2.68E-04	BCL2,KRAS,NLK,PGR,TIMP3
PKNOX1	transcription regulator	2.68E-04	CCL2,PBX1,PLAU,PPARGC1A,PTPN11
AGTR2	g-protein coupled receptor	2.69E-04	ANGPT2,BCL2,FN1,PIK3R1,RPS6KB1,ZEB1	264 (17)
ENG	transmembrane receptor	2.69E-04	FN1,H2AFX,PLAU,SERPINE1,SMAD2,TGFBR2	281 (23)
PAK1	kinase	2.69E-04	BCL2,CCND1,CTNND1,PGR,SCARB1,VEGFA	289 (23)
R-WIN 55,212	chemical reagent	2.69E-04	BCL2,CASP7,CCND1,CCND2,CDK6,E2F3	269 (18)
CDX2	transcription regulator	2.77E-04	BCL2,ELF5,HOXB5,KLF4,KLF5,MYCN,PAX3,PTEN,SOX9
tyrphostin AG 1478	chemical - kinase inhibitor	2.77E-04	CCL2,CCND1,EDN1,EGF,IGF1R,PLAU,RUNX1,TBP,TNFAIP6	321 (22)
celecoxib	chemical drug	2.77E-04	BCL2,CCND1,FAS,IGF1R,MAGI1,MET,RARB,SERPINE1,SLC25A4,SP1,TGFBR2,TLR4	364 (23)
bee venom	chemical - endogenous non-mammalian	2.78E-04	CREBBP,CREM,ETS2,FOSB,IL11,IPO5,IRF1,KLF4,PTPN11,TNFAIP3,TOP2A
PRKCA	kinase	2.78E-04	CCL2,CCND1,ETS1,FN1,RUNX1,RUNX2,SDCBP,SERPINE1,SP7,TGFB2,VEGFA	230 (17)
olanzapine	chemical drug	2.78E-04	BCL2,BDNF,CHST3,GSK3B,HMGCR,LRAT,PLA2G4A,SLC12A1,SLC38A1,SOD1,SPRY2	274 (17)
CNTF	cytokine	2.89E-04	ACTB,CNR1,FGF2,GJA1,IL6ST,IRF1,IRS1,LIFR,NGFR,SCD	253 (16)
CTNNβ-TCF/LEF	other	2.89E-04	CCND1,GJA1,RUNX2,TNFRSF11B
ALOX12	enzyme	2.89E-04	FN1,IL12B,TGFBR2,VEGFA	259 (19)
miR-217-5p (and other miRNAs w/seed ACUGCAU)	mature microrna	2.89E-04	IRS1,PPARGC1A,PTEN,SCD
HIF3A	transcription regulator	2.89E-04	EDN1,EPAS1,RARB,VEGFA	204 (9)
Fe2+	chemical - endogenous mammalian	2.89E-04	GCLC,HMGCR,TFRC,TLR4	235 (16)
T3-TR-RXR	complex	2.95E-04	NRGN,RAB3B,RCAN2,SCARB1,SLC16A3,SYT12,SYT2
TBX21	transcription regulator	2.95E-04	CDK6,FOXA1,IL6R,IL6ST,RUNX1,RUNX3,TGFBR2
U73122	chemical reagent	2.95E-04	CCND2,E2F3,FN1,ITPR2,NFATC1,PLCG1,TLR4	297 (21)
MAPK9	kinase	3.02E-04	BCL2,CCL2,EDN1,EGF,IL11,IL12B,JUND,NR1H3,PTEN,RAD23B,SCD,TBP,TNFAIP3,VDR	261 (20)
CXCR4	g-protein coupled receptor	3.04E-04	CCL2,CCND1,CDH2,CXCL12,PGR,RUNX2,SP7,ZEB1	296 (18)
PITX2	transcription regulator	3.04E-04	CCND1,CCND2,FOXO1,FZD4,FZD9,ISL1,LEF1,SP7	214 (12)
SGK1	kinase	3.04E-04	CDK6,CFTR,DLG4,RBL2,SLC12A1,SLC1A1,SLC1A2,SLC1A3
diphenyleneiodonium	chemical reagent	3.04E-04	CCL2,EPAS1,FN1,GCLC,IGF1R,SERPINE1,TRPC6,VEGFA	308 (23)
3-nitropropionic acid	chemical toxicant	3.04E-04	BCL2,BDNF,CNR1,GCLC,GSK3B,NGFR,SP1,SP3	273 (11)
TGFBR1	kinase	3.10E-04	CCND1,CD40,EDN1,FN1,IL12B,RGS3,RUNX1,SERPINE1,SNAI2	300 (21)
IL5	cytokine	3.11E-04	BCL2,CCL2,CCND2,CD40,CITED2,DUSP5,DUSP6,EGLN1,FAS,GCLM,HMGCR,HSP90B1,LIMK2,PDE4B,PIM1,RRAS2,SGK1,SLC16A3,TPM4,YES1	309 (21)
P110	group	3.13E-04	ABCC1,BCL2,COL4A1	130 (7)
RPS15	other	3.13E-04	HMGA2,IGF2BP1,PTEN	58 (3)
PAPPA	peptidase	3.13E-04	ABCA1,IGFBP5,SCARB1
RPS12	other	3.13E-04	HMGA2,IGF2BP1,PTEN
mir-503	microrna	3.13E-04	BCL2,FGF2,IGF1R
UTRN	transmembrane receptor	3.13E-04	ACTG1,BMPR2,UTRN
DNAJA3	other	3.13E-04	BCL2,STAT5B,VEGFA	263 (16)
BCAR3	other	3.13E-04	CCND1,IRS1,RAP1A	122 (7)
GRM3	g-protein coupled receptor	3.13E-04	BDNF,SLC1A2,SLC1A3	225 (11)
alpha-hydroxyglutarate	chemical - endogenous mammalian	3.13E-04	FN1,ZEB1,ZEB2
ceftriaxone	chemical drug	3.13E-04	SLC1A1,SLC1A2,SLC1A3
MYCN	transcription regulator	3.22E-04	ABCC1,ACTB,ACTG1,CCND1,CCND2,CITED2,COL4A1,E2F5,FGF5,FN1,HSPD1,JARID2,MYCN,MYL12A,RBBP4,RPL31,SERPINE1,SLC1A2,ZEB2	192 (12)
GNAQ	enzyme	3.28E-04	CREM,PGR,PRKCE,SERPINE1,SLC8A1,VEGFA	247 (21)
thalidomide	chemical drug	3.28E-04	ANGPT2,DKK1,FGF2,PIM1,SERPINE1,VEGFA	354 (23)
naringenin	chemical - endogenous non-mammalian	3.28E-04	BDNF,GJA1,NR3C1,PGR,PPARGC1A,TLR4	289 (19)
PIK3CA	kinase	3.44E-04	CCND1,CDH2,IL12B,IRS1,IRS2,SERPINE1,SNAI2	262 (24)
ETV5	transcription regulator	3.44E-04	CCND1,CDH2,FN1,SNAI2,TJP1,TJP2,ZEB1	135 (7)
CD2	transmembrane receptor	3.44E-04	BCL2,CCND1,CD40,FAS,ITGAL,PTEN,RAG1	258 (22)
9,10-dimethyl-1,2-benzanthracene	chemical toxicant	3.44E-04	CCND1,EGF,GCLC,RUNX1,SERPINE1,SNAI2,TGFA	322 (21)
PRKCB	kinase	3.46E-04	ADRB3,CCND1,CD40,FN1,IRS2,PPARGC1A,SERPINE1,TGFBR2	275 (20)
telmisartan	chemical drug	3.46E-04	BCL2,BDNF,CCL2,CD163,CYR61,GDNF,MRC1,TRPC3	323 (18)
miR-124-3p (and other miRNAs w/seed AAGGCAC)	mature microrna	3.46E-04	BDNF,CCL2,CDK6,CEBPA,CHP1,CTNND1,E2F5,ELF4,ELK3,NFATC1,RDH10,SMAD5,SNAI2,SOX9,SP1,TEAD1,TJP2,UHMK1
DOCK8	other	3.47E-04	CCND2,CD40,CITED2,DAB2,EDN1,HELZ2,IL12B,IRF1,TCF4
Il3	cytokine	3.47E-04	ARNT,BCL2,CCND2,FAS,IGF1,PIM1,PLA2R1,PRKCE,YWHAG	219 (18)
puromycin	chemical - endogenous non-mammalian	3.48E-04	ABCC1,CD40,SERPINE1,UBTF,VEGFA	250 (17)
ZMPSTE24	peptidase	3.48E-04	IGF1,IGF1R,IGFBP5,SIRPA,STAT5B	218 (13)
EZR	other	3.48E-04	BCL2,CDH2,FAS,HNRNPA2B1,RPS6KB1	150 (8)
F10	peptidase	3.48E-04	CCL2,CYR61,DUSP16,TNFAIP3,VEGFA	188 (14)
Sch-23390	chemical drug	3.48E-04	FAS,FGF2,FOSB,NTS,PPP3CA	167 (7)
bilirubin	chemical - endogenous mammalian	3.48E-04	BDNF,CCND1,GDNF,RUNX2,SLCO1B1	169 (7)
NOS2	enzyme	3.63E-04	BCL2,CCL2,COL4A1,DLG4,EDN1,FAS,FOXO1,GDNF,GJA1,IL12B,IRS1,IRS2,LPAR1,PPARGC1A,TLR4,VEGFA	312 (24)
KITLG	growth factor	3.86E-04	ACTB,BCL2,BTG1,CCL2,CEBPA,EFNB2,GJA1,IGF1R,IL11,KPNB1,MEF2C,NR3C1,PAX6,PIM1,PLCL2,PRKCE,SNAI2,TACR1	294 (18)
RBL1	transcription regulator	3.87E-04	CCND1,CDC6,FAS,FGF2,MET,MYCN,RBL2,SFRP1,ZEB1	213 (18)
NR1H3	ligand-dependent nuclear receptor	3.88E-04	ABCA1,ADRB3,ARG2,HMGCR,ITGAL,NR1H3,PPARGC1A,SCD,SLCO1B1,VEGFA	230 (15)
arachidonic acid	chemical - endogenous mammalian	3.88E-04	ABCA1,ACSL4,CD40,EDN1,FAS,IL12B,MRC1,PLA2G4A,PLAU,SCD	247 (20)
PLN	transporter	3.93E-04	ACTB,HSP90B1,KCNJ12,PRKCE,RAP1A,SOD1,VAMP2,VCP
ALDH1A2	enzyme	3.95E-04	ALDH1A3,CYR61,FGF2,ISL1,RARB,TIMP3
CAMK4	kinase	3.95E-04	BCL2,BDNF,CREM,FBXW7,FOSB,PPARGC1A	249 (20)
RAC1	enzyme	3.96E-04	CCND1,CDH2,DPYSL2,FAS,FGF2,FN1,IL6R,SNAI2,SOX6,SOX9,VEGFA	318 (24)
bleomycin	chemical drug	3.97E-04	ANGPT2,BCL2,CCL2,CEBPA,FAS,FN1,IGF1,JAK1,KITLG,MMP8,PTEN,SERPINE1,SFRP1,TIMP3	299 (18)
niacinamide	chemical - endogenous mammalian	4.00E-04	BCL2,CCL2,CD40,IRF1,KRAS,PMAIP1,RUNX3	300 (18)
15(S)-HETE	chemical - endogenous mammalian	4.23E-04	FGF2,HMGCR,MAPK1,MAPK3
PD173074	chemical reagent	4.23E-04	CCND1,CCND2,DUSP6,GDNF	181 (12)
glycerol	chemical - endogenous mammalian	4.23E-04	ABCA1,NR3C1,SCARB1,TLR4	86 (7)
clobetasol propionate	chemical drug	4.23E-04	ABCC1,CD40,FAS,GCLC	229 (10)
harmine	chemical - endogenous non-mammalian	4.23E-04	BCL2,BDNF,NFATC1,RUNX2
miR-96-5p (and other miRNAs w/seed UUGGCAC)	mature microrna	4.23E-04	FOXO1,IRS1,KRAS,MITF
DRD1	g-protein coupled receptor	4.23E-04	BDNF,FOSB,PLCG1,TACR1	211 (9)
EPHA2	kinase	4.23E-04	BCL2,MAPK1,MAPK3,TJP1	330 (16)
nordihydroguaiaretic acid	chemical drug	4.23E-04	BCL2,IGF1R,NFATC1,VEGFA	319 (16)
MITF	transcription regulator	4.24E-04	BCL2,CDK5R1,DAPK1,FN1,IL6R,MET,MITF,NGFR,NR3C1,PAX6,SCARB1,SEMA6A,SOX6,SOX9	171 (7)
mir-210	microrna	4.26E-04	ACVR1B,BDNF,E2F3,EFNA3,ELK3,INHBB,LASP1,NDUFA4,PTPN1,TNPO1
SASH1	other	4.31E-04	CCND2,CD40,CITED2,EDN1,HELZ2,IL12B,IRF1,MET,TCF4
EIF4E	translation regulator	4.43E-04	BCL2,CCND1,CEBPA,EGLN2,FGF2,FGF5,NCK2,NRAS,NRP1,PIM1,TGFA,UBE4A,XIAP	223 (10)
Calmodulin	group	4.44E-04	ARPC5,BCL2,BDNF,DLG4,KLF5,MYLK,SMAD2,SYT2	270 (22)
GCG	other	4.44E-04	ADRB3,BCL2,CCL2,HMGCR,NR3C1,PPARGC1A,SCARB1,SP1	301 (24)
Pln	other	4.44E-04	ACTB,HSP90B1,KCNJ12,PRKCE,RAP1A,SOD1,VAMP2,VCP
JINK1/2	group	4.44E-04	CDH2,FAS,FOXO1,FOXO4,SCD	300 (18)
NTRK1	kinase	4.44E-04	BCL2,BDNF,DLG4,RET,TACR1	245 (19)
9Z,11E-octadecadienoic acid	chemical - endogenous non-mammalian	4.44E-04	EBF1,IL12B,IL6ST,NFAT5,THBS1
lovastatin	chemical drug	4.48E-04	ABCA1,BCL2,CCL2,CCND1,ENC1,HMGCR,IRF1,PIK3R3,SERPINE1,SMAD3,TNFRSF11B,XIAP	275 (18)
DMD	other	4.48E-04	ABI2,ACTG1,CFL2,DGKZ,DNAJC5,EGF,EYA3,KCNN3,MAP3K9,MEF2C,MYH1,MYH4,PPARGC1A,TPM3,UTRN	119 (7)
TP73	transcription regulator	4.54E-04	ABCC1,ADAM17,ADAM19,CYR61,DLG1,FAS,FGF2,MYCN,NRGN,PIK3R3,PMAIP1,PNRC1,PTPN3,RAD17,RUNX1,SNAI2,SPHK2,THBS1,UBE2D1,VDR,VEGFA	239 (9)
NFYB	transcription regulator	4.59E-04	ACTB,ADRBK2,CBX5,CDH2,EPAS1,FAS,GABRA4,HSPA13,IGF1,RUNX2,SCARB1,SH3GL1,SIRPA,SLC8A2,STX16,TGFBR2,TIMP3,TJP1,TOP2A,UBE2D3
triamcinolone acetonide	chemical drug	4.60E-04	BCL2,EFNB2,ELK3,FKBP5,HIPK2,IL6ST,KCNJ12,NFATC3,NR3C1,PLAU,PLXNC1,RAG1,RAPGEF2,RUNX1,SCD,SEMA6A,TGFB2	205 (11)
2-amino-1-methyl-6-phenylimidazo-4-5-b-pyridine	chemical toxicant	4.62E-04	BCL2,CCND1,CSN2,HSPD1,HSPE1,RAP1A,RAP1B
Ifn gamma	complex	4.68E-04	CCL2,EDN1,FN1,IGFBP5,MAP4K4,MAPK1,PMAIP1,SOCS7,TGFB2,TLR4	312 (17)
INHA	growth factor	4.69E-04	BCL2,CCND2,COL4A4,CYR61,INHBB,KITLG,PIK3R1,SERPINE1,SFRP4,SGK1,TJP1	207 (12)
lithium chloride	chemical drug	4.69E-04	BCL2,CCND1,CDC6,DKK1,FSCN1,GDNF,GSK3B,LEF1,NOTCH3,PXN,SOX9	347 (26)
Fgf	group	4.74E-04	CCND1,IGF1,IGF1R,MITF,RUNX2,SPRY2	257 (19)
temozolomide	chemical drug	4.74E-04	CCL2,FAS,H2AFX,PMAIP1,RAP1B,XIAP	233 (19)
Am 580	chemical toxicant	4.74E-04	CD1D,IRF1,LRAT,MYCN,RARB,SOX9
S-nitroso-N-acetylpenicillamine	chemical reagent	4.74E-04	BCL2,CCL2,CXCL12,FAS,IL12B,VEGFA	276 (18)
NFATC3	transcription regulator	5.01E-04	BCL2,CASP10,EDN1,FOXA1,GJA1,IL12B,NFATC1,PRKD3	212 (7)
HDAC3	transcription regulator	5.01E-04	CCND1,CDH2,CSN2,NFATC1,PTEN,RARB,SERPINE1,SLC1A2	257 (26)
TICAM1	other	5.10E-04	CCL2,CD40,CXCL11,ETS2,FAS,IL12B,IRF1,ITPR2,LPAR1,MET,PDE4B,SERPINE1,TNFAIP3	217 (17)
tunicamycin	chemical - endogenous non-mammalian	5.10E-04	CCND1,ERO1B,ETS1,HSP90B1,IHH,KLF4,PMAIP1,TGFA,TJP1,TRPC6,UBXN4,VEGFA,XIAP	292 (19)
DNMT3B	enzyme	5.13E-04	ACTB,CBX5,CNR1,DNMT3B,ELF4,NFATC3,SAFB,SFRP4,SLC16A2,TIMP3
SOCS1	other	5.21E-04	BCL2,CCL2,CCND1,CD1D,CD40,CSN2,FAS,FKBP5,IRF1,IRS1,IRS2,MAP3K5	163 (13)
ATF4	transcription regulator	5.21E-04	CCL2,CSN2,EDN1,GCH1,HSP90B1,IGFBP5,IHH,KLF4,NR1H3,SNAI2,TNFRSF11B,VEGFA	249 (18)
RBM5	other	5.32E-04	BCL2,CASP10,NCOA3,PIM1,STAT5B,TSPAN6,XIAP
pregna-4,17-diene-3,16-dione	chemical - endogenous non-mammalian	5.60E-04	BCL2,CCND1,CEBPA,VEGFA,XIAP	162 (10)
Fibrin	complex	5.60E-04	FN1,NGFR,PLAU,SERPINE1,TLR4	283 (22)
Ikb	group	5.60E-04	BCL2,CCL2,CCND1,PTEN,TNFAIP3	273 (15)
KDM6B	other	5.60E-04	CD40,CDH2,FN1,IL12B,ITGAL	268 (16)
FGF4	growth factor	5.60E-04	FOXO1,FOXO4,HMGCR,SCD,VEGFA	220 (7)
LTBP1	other	5.60E-04	PIM1,SERPINE1,SMAD2,SMAD3,SOX9	202 (7)
NFIX	transcription regulator	5.60E-04	ADAM12,CCND1,NFIX,PDGFA,SERPINE1	198 (7)
NOV	growth factor	5.60E-04	CCL2,GREM1,RUNX2,SERPINE1,SP7	259 (20)
FASN	enzyme	5.60E-04	FOXO1,GSK3B,IL12B,MET,SCD	114 (7)
NOX4	enzyme	5.60E-04	CCL2,EPAS1,FN1,TGFA,VEGFA	321 (19)
PARP1	enzyme	5.62E-04	BCL2,CCND1,CXCL12,FKBP5,IGF1,ITGAL,POLA1,POU2F1,SP1,TGFA	325 (18)
fatty acid	chemical - endogenous mammalian	5.62E-04	BCL2,CCK,CREM,CYR61,IRS1,NR1H3,PTEN,SCD,SERPINE1,SLC27A1	304 (21)
E2F6	transcription regulator	5.63E-04	APAF1,CBX5,CDC6,EFNA5,GJA1,RBBP4,SERPINE1,SMC1A	76 (7)
clozapine	chemical drug	5.63E-04	BDNF,FOXA1,GSK3B,HMGCR,NTS,PPARGC1A,SCD,SGK1	263 (17)
seocalcitol	chemical drug	5.63E-04	BCL2,IGFBP5,MAP3K11,PTEN,SGK1,TSPAN6,VDR,VEGFA	269 (15)
S-adenosylmethionine	chemical - endogenous mammalian	5.63E-04	GCLC,GCLM,ITGAL,MAF,PLAU,SMAD3	316 (12)
IRF4	transcription regulator	5.85E-04	CASP10,CXCL11,ERBB3,FLT1,IL12B,IRF1,ITGAL,MAPRE1,PPIB,RORA,SMARCA4,TNFSF13B,UBE2H	205 (15)
isotretinoin	biologic drug	5.87E-04	ABCA1,ALDH1A3,BCL2,CCL2,IL12B,IRF1,RARB,RUNX3,TFRC	289 (22)
ladostigil	chemical drug	5.95E-04	BCL2,PIK3R1,TFRC,YWHAG
Gli	group	5.95E-04	CCND1,CCND2,RUNX2,SFRP1
miR-100-5p (and other miRNAs w/seed ACCCGUA)	mature microrna	5.95E-04	CCND1,FGFR3,IGF1R,RPTOR
miR-210-3p (miRNAs w/seed UGUGCGU)	mature microrna	5.95E-04	ACVR1B,E2F3,EFNA3,PTPN1
HHEX	transcription regulator	5.95E-04	FGF2,FLT1,NRP1,VEGFA
UCP1	transporter	5.95E-04	MYH1,MYH2,MYH4,SERPINE1
onapristone	chemical drug	5.95E-04	ADCYAP1,PGR,RUNX1,VEGFA	243 (13)
YAP1	transcription regulator	6.11E-04	CCND1,CDK6,CYR61,EDN1,IGF1R,PMAIP1,PTEN	189 (13)
PTPN1	phosphatase	6.11E-04	CSN2,IRS1,IRS2,MET,PGR,PIK3R1,RASA1	296 (22)
TEAD	group	6.11E-04	CAV2,CCND1,FN1
Stat5 dimer	complex	6.11E-04	CCND1,CSN2,IGF1
PPP1R14B	phosphatase	6.11E-04	EPAS1,FLT1,VEGFA
GSK690693	chemical drug	6.11E-04	ERBB3,IGF1R,MET
EIF3E	other	6.11E-04	EPAS1,FGF2,ZEB2
ponesimod	chemical drug	6.11E-04	CCL2,SERPINE1,THBS1
LIMS2	other	6.11E-04	GJA1,PARVA,TJP1
RPS6KB2	kinase	6.11E-04	BCL2,EIF1AX,IRS1
LRIG1	other	6.11E-04	BCL2,ERBB3,ERBB4	155 (7)
WNT10B	other	6.11E-04	CEBPA,RUNX2,SP7
iodoacetic acid	chemical toxicant	6.11E-04	RORA,SLC1A2,SLC1A3
ibandronic acid	chemical drug	6.11E-04	HMGCR,RUNX2,TNFRSF11B
risedronic acid	chemical drug	6.11E-04	GJA1,HMGCR,HSPD1
palmitoleic acid	chemical - endogenous mammalian	6.11E-04	ABCA1,MITF,RICTOR
2-amino-5-phosphonovaleric acid	chemical - other	6.26E-04	ADAM19,ADAMTS2,ALS2,APAF1,BDNF,CAMKK1,DUSP6,FOSB,FOXO1,HDAC4,KPNA4,RUNX1T1,TNFAIP3
GTF2B	transcription regulator	6.66E-04	ACTB,CCND2,ETS2,IGF1,TBP,TNFAIP3	110 (5)
PTGS1	enzyme	6.66E-04	ANGPT2,CFTR,FGF2,PLA2G4A,PTGER4,VEGFA	291 (18)
green tea polyphenol	chemical drug	6.66E-04	CHUK,DLG4,IGF1,PIK3R1,PLAU,VEGFA	317 (23)
phorbol 12,13-dibutyrate	chemical - endogenous non-mammalian	6.66E-04	CCND2,IGF1R,PPP1R12A,PRKCE,SERPINE1,SPRY2	287 (14)
NR2E1	ligand-dependent nuclear receptor	6.97E-04	CCND1,MAP4K4,PLCE1,PTEN,TGFB2
miR-30a-3p (and other miRNAs w/seed UUUCAGU)	mature microrna	6.97E-04	CDK6,CYR61,PIK3C2A,RAB8B,THBS1
mir-193	microrna	6.97E-04	CCL2,CD2AP,PLAU,PTEN,VEGFA	143 (6)
TWIST2	transcription regulator	6.97E-04	CDH2,FN1,SNAI2,ZEB1,ZEB2	110 (5)
desipramine	chemical drug	6.97E-04	ADRA2A,BCL2,BDNF,FGF2,PDE4B	285 (15)
baicalin	chemical - endogenous non-mammalian	6.98E-04	BCL2,BDNF,EGF,IGFBP5,RAD23B,TLR4,TNFRSF11B	161 (10)
CAT	enzyme	6.98E-04	CCL2,GCLC,IGF1R,PMAIP1,SERPINE1,THBS1,XIAP	293 (21)
NRL	transcription regulator	6.98E-04	CASP7,GNB1,IGF1R,MEF2C,PIK3R1,PTPN1,SMAD4
DDIT3	transcription regulator	6.98E-04	BCL2,CSN2,FOXO1,HSPD1,HSPE1,PPARGC1A,RUNX3	172 (9)
vitamin D	chemical drug	6.98E-04	BCL2,CCL2,CYR61,RARB,SGK1,TLR4,VDR	211 (12)
ascorbic acid	chemical - endogenous mammalian	7.15E-04	CCNC,FAS,IGF1,IGFBP5,RUNX2,SERPINE1,SLC23A2,SP7,TNFRSF11B	305 (22)
CpG oligonucleotide	chemical drug	7.50E-04	ABCA1,BCL2,CD40,ETS2,FAS,IL12B,M6PR,NOTCH2,SERPINE1,THBS1,TNFSF13,TNFSF13B	240 (16)
TO-901317	chemical reagent	7.79E-04	ABCA1,ARG2,CASP7,CCL2,CCND1,DDC,HMGN1,IGF1,LIFR,NR1H3,PFKFB3,SCARB1,SCD,SMAD3,TIMP3,TLR4,VEGFA	156 (15)
MSX2	transcription regulator	7.82E-04	CCND1,CDH2,DKK1,LEF1,SP7,TGFB2	215 (16)
FASLG	cytokine	7.82E-04	CCL2,FAS,RUNX2,TGFB2,TNFRSF11B,VEGFA	255 (18)
TNFRSF9	transmembrane receptor	7.82E-04	ALDH1A2,BCL2,CD28,CD40,FAS,NFATC1	290 (20)
GW9662	chemical reagent	7.87E-04	BCL2,CCL2,CEBPA,DGKZ,FN1,IRS2,KLF4,RARB,RORA	313 (21)
Hsp90	group	7.90E-04	APAF1,CCND2,CD28,DLG4,ERBB3,FN1,GJA1,ITGAL	272 (21)
PLAU	peptidase	7.90E-04	CCL2,CCND1,CYR61,FN1,GJA1,IGF1,PLAU,SERPINE1	316 (22)
fish oils	chemical drug	7.95E-04	CEBPA,EDN1,KLF5,MED1,NCOA1,PIK3R1,TLR4
AICAR	chemical - endogenous mammalian	7.95E-04	ABCA1,FN1,FOXO1,PPARGC1A,PTEN,SCD,SERPINE1	318 (22)
PI-103	chemical - kinase inhibitor	8.12E-04	BCL2,CCND1,PMAIP1,XIAP	263 (24)
CCK	other	8.12E-04	CNR1,CREM,VEGFA,XIAP	177 (10)
CBX2	transcription regulator	8.12E-04	CCND2,HOXC9,RUNX1,SOX9
miR-18a-5p (and other miRNAs w/seed AAGGUGC)	mature microrna	8.12E-04	E2F3,KRAS,PIAS3,THBS1
mir-451	microrna	8.12E-04	ETS2,RASA1,TLK2,YWHAZ
SMURF1	enzyme	8.12E-04	IRF1,RUNX2,SMAD2,SMAD5	226 (12)
LAMC1	other	8.12E-04	ETS2,FN1,SNAI2,TGFB2
BAG1	other	8.12E-04	BCL2,CCND1,FKBP5,PLAU	303 (21)
sertraline	chemical drug	8.12E-04	BCL2,BDNF,NR3C1,PDE4B
HMGA1	transcription regulator	8.14E-04	BCL2,CAV2,CCND1,CCND2,COL4A1,CYR61,DAB2,HMGCR,IGF1,ITGAL,KITLG,NECTIN1,NFIX	297 (21)
TCF3	transcription regulator	8.19E-04	CCND2,CDK6,EBF1,ETS2,FGFR3,FOXO1,H2AFX,JUND,KLF4,LEF1,MEF2C,MLLT4,MYCN,RAG1,RORA,SLC12A2,TOP2A
dexamethasone phosphate	chemical drug	8.57E-04	LYVE1,SGK1,SOX9,THBS1,TNFRSF11B	215 (7)
JAK	group	8.57E-04	CCL2,CD40,IGF1,IL12B,PTGER4	235 (18)
panobinostat	chemical drug	8.57E-04	CCND2,CDK6,CITED2,PMAIP1,YWHAZ
NODAL	growth factor	8.57E-04	CCND1,CD40,IL12B,MRC1,XIAP	184 (12)
SLPI	other	8.57E-04	CCND1,CD40,LOX,SMAD2,TNFSF13B	224 (14)
TRIB3	kinase	8.57E-04	CEBPA,JAK1,PMAIP1,RUNX2,SP7	166 (7)
arotinoid acid	chemical toxicant	8.57E-04	ABCA1,RARB,RUNX3,SCD,SOX9
AG490	chemical - kinase inhibitor	8.65E-04	BCL2,CCL2,CFTR,EDN1,FGF2,IGF1,IRF1,PIM1,VEGFA	331 (17)
E2F2	transcription regulator	8.79E-04	BCL2,CCND1,CDC6,E2F3,ECE1,MYCN,POLA1,SERPINE1	179 (7)
PTGER2	g-protein coupled receptor	8.85E-04	H2AFX,IL12B,ITGAL,PGR,PIM1,PXN,SERPINE1,THBS1,TIMP3,TNFAIP6,VEGFA	294 (23)
RIPK2	kinase	9.02E-04	ABCA1,CD40,HMGCR,NR1H3,PPARGC1A,SCD,SLC27A1	273 (16)
EPHB4	kinase	9.02E-04	KITLG,NEFL,PAX3,RUNX1,STAT5B,TGFB2,TGFBR2
gemcitabine	chemical drug	9.02E-04	BCL2,CCND1,EGF,FAS,TGFA,VEGFA,XIAP	274 (25)
DACH1	transcription regulator	9.13E-04	FGF2,FGF5,KLF4,MEF2C,SERPINE1,TNFAIP3
TGFA	growth factor	9.49E-04	CCL2,CCND1,CSN2,DDX5,PLA2G4A,SERPINE1,SLC1A2,TGFA,VEGFA	279 (22)
EIF2AK3	kinase	1.02E-03	APAF1,CCND1,ERO1B,ETS2,FGF2,GCH1,IGF1,KLF4,VEGFA,XIAP	321 (25)
RTN4	other	1.02E-03	BDNF,DPYSL2,GNG2,JUND,NEFL,VEGFA,YWHAG
SMPD3	enzyme	1.03E-03	FOXO1,IGF1	269 (13)
smilagenin	chemical drug	1.03E-03	BDNF,GDNF
ADGRG1	g-protein coupled receptor	1.03E-03	IGF1,VEGFA
VAX2	transcription regulator	1.03E-03	EFNB2,EPHB2
UBE2D3	enzyme	1.03E-03	SMAD2,SMAD4	153 (7)
PTPase	group	1.03E-03	ABCA1,IRS1
ACAT1	enzyme	1.03E-03	ABCA1,HMGCR	86 (5)
OAS1	enzyme	1.03E-03	CSN2,IRF1	132 (7)
RYR1	ion channel	1.03E-03	TRPC3,TRPC6
SLC8A1	transporter	1.03E-03	EDN1,SLC8A1
MYH1	enzyme	1.03E-03	MYH2,MYH4
PLPP3	phosphatase	1.03E-03	CTNND1,FN1
UBE2D2	other	1.03E-03	SMAD2,SMAD4	153 (7)
APPL1	other	1.03E-03	SNAP25,VAMP2
IPO9	transporter	1.03E-03	PTK2B,PXN
minalrestat	chemical drug	1.03E-03	FGF2,PRKCE
tianeptine	chemical drug	1.03E-03	DPYSL2,SLC1A2
phosphorylethanolamine	chemical - endogenous mammalian	1.03E-03	CCND1,FLT1
TAN 67	chemical reagent	1.03E-03	MAPK1,MAPK3
procaine	chemical drug	1.03E-03	HMGCR,RARB
D-lysergic acid diethylamide	chemical drug	1.03E-03	DDC,SGK1
tibolone	chemical drug	1.03E-03	PFKFB3,SERPINE1
PAX6	transcription regulator	1.04E-03	CAP1,CCND1,CCND2,CDC6,CDK6,EEF2K,EFNB2,GAB1,GNG2,ISL1,MAF,MITF,PAX3,SMAD2,SMAD4,VEGFA	187 (7)
HAND1	transcription regulator	1.04E-03	EDN1,EFNB2,FLT1,HAND2,NRP1
RCAN1	transcription regulator	1.04E-03	BDNF,GSK3B,MYH1,MYH2,SOD1
amitriptyline	chemical drug	1.04E-03	BDNF,CCND2,FGF2,GDNF,NR3C1	202 (15)
bevacizumab	biologic drug	1.04E-03	ANGPT2,CXCL12,NRP1	149 (7)
L-type Calcium Channel	complex	1.04E-03	BDNF,CACNA1D,KCNJ2	147 (7)
ZNF652	other	1.04E-03	SMAD2,TGFB2,TGFBR2
hydrogel	chemical drug	1.04E-03	CDH2,TJP1,ZEB1
mir-322	microrna	1.04E-03	BCL2,FGF2,IGF1R
mir-204	microrna	1.04E-03	BDNF,PTPN11,RUNX2	116 (7)
MFGE8	other	1.04E-03	CCND1,CDH2,FGF2	169 (7)
TARBP2	other	1.04E-03	MAF,RET,THBS1	80 (3)
HIST1H4C	other	1.04E-03	FOSB,PGR,TGFBR2
CYBA	enzyme	1.04E-03	EPAS1,SERPINE1,VEGFA	168 (10)
selegiline	chemical drug	1.04E-03	BCL2,BDNF,GDNF
conjugated linoleic acid	chemical drug	1.06E-03	CALCR,CEBPA,JAK1,NFATC1,PPARGC1A,TNFRSF11B	224 (16)
epothilone B	chemical drug	1.08E-03	FAS,THBS1,TOP2A,XIAP
GRHL2	transcription regulator	1.08E-03	BCL2,ERBB3,NRP2,ZEB1
SLC9A3R1	other	1.08E-03	CFTR,PTEN,SCARB1,SNAI2	134 (7)
NREP	other	1.08E-03	FGF2,PDGFA,TGFBR2,VEGFA	145 (7)
PHB2	transcription regulator	1.08E-03	GJA1,IL11,IL6ST,PGR
ROCK1	kinase	1.08E-03	CCND1,CCND2,EDN1,ETS1	289 (23)
miR-103-3p (and other miRNAs w/seed GCAGCAU)	mature microrna	1.08E-03	AGO1,CDK6,CRKL,NFIA
CHEK2	kinase	1.08E-03	APAF1,H2AFX,KRAS,TJP1
RND3	enzyme	1.08E-03	BCL2,CCND1,PTEN,ROCK1	285 (17)
heparin	chemical - endogenous mammalian	1.08E-03	CCND1,CD40,EPHB2,FN1,IL6ST,RUNX2,SP7,TNFAIP6	290 (21)
NEUROG1	transcription regulator	1.08E-03	ADD3,CCND2,CDK5R1,EPAS1,FN1,GREM1,TACR1,THBS1
RUNX1	transcription regulator	1.11E-03	CEBPA,FAS,ITGAL,MECOM,MET,MMP8,PMAIP1,RUNX2,SOX6,VEGFA	319 (21)
RBL2	other	1.11E-03	CCND1,CDC6,FAS,GSK3B,MYCN,PIM1,RBL2,SFRP1,VEGFA,ZEB1	223 (21)
6-hydroxydopamine	chemical toxicant	1.14E-03	BCL2,BDNF,CNR1,FOSB,GDNF,MAPK1,PPIB,UBE2D3,VCP	171 (10)
Go 6976	chemical - kinase inhibitor	1.15E-03	ABCA1,CCND1,ETS1,FLT1,FN1,SP7,XIAP	298 (19)
1,2-dithiol-3-thione	chemical reagent	1.15E-03	ACTG1,DNAJB11,FKBP5,GCLC,GCLM,HACD3,HSP90B1,M6PR,PFN2,PPIB,SLC16A2,SOD1,TFRC,TXNRD1,UBE2K,VCP	59 (3)
GATA3	transcription regulator	1.19E-03	BCL2,CDH2,EBF1,FSCN1,KLF4,LOX,MAF,RAG1,RET,RPS6KB1,RUNX3,TJP1,TJP2
E. coli lipopolysaccharide	chemical - endogenous non-mammalian	1.20E-03	BCL2,CCL2,CD40,CEBPA,CYR61,HSP90B1,IL12B,TLR4	202 (16)
methylmercury	chemical toxicant	1.20E-03	ACVR1C,CDK6,CHP1,CITED2,CSNK2A1,ECE1,PTEN,SLC1A1
Salmonella enterica serotype abortus equi lipopolysaccharide	chemical toxicant	1.20E-03	ABL2,EDN1,ETS2,FLT1,HS3ST3B1,IL12B,IRF1,KCNJ2,NEDD4L,PLAU,PMAIP1,RAPGEF2,SLC1A3,THBS1	273 (13)
lysophosphatidylcholine	chemical - other	1.23E-03	CCL2,GJA1,HMGCR,PLAU,SCARB1,SERPINE1	281 (18)
IL24	cytokine	1.23E-03	APAF1,BCL2,CCND1,FAS,HSP90B1,IL12B	256 (15)
AGTR1	g-protein coupled receptor	1.23E-03	CCND1,EDN1,FN1,GABRB3,MAPK1,SERPINE1	248 (16)
NKX2-5	transcription regulator	1.23E-03	BCL2,ECE1,GJA1,MEF2C,MYCN,MYLK
chloroquine	chemical drug	1.23E-03	CD40,FOXO1,GJA1,IL12B,LIFR,TNFSF13B	264 (19)
cytarabine	chemical drug	1.23E-03	BCL2,FAS,ITPR2,THRB,TOP2A,XIAP	224 (20)
TNFSF10	cytokine	1.24E-03	ANGPT2,BCL2,IGF1R,PLAU,PMAIP1,PRKCE,TNFAIP3,VEGFA,XIAP	215 (15)
CHI3L1	enzyme	1.26E-03	AKAP11,IGFBP5,SERPINE1,TGFBR2,VEGFA	130 (7)
MIR124	group	1.26E-03	CDK6,CEBPA,ROCK1,SET,SNAI2
mir-126	microrna	1.26E-03	CRKL,CXCL12,IRS1,MITF,VEGFA
ZEB2	transcription regulator	1.26E-03	CCND1,PLCG1,PTEN,SFRP1,SP1
CTBP1	enzyme	1.26E-03	DKK1,ENC1,FSCN1,SPRY2,THBS1
dithiothreitol	chemical reagent	1.26E-03	CCND1,ERO1B,HSP90B1,UBXN4,VEGFA	274 (23)
NKX3-1	transcription regulator	1.29E-03	CASP7,ETS1,PIK3R1,PIM1,PTPRK,RUNX1,SMAD2
ATP-gamma-S	chemical reagent	1.32E-03	BTG1,CCL2,CCL7,CD40,CREM,NRP1,TGFA,THBS1	303 (17)
Mir122a,b	group	1.40E-03	ADAM17,BCL2,CCK,HMGCR
CGB3 (includes others)	other	1.40E-03	DUSP6,RUNX1,SGK1,TNFAIP6
PTP4A3	phosphatase	1.40E-03	FN1,IGF1R,PTEN,PXN	142 (7)
mir-124	microrna	1.40E-03	NFATC1,RUNX2,SLC1A2,SNAI2
mir-144	microrna	1.40E-03	ETS2,RASA1,TLK2,YWHAZ
IFT57	other	1.40E-03	BCL2,BDNF,CASP10,CASP7
SMAD6	transcription regulator	1.40E-03	DNMT3B,SERPINE1,SOX9,SP7	186 (10)
ATF1	transcription regulator	1.41E-03	BCL2,CCK,NTS,TEAD1,TGFBR2,THBS1	118 (7)
PRNP	other	1.41E-03	BCL2,CCND1,DLG4,HSP90B1,IGF1R,SNAP25	340 (25)
IgG	complex	1.42E-03	CCL2,CCND2,CD40,EDN1,EFNA3,FN1,IL12B,ITGB8,JUND,PIM1,SERPINE1,TNFAIP3,VEGFA	279 (20)
romidepsin	biologic drug	1.45E-03	APAF1,CCND1,DUSP6,FGF2,SLC1A2,SPRY2,TIMP3	294 (21)
NR1H2	ligand-dependent nuclear receptor	1.46E-03	ABCA1,HMGCR,ITGAL,MRC1,NR1H3,RARB,SCD,VEGFA	140 (13)
1-methyl-4-phenyl-1,2,3,6-tetrahydropyridine	chemical toxicant	1.46E-03	BCL2,BDNF,CNR1,FGF2,FOSB,GDNF,MAP2K4,TLR4	260 (13)
ACTL6A	other	1.50E-03	APAF1,CCND1,CCND2,ETS2,FAS
NF1	other	1.50E-03	CCND1,FGF2,KRAS,MXD1,PDGFA	290 (13)
bisphenol A	chemical - endogenous non-mammalian	1.51E-03	BCL2,CCL2,CITED2,CXCL12,DLG4,HSP90B1,IGF1,PAX6,PFKFB4,PGR	339 (18)
MIF	cytokine	1.61E-03	CCL2,CCND1,CHST10,COL4A4,MET,MYCN,SOX6,TLR4	296 (20)
LIF	cytokine	1.62E-03	CCND1,FGF5,FN1,HOXC9,IGF1,IL6ST,IRF1,LIFR,PAX6,PGR,PIM1,PTPN1,RET,TNFRSF11B,VEGFA	262 (20)
GCS-100	chemical drug	1.63E-03	CCND2,CDK6,PMAIP1	134 (7)
TH-302	chemical drug	1.63E-03	CCND1,CCND2,CDK6
CAV3	enzyme	1.63E-03	CAV2,DAG1,KCNJ2
MIRLET7	group	1.63E-03	ACVR1B,HMGA2,KRAS
mir-148	microrna	1.63E-03	BCL2,PTEN,RUNX3
mir-26	microrna	1.63E-03	BCL2,PTEN,SMAD4
miR-126a-3p (and other miRNAs w/seed CGUACCG)	mature microrna	1.63E-03	CRKL,IRS1,VEGFA
CDKN2B	transcription regulator	1.63E-03	BCL2,DNMT3B,SERPINE1	179 (7)
MAOA	enzyme	1.63E-03	BCL2,CCND1,HTR2C
NPC1L1	transporter	1.63E-03	ABCA1,FOXO1,HMGCR	160 (7)
CRTC1	transcription regulator	1.63E-03	NEDD9,PPARGC1A,PTEN
CCDC80	other	1.63E-03	CCND1,CEBPA,FZD7	128 (7)
CDK7	kinase	1.63E-03	CTBP2,TBP,TNFAIP3
pimozide	chemical drug	1.63E-03	BCL2,CCND1,PIM1	12 (2)
ziprasidone	chemical drug	1.63E-03	BDNF,GDNF,HMGCR
P1,P4-Di(adenosine-5') tetraphosphate	chemical - endogenous mammalian	1.63E-03	NR3C1,TGFB2,THBS1
EGR2	transcription regulator	1.66E-03	ABCC1,FGF2,HMGCR,IL6R,KITLG,PDE7A,SCD,SLC12A2,SLC1A3,TFRC,TGFBR3,VEGFA	275 (15)
STK11	kinase	1.69E-03	CAMKK1,CCL2,CCND1,HDAC4,IGFBP5,NEDD9,PTEN,PTPN3,SERPINE1,TGFA,TNFAIP3,TOP2A,VEGFA	291 (19)
GDF2	growth factor	1.74E-03	BMPR2,CXCL12,EDN1,EFNB2,FGFR3,IGF1,LYVE1,NGFR,NRP1	68 (4)
SPI1	transcription regulator	1.76E-03	ACTB,CCND1,CCND2,CD1D,CEBPA,DAB2,DUSP6,ETS2,IL12B,MEF2C,MRC1,RAG1,RUNX3,TLR4	296 (23)
IFI16	transcription regulator	1.76E-03	CCL2,CCND1,CD28,EDN1,FSHR,KPNA1,PIM1,SOD1	300 (20)
CAMP	other	1.76E-03	BCL2,CCL2,CCL7,IL12B,LIFR,SNAI2,TLR4,TNFAIP3	259 (21)
indican	chemical - endogenous mammalian	1.78E-03	ANGPT2,CCL2,CITED2,SMAD3,THBS1	224 (11)
SFRP1	transmembrane receptor	1.78E-03	DKK1,FN1,RUNX2,SFRP1,SOX9	191 (14)
GPC1	transmembrane receptor	1.78E-03	CCND1,CCND2,EFNA1,PTK2B,VEGFA	303 (22)
THBS1	other	1.78E-03	FN1,PLAU,TGFB2,THBS1,VEGFA	279 (20)
crocidolite asbestos	chemical toxicant	1.78E-03	CCND1,GCLC,GCLM,JUND,MET	324 (20)
nitroarginine	chemical reagent	1.78E-03	CCL2,GCLC,GCLM,HMGCR,JUND	130 (7)
Smad2/3-Smad4	complex	1.79E-03	BCL2,HMGA2,IGFBP5,SERPINE1
WWTR1	transcription regulator	1.79E-03	FN1,RUNX2,SERPINE1,SP7	177 (12)
FGFR4	kinase	1.79E-03	CCND1,LPAR1,PLAU,SERPINE1	282 (18)
NFIA	transcription regulator	1.79E-03	CDH2,LOX,NFIA,RUNX2
CCKBR	g-protein coupled receptor	1.79E-03	CDH2,MAPK1,MAPK3,TJP1
KCNIP3	transcription regulator	1.79E-03	CCND1,CREM,FOSB,TNFAIP3
PD184352	chemical drug	1.79E-03	BCL2,CCND1,CD40,RARB	297 (22)
2-acetylaminofluorene	chemical toxicant	1.79E-03	BCL2,CCND1,NOTCH2,NOTCH3
oxysterol	chemical - endogenous mammalian	1.79E-03	ABCA1,CCL2,HMGCR,NR1H3	50 (6)
leukotriene D4	chemical - endogenous mammalian	1.81E-03	ADAM12,CCL2,CREM,CYR61,KCNJ2,KLF4,NEDD9	194 (7)
Calcineurin protein(s)	complex	1.81E-03	BCL2,CAMK2D,PPARGC1A,SERPINE1,SLC8A1,SLC8A2,TRPC6	265 (23)
pyridaben	chemical toxicant	1.81E-03	ITGB8,LIFR,NFAT5,NFIB,PLCE1,ROCK1,SLC8A1
NTRK2	kinase	1.81E-03	BDNF,CCND1,CDC6,DAPK1,SNAP25,VEGFA,XIAP	305 (23)
di(2-ethylhexyl) phthalate	chemical toxicant	1.81E-03	CCL2,CCND2,FOSB,FSHR,PGR,SLC27A1,SOD1
pravastatin	chemical drug	1.81E-03	ABCA1,CCL2,CD40,ENC1,GJA1,NR1H3,TLR4	239 (20)
CBL	transcription regulator	1.84E-03	BCL2,CFTR,FN1,IL12B,PXN,RUNX2	269 (24)
emodin	chemical drug	1.84E-03	ABCC1,BCL2,FN1,MAP3K5,SOD1,TLR4	290 (21)
vincristine	chemical drug	1.84E-03	BCL2,FAS,HNRNPK,IGF1,MAP2K4,PMAIP1	316 (24)
daidzein	chemical drug	1.89E-03	BCL2,BDNF,CCL2,CCND1,FOSB,HMGCR,NCOA1,PIK3R1,ZEB2	339 (20)
TCOF1	transporter	1.93E-03	ACVR2A,ASAP1,AZIN1,DNAJC11,MED1,PRPF40A,RASA1,TXNRD1
CCL2	cytokine	1.93E-03	ABCA1,CCND1,CD40,IGF1,IL12B,ITGAL,SCARB1,SERPINE1	295 (19)
GATA4	transcription regulator	2.00E-03	ACTN2,BCL2,DAB2,EDN1,FGF2,FSHR,GJA1,INHBB,KCNJ2,MEF2C,PTPRB,SLC8A1,SOX9	16 (2)
mir-21	microrna	2.00E-03	BCL2,CCL2,CDK6,HMGA2,IRF1,PTEN,SMAD2,SMAD5,SMARCA4,SOCS6,SPRY2,TIMP3,TLR4	279 (17)
TSH	complex	2.01E-03	CCND1,DAG1,FOXO1,GCH1,IGFBP5,LRP5,PTEN	245 (19)
ATM	kinase	2.01E-03	ACTB,FAS,H2AFX,HSPE1,IGF1R,IRF1,TNFAIP3	276 (20)
TFAP2C	transcription regulator	2.01E-03	ELF5,FBXW7,NRP1,RASA1,RET,THBS1,TNFAIP3
hydroxyurea	chemical drug	2.01E-03	CCL2,CCND1,CCND2,CDC6,EDN1,H2AFX,MARCKS	317 (21)
25-hydroxycholesterol	chemical reagent	2.01E-03	ABCA1,FOSB,HMGCR,JUND,PIK3R3,SCARB1,SCD	213 (17)
desmopressin	biologic drug	2.02E-03	ACTB,ADD3,EIF4B,LASP1,MPP5,NFAT5,PXN,SLC12A1,TJP2,YWHAZ
miR-291a-3p (and other miRNAs w/seed AAGUGCU)	mature microrna	2.04E-03	ARHGEF3,CCND1,CCND2,CFL2,DKK1,ERBB4,HSPA14,STK4,VEGFA
N-cor	group	2.09E-03	ABCA1,CCND1,IGF1,NFATC1,RARB,SCD	265 (18)
SKIL	transcription regulator	2.09E-03	ADAM12,COL4A1,CXCL12,KPNA1,SERPINE1,ZEB1	209 (7)
ELF3	transcription regulator	2.10E-03	FN1,IL12B,MET,TGFBR2,TIMP3	190 (12)
APOB	transporter	2.10E-03	RUNX2,SCARB1,SCD,SP7,UBE2D3	88 (5)
PRKG1	kinase	2.10E-03	BCL2,CCND1,FN1,SERPINE1,THBS1	339 (24)
COMMD3-BMI1	transcription regulator	2.10E-03	EBF1,FOXA1,HOXB5,HOXC9,LEF1
MEF2A	transcription regulator	2.10E-03	BDNF,EDN1,MEF2A,PPARGC1A,TGFB2
PLAT	peptidase	2.10E-03	BDNF,CCND1,FN1,SERPINE1,TLR4	350 (22)
MUC1	other	2.10E-03	ABCC1,CCND1,PDGFA,SNAI2,SOD1	299 (22)
bardoxolone methyl	chemical drug	2.10E-03	BCL2,CCND1,GCLM,SP1,SP3	235 (16)
targinine	chemical drug	2.10E-03	FAS,IL12B,PMAIP1,SOD1,VEGFA	260 (15)
ZNF217	transcription regulator	2.11E-03	CCL2,CREB5,ERBB3,MYCN,NEFL,PAX6,SEMA3A,USP32
PAX7	transcription regulator	2.11E-03	ABCA1,CAMK1D,CDH2,GCH1,HMGN1,NFIX,PKIA,RAD23B
glycine	chemical - endogenous mammalian	2.24E-03	BDNF,CCND1,TLR4,VEGFA	278 (15)
Angiotensin II receptor type 1	group	2.24E-03	CCL2,EDN1,SERPINE1,VEGFA	266 (22)
CD200	other	2.24E-03	ITGAL,MET,PAX3,TLR4
ARHGDIG	other	2.24E-03	DUSP6,EDN1,LPAR1,MARCKS
TAF1	transcription regulator	2.24E-03	IGF1,RPL31,RUNX2,SCARB1
NPC2	other	2.24E-03	CREB5,PLA2G4A,PTGER4,TLR4
NAB2	transcription regulator	2.24E-03	FGF2,FLT1,FN1,PLAU	146 (7)
1-methyl-4-phenylpyridinium	chemical toxicant	2.24E-03	APAF1,CCND1,SOD1,TFRC	289 (16)
CCND1	transcription regulator	2.28E-03	ALDH1A3,BCL2,CCND1,CCND2,CDC6,CDK6,CTNNBIP1,FZD7,MAGI2,MAP3K5,MYLK,PGR,RAB3B,SRGAP2,TGFBR2,TSC1,UTRN,ZNF423	258 (26)
RHOA	enzyme	2.31E-03	BCL2,CCND1,FN1,PLAU,RUNX2,SCARB1,SNAI2,SOX9	296 (22)
lipid A	chemical toxicant	2.36E-03	ABCA1,CCL2,CD40,IL12B,M6PR,THBS1	224 (19)
NPC1	transporter	2.36E-03	ABCA1,CAV2,HMGCR,MMP8,SCD,TLR4	91 (8)
SRC (family)	group	2.36E-03	CCL2,FLT1,FN1,IL12B,PXN,TJP1	199 (18)
phosphatidylcholine	chemical - endogenous mammalian	2.39E-03	ABCA1,BCL2,SCD	121 (7)
bazedoxifene	chemical drug	2.39E-03	BCL2,PGR,XIAP	220 (12)
Bcl9-Cbp/p300-Ctnnb1-Lef/Tcf	complex	2.39E-03	CCND1,GJA1,TCF4
ZBTB10	other	2.39E-03	FLT1,SP1,SP3
DGCR8	enzyme	2.39E-03	KRAS,MITF,NFATC1
UCN2	other	2.39E-03	BCL2,CCL2,TLR4	324 (23)
ROR1	kinase	2.39E-03	SNAI2,TJP1,ZEB1
SERPINB2	other	2.39E-03	BCL2,CASP10,CASP7	179 (7)
SLC18A2	transporter	2.39E-03	ADCY1,DLG4,TACR1
miR-199a-5p (and other miRNAs w/seed CCAGUGU)	mature microrna	2.39E-03	DYRK1A,ETS1,SET
PRAME	other	2.39E-03	BCL2,CD40,RARB
CCND2	other	2.39E-03	CCND1,CCND2,VEGFA	246 (18)
KIF3A	enzyme	2.39E-03	IHH,SP7,VEGFA
ERP29	transporter	2.39E-03	SNAI2,TJP1,ZEB2
RGCC	other	2.39E-03	CDH2,FN1,SNAI2	129 (7)
UTS2R	g-protein coupled receptor	2.39E-03	ABCA1,NR1H3,SCARB1
KAT2A	enzyme	2.39E-03	CCND1,CCND2,PPARGC1A	115 (7)
CXCL1	cytokine	2.39E-03	KRAS,MRAS,NRAS
SLC30A3	transporter	2.39E-03	BDNF,DLG4,SNAP25
farglitazar	chemical drug	2.39E-03	EDN1,NR3C1,SGK1
WNT11	other	2.45E-03	GDNF,HAND2,MYH4,TEAD1,TGFB2
proteasome inhibitor PSI	chemical - protease inhibitor	2.45E-03	FAS,PRKCE,RUNX2,SMAD3,TJP1	207 (7)
exenatide	biologic drug	2.45E-03	ABCA1,CASK,CREBBP,IRS2,PAX6
eplerenone	chemical drug	2.45E-03	EDN1,FN1,PDGFA,SERPINE1,VEGFA	322 (18)
trichloroethylene	chemical toxicant	2.46E-03	ACVR1C,CDK6,CHP1,CITED2,CSNK2A1,ECE1,PTEN
benzene	chemical toxicant	2.46E-03	ACVR1C,CDK6,CHP1,CITED2,CSNK2A1,ECE1,PTEN
E2F3	transcription regulator	2.52E-03	CCND1,CDC6,E2F3,FGF2,IGF1,MYCN,POLA1,SERPINE1	315 (22)
homocysteine	chemical - endogenous mammalian	2.52E-03	CCL2,CCND1,CXCL12,FGF2,HMGCR,PMAIP1,SNAI2,VEGFA	301 (21)
TGM2	enzyme	2.57E-03	CCL2,CCND1,CDK6,E2F5,FN1,GJA1,IGF1R,MMP8,PIM1,PNRC1,RUNX2,SDCBP,SIRPA,THBS1,TNFRSF11B,ZEB1	281 (22)
SAMSN1	other	2.57E-03	CCND2,CD40,CITED2,DAB2,EDN1,HELZ2,IL12B,IRF1,TCF4	164 (7)
resiquimod	chemical drug	2.62E-03	BCL2,CCL2,CD40,CREB5,CXCL12,ETS2,FAS,FGF2,GNG2,IL12B,PLAU,RAP1A,TNFSF13B	253 (19)
ITGB2	transmembrane receptor	2.66E-03	FN1,IL12B,ITGAL,RUNX2,TGFBR2,VEGFA	230 (19)
MTA1	transcription regulator	2.66E-03	CCND1,CCND2,CSN2,GSK3B,PGR,PIK3R1	228 (11)
baicalein	chemical - endogenous non-mammalian	2.66E-03	BCL2,CCL2,CCND1,IGF1R,PLA2G4A,RBL2	264 (21)
tetracycline	chemical drug	2.74E-03	ARNT,HSPD1,JAK1,PAK2,PDE4B,SEMA6D,SERPINE1,STAM
epinephrine	chemical - endogenous mammalian	2.74E-03	ADRA2A,ADRA2B,ADRBK2,CCND1,IL12B,POLA1,PPARGC1A,TGFA	257 (19)
TLR9	transmembrane receptor	2.76E-03	ABCA1,ARG2,CD40,EDN1,FAS,GCH1,GDNF,IL12B,NTS,PFKFB3,SERPINE1,TLR4,TNFSF13B	272 (19)
ADCY	group	2.77E-03	CDH2,FGF2,GJA1,NFATC1	266 (16)
ETS	group	2.77E-03	DAB2,FLT1,IL12B,SERPINE1
LIN28A	other	2.77E-03	CCND1,H2AFX,IGF2BP1,KRAS	123 (5)
HTATIP2	transcription regulator	2.77E-03	ANGPT2,CCND1,CDH2,VEGFA	273 (13)
miR-7a-5p (and other miRNAs w/seed GGAAGAC)	mature microrna	2.77E-03	EIF4E,IGF1R,IRS1,IRS2
FBN1	other	2.77E-03	CYR61,SERPINE1,TGFBR2,TIMP3	228 (10)
ACKR1	g-protein coupled receptor	2.77E-03	BDNF,CCL2,CITED2,TNFAIP3
PPP1R15A	other	2.77E-03	CCND1,CEBPA,DLG4,SNAP25
CEP-1347	chemical drug	2.77E-03	BDNF,MAP2K4,MAP3K11,PLAU	188 (12)
K-252	chemical - kinase inhibitor	2.77E-03	BDNF,FSHR,MYCN,VEGFA	295 (18)
calyculin A	chemical toxicant	2.77E-03	CCL2,CCND1,CCND2,IL21R	244 (23)
PRKCD	kinase	2.77E-03	ABCA1,BCL2,CCL2,CCND1,CXCL12,IL12B,KLF5,SERPINE1,VEGFA	236 (19)
ADAM17	peptidase	2.85E-03	ADAM12,ADAM17,ERBB4,FN1,TNFRSF11B	208 (11)
SERPINE1	other	2.85E-03	DLG4,FGF2,FLT1,FN1,TGFBR2	272 (23)
ABCA1	transporter	2.85E-03	ABCA1,HMGCR,IL12B,SCARB1,TLR4	306 (20)
CGA	other	2.85E-03	BDNF,SFRP4,SGK1,TIMP3,XIAP
tempol	chemical drug	2.85E-03	GCH1,PTEN,SERPINE1,SGK1,SP1	321 (20)
sodium orthovanadate	chemical reagent	2.85E-03	CCND1,CEBPA,ERBB4,MAP3K1,SERPINE1	213 (18)
BCR (complex)	complex	2.85E-03	BCL2,CCND2,CDK6,FAS,FOSB,HSP90B1,JAK1,KLF4,PIM1,XIAP	229 (20)
POU4F1	transcription regulator	2.85E-03	ADCYAP1,BCL2,DLG2,HOXB5,HOXC9,PMAIP1,RET,RUNX1,RUNX3,SNAP25
SOCS3	phosphatase	2.98E-03	ABCA1,BCL2,CCND1,CD40,IL12B,IRF1,IRS1,IRS2	289 (21)
fluoxetine	chemical drug	2.98E-03	BDNF,FGF2,FOSB,MAPK1,MITF,NR3C1,PDE4B,SLC1A2	250 (17)
ADM	other	2.99E-03	BCL2,CALCR,EDN1,FGF2,FN1,TNFRSF11B	286 (20)
candesartan	chemical drug	2.99E-03	FN1,MAPK1,NPR3,SERPINE1,SLC12A1,TRPC3	251 (13)
NR0B2	ligand-dependent nuclear receptor	3.00E-03	ABCA1,HMGCR,PPARGC1A,SCARB1,SCD,SERPINE1,SLCO1B1	275 (20)
6-dimethylaminopurine	chemical - endogenous mammalian	3.02E-03	EFNA1,MAPK1
lopinavir	chemical drug	3.02E-03	CCL2,TNFRSF11B
trapidil	chemical drug	3.02E-03	PDGFA,PIM1
palbociclib	chemical drug	3.02E-03	CDK6,ZEB1
sethoxydim	chemical toxicant	3.02E-03	BCL2,HDAC4
ISX	transcription regulator	3.02E-03	CCND1,SCARB1
NOP58	enzyme	3.02E-03	CCND1,PGR
GALNT6	enzyme	3.02E-03	CDH2,FN1
2-(3-chlorophenylamino)phenylacetic acid	chemical drug	3.02E-03	COL4A1,FN1
NAA30	enzyme	3.02E-03	FAS,PMAIP1
Aldosterone-MR dimer	complex	3.02E-03	KRAS,SGK1
Eotaxin	group	3.02E-03	MAPK1,MAPK3	230 (10)
SERTAD1	transcription regulator	3.02E-03	CCND1,SET
ADRBK2	kinase	3.02E-03	ADRA2B,GRM5
miR-137-3p (and other miRNAs w/seed UAUUGCU)	mature microrna	3.02E-03	CDK6,E2F6
miR-153-3p (miRNAs w/seed UGCAUAG)	mature microrna	3.02E-03	BCL2,FOXO1
pituitary adenylate cyclase-activating polypeptide	biologic drug	3.02E-03	CCND1,CCND2
CLCN1	ion channel	3.02E-03	HDAC4,HDAC7
STK16	kinase	3.02E-03	SERPINE1,VEGFA
SH3RF1	other	3.02E-03	MAP3K11,MAP3K9	110 (7)
ABI1	other	3.02E-03	PXN,WASF1
RGD1560225	other	3.02E-03	EDN1,PRKD3
DROSHA	enzyme	3.02E-03	KRAS,THBS1
SHOX2	transcription regulator	3.02E-03	ADRB3,RUNX2
ACS84	chemical reagent	3.02E-03	GCLC,GCLM	58 (3)
NPHS2	other	3.02E-03	CD2AP,TJP1
CBFA2T3	transcription regulator	3.02E-03	PFKFB3,PFKFB4
VEZF1	transcription regulator	3.02E-03	EDN1,UBTF
Muc1	other	3.02E-03	CCND1,PDGFA
GIMAP1-GIMAP5	other	3.02E-03	HSP90B1,HSPD1
RPL5	other	3.02E-03	HMGA2,PTEN
alprenolol	chemical drug	3.02E-03	ADRA2B,ADRBK2
deltamethrin	chemical toxicant	3.02E-03	BDNF,NFATC1
tarenflurbil	chemical drug	3.02E-03	CCND1,NGFR
pramipexole	chemical drug	3.02E-03	BCL2,BDNF	154 (7)
mycophenolate mofetil	chemical drug	3.02E-03	CCL2,FN1	209 (12)
tretinoin tocoferil	chemical reagent	3.02E-03	GCLC,RARB
atosiban	biologic drug	3.02E-03	GJA1,SLC1A2
valspodar	biologic drug	3.02E-03	SLC8A2,SLC8A3
goserelin	biologic drug	3.02E-03	IGF1R,VEGFA	219 (7)
glutathione diethyl ester	chemical reagent	3.02E-03	GCLC,PLAU
(-)-gallocatechin gallate	chemical - protease inhibitor	3.02E-03	IL12B,IRF1
mizoribine	chemical drug	3.02E-03	CCND1,SGK1
chitosan	chemical - endogenous non-mammalian	3.02E-03	HMGCR,SP7
ponasterone A	chemical reagent	3.02E-03	CCND1,ELF4
TLR7	transmembrane receptor	3.04E-03	BCL2,CCL2,CD40,CREB5,ETS2,FGF2,GNG2,IL12B,PLAU,TNFAIP3	218 (17)
oleic acid	chemical - endogenous mammalian	3.21E-03	ABCA1,EDN1,HMGCR,IGF1,NR1H3,PPARGC1A,PTEN,SCD,SERPINE1	241 (16)
RETNLB	other	3.23E-03	CCL2,FN1,IGF1,IRS1,IRS2,JAK1,PTEN,SFRP1	306 (19)
2,4,5,2',4',5'-hexachlorobiphenyl	chemical toxicant	3.23E-03	AKAP12,BCL2,CAMKK1,CCK,CREM,EBF1,GFRA1,HMGCR
rottlerin	chemical toxicant	3.23E-03	ABCA1,CCND1,CDK6,ECE1,EEF2K,TJP1,TJP2,XIAP	244 (20)
REST	transcription regulator	3.25E-03	BDNF,EFNA5,FGF14,NRP1,PAX3,PHKB,RGS7,SNAP25,USP37,VAMP2
lipoxin A4	chemical - endogenous mammalian	3.29E-03	CCL2,CFTR,FN1,PGR,SERPINE1	316 (22)
TEAD4	transcription regulator	3.29E-03	FLT1,MYH1,MYH4,NOTCH2,VEGFA
F7	peptidase	3.29E-03	CASP7,CYR61,FGF5,KLF5,VEGFA	180 (12)
ADORA2B	g-protein coupled receptor	3.29E-03	BCL2,RUNX2,SERPINE1,SP7,VEGFA	277 (17)
CRH	cytokine	3.29E-03	BCL2,EDN1,PRKCE,SCARB1,SGK1,TLR4,VDR	287 (25)
LMNA	other	3.31E-03	BCL2,CAMK1D,CD28,EDN1,EFNB3,ELK4,FBXW7,GCLC,GJA1,JUND,MAP4K2,PDCD6IP,RICTOR,VCP,WDR33
IRF1	transcription regulator	3.32E-03	BCL2,CASP7,CCL2,CCND1,CD40,CFTR,E2F3,IL12B,IRF1,MAP4K4,SOCS7,SP1	239 (15)
selumetinib	chemical drug	3.33E-03	ABCC1,CCND1,RUNX2	196 (12)
TAF5	transcription regulator	3.33E-03	ACTB,ETS2,IGF1	110 (6)
HSP90AA1	enzyme	3.33E-03	ADRBK2,FN1,GJA1	168 (6)
RLIM	enzyme	3.33E-03	CDH2,FN1,SERPINE1	140 (9)
miR-223-3p (miRNAs w/seed GUCAGUU)	mature microrna	3.33E-03	IRS1,MEF2C,NFIA
HOXB5	transcription regulator	3.33E-03	ANGPT2,PLAU,RET
RANBP9	other	3.33E-03	DLG4,PTK2B,PXN
HES5	transcription regulator	3.33E-03	FBXW7,RUNX1,THRB
HOXB7	transcription regulator	3.33E-03	ANGPT2,FGF2,VEGFA	261 (14)
pterostilbene	chemical drug	3.33E-03	BCL2,CCND1,PLAU	298 (20)
THPO	cytokine	3.35E-03	CCND1,CCND2,CEBPA,PIM1,RUNX1,SP1	278 (20)
Ras homolog	group	3.37E-03	ABCA1,CCND1,PLAU,TJP1	248 (19)
dacinostat	chemical drug	3.37E-03	ANGPT2,BCL2,VEGFA,XIAP	268 (18)
BMPR2	kinase	3.37E-03	CXCL12,EFNB2,RUNX2,TNFRSF11B	267 (17)
ELOVL5	enzyme	3.37E-03	FOXO1,PPARGC1A,RICTOR,SCD	177 (7)
MAPK13	kinase	3.37E-03	IL12B,PPARGC1A,VDR,VEGFA	301 (15)
NCL	other	3.37E-03	PDGFA,PTEN,RET,UBE4A
MAP2K5	kinase	3.37E-03	CCND1,CREM,KLF5,MEF2A	133 (7)
SP4	transcription regulator	3.37E-03	CCND1,FLT1,GABRA4,VEGFA
COMMD1	transporter	3.37E-03	EGLN1,PFKFB3,TFRC,VEGFA	162 (7)
PRMT1	enzyme	3.37E-03	ARG2,GCLC,PRDX3,RARB
LIPG	enzyme	3.37E-03	ABCA1,BCL2,CCL2,VEGFA	233 (20)
UBE2I	enzyme	3.37E-03	CEBPA,SGK1,SMAD4,SOX9	131 (7)
ZBTB17	transcription regulator	3.37E-03	BCL2,CCND1,PMAIP1,SPTBN1	288 (15)
salvin	chemical toxicant	3.37E-03	CCL2,CCND1,CDK5R1,VDR	306 (15)
chelerythrine	chemical drug	3.37E-03	ADRBK2,IGF1R,PIM1,VEGFA	202 (14)
fludarabine	chemical drug	3.37E-03	CCND1,FAS,PPM1D,XIAP	214 (15)
IRF2	transcription regulator	3.61E-03	BCL2,CCND1,CFTR,E2F3,IL12B,IRF1,TLR4	277 (21)
PTPN11	phosphatase	3.61E-03	ACSL4,CCND1,CEBPA,CSN2,GAB1,PIM1,PTPN11	256 (21)
MAPK3	kinase	3.61E-03	CCND1,FN1,PLA2G4A,PPARGC1A,SMAD3,SOD1,THBS1	306 (19)
Tlr	group	3.69E-03	CCL2,CD40,IL12B,IRF1,NOTCH2,RGS18,SEMA3A,TNFAIP3,TNFSF13,TNFSF13B	238 (15)
PAF1	other	3.74E-03	CITED2,HELZ2,KLF4,MXD1,SERPINE1,ZC3HAV1
PTK2	kinase	3.74E-03	CCND1,CYR61,IRS1,THBS1,TIMP3,XIAP	251 (20)
PPARGC1B	transcription regulator	3.74E-03	ABCA1,CCND1,HMGCR,MITF,SCD,VEGFA	266 (12)
TNFSF13B	cytokine	3.74E-03	ARCN1,BCL2,CCL2,CCND2,CD40,DUSP5	222 (17)
PP1	chemical - kinase inhibitor	3.77E-03	ANGPT2,CCND2,GJA1,SIRPA,TJP1	364 (21)
MTORC1	complex	3.77E-03	CCND1,ELF4,HMGCR,KLF4,SCD	298 (22)
ITGAV	ion channel	3.77E-03	BCL2,FN1,PLAU,RUNX2,SERPINE1	200 (18)
EBF1	transcription regulator	3.77E-03	CXCL12,EBF1,FOXO1,LEF1,RAG1	179 (7)
SU6656	chemical toxicant	3.77E-03	CCND1,ETS2,GDNF,TNFRSF11B,VEGFA	298 (21)
cyclopamine	chemical reagent	3.77E-03	BCL2,CCND1,FAS,MYCN,SOX9	235 (14)
ONECUT1	transcription regulator	3.80E-03	ABL2,CACNA1D,CEBPA,CSN2,FAS,HMGCR,HNRNPA2B1,KLF3,MEIS1,PMAIP1,PPP2R5A,RORA,SEMA6A,SLC1A3,SLC25A13,TAOK3,USP46,VCP
JUND	transcription regulator	3.95E-03	CCND1,IL11,JUND,NTS,PLAU,RUNX2,VEGFA	325 (17)
maneb	chemical toxicant	3.95E-03	ITGB8,LIFR,NFAT5,NFIB,PLCE1,ROCK1,SLC8A1
clofibrate	chemical drug	3.97E-03	ABCA1,CCND1,CCND2,FAS,HMGCR,NR1H3,RORA,SCD,SLC27A1	224 (22)
ADIPOQ	other	3.98E-03	BCL2,CCL2,CCND1,CEBPA,CXCL11,FN1,PPARGC1A,PRDX3,PTEN,SCD,SLC27A1	315 (24)
MIR17HG	other	4.06E-03	BMPR2,PTEN,TGFBR2,TNFAIP3
Collagen type IV	complex	4.06E-03	CCL2,PLAU,SERPINE1,THBS1	323 (23)
EDN3	other	4.06E-03	CCND1,CDH2,CTNND1,FGF2	247 (12)
FOXC1	transcription regulator	4.06E-03	EFNB2,FOXO1,RUNX2,SNAI2
CDX1	transcription regulator	4.06E-03	BCL2,CCND1,CCND2,PAX3	237 (13)
PDGFC	growth factor	4.06E-03	CCND1,FGF2,FLT1,VEGFA	211 (7)
alendronic acid	chemical drug	4.06E-03	BCL2,FGF2,HMGCR,TNFRSF11B	111 (7)
stearic acid	chemical - endogenous mammalian	4.06E-03	BCL2,EDN1,NR1H3,PPARGC1A	243 (22)
diethylnitrosamine	chemical toxicant	4.10E-03	CCND1,CXCL12,ETS2,MYH1,NR1H3,NRAS,PPARGC1A,SOD1
deoxycholate	chemical - endogenous mammalian	4.16E-03	CCND1,GJA1,GLS,PLAU,SLC1A2,SLC1A3	301 (22)
CDK9	kinase	4.16E-03	CCND2,MAGI1,PPARGC1A,RUNX1,TNFAIP3,UHMK1
HES1	transcription regulator	4.16E-03	BCL2,CCK,CEBPA,ISL1,PAX6,PTEN	210 (13)
LGALS1	other	4.16E-03	CCND2,FN1,IFNGR2,KRAS,MAF,SERPINE1	328 (22)
n-3 fatty acids	chemical drug	4.16E-03	CCL2,IRS1,IRS2,PDGFA,PIK3R1,SCD	244 (14)
EGR3	transcription regulator	4.31E-03	NGFR,PLXND1,PTPN11,RET,SOX9
TFDP1	transcription regulator	4.31E-03	APAF1,CASP7,CCND1,CDC6,MYCN	180 (9)
bicalutamide	chemical drug	4.31E-03	CDH2,CEBPA,FKBP5,IGF1R,PIAS3	253 (10)
3,4,5,3',4'-pentachlorobiphenyl	chemical toxicant	4.42E-03	BDNF,CACNA1D,CCK,CCND2,EGF,ETS2,FOXO1,PTGFR
trans-hydroxytamoxifen	chemical drug	4.44E-03	CALCR,CXCL12,EFNA1,ENC1,ERBB3,GCLC,INHBB,SMAD3,TGFB2,TOP2A	215 (7)
estriol	chemical - endogenous mammalian	4.47E-03	IRS1,IRS2,PIK3R1	129 (7)
naringin	chemical - endogenous non-mammalian	4.47E-03	BCL2,CCL2,TNFRSF11B	310 (24)
salubrinal	chemical reagent	4.47E-03	DLG4,NFATC1,SNAP25
LMX1B	transcription regulator	4.47E-03	CD2AP,COL4A3,COL4A4
OSCAR	other	4.47E-03	BCL2,CD40,IL12B	256 (18)
CST3	other	4.47E-03	CALCR,FGF2,NFATC1	106 (7)
LY96	transmembrane receptor	4.47E-03	CD40,IL12B,TLR4	204 (17)
SOX6	transcription regulator	4.47E-03	CCND1,FGFR3,RUNX2	185 (16)
SAA1	transporter	4.47E-03	BCL2,CCND1,IL12B	285 (19)
OSBPL8	transporter	4.47E-03	ABCA1,HMGCR,NR1H3
ITGA3	other	4.47E-03	FN1,PLAU,SERPINE1	238 (20)
RASGRF1	other	4.47E-03	IGF1,KRAS,NRAS	264 (12)
GRN	growth factor	4.47E-03	BCL2,CCND1,VEGFA	316 (23)
DYRK1A	kinase	4.47E-03	CCND1,DLG4,SERPINE1	248 (16)
CAMK2D	kinase	4.47E-03	BCL2,BDNF,PPP2R5A	159 (8)
GREM1	other	4.47E-03	GDNF,RET,RUNX2	98 (7)
FURIN	peptidase	4.47E-03	EGLN1,VEGFA,XIAP	265 (18)
Ncoa6	transcription regulator	4.47E-03	SCD,SERPINE1,TGFA
quinacrine	chemical drug	4.47E-03	BCL2,SP1,XIAP	222 (19)
beta-cyclodextrin	chemical - endogenous non-mammalian	4.47E-03	HMGCR,IL12B,SCARB1	253 (18)
trestolone	chemical drug	4.47E-03	BCL2,IGF1,LIFR
cadmium chloride	chemical toxicant	4.61E-03	CCND1,EIF4E,GCLC,HSPA13,LPAR1,PLAU	265 (13)
DETA-NONOate	chemical reagent	4.61E-03	CCND1,FAS,HMGCR,SERPINE1,TNFRSF11B,XIAP	295 (18)
glucosamine	chemical - endogenous mammalian	4.61E-03	BCL2,CCL2,CEBPA,HSP90B1,IGF1R,TGFA	326 (23)
Ifn	group	4.72E-03	CD40,CXCL11,EDN1,FAS,IGF1,IL12B,IRF1,SERPINE1,TFRC,TNFSF13B	226 (19)
miR-125b-5p (and other miRNAs w/seed CCCUGAG)	mature microrna	4.76E-03	BMPR1B,CASP7,CDK6,E2F3,ERBB3,JARID2,MAP3K11,SCD
cyclophosphamide	chemical drug	4.76E-03	BCL2,CAPN6,FAS,IL12B,KITLG,TGFB2,TGIF1,THBS1	258 (18)
risperidone	chemical drug	4.84E-03	BCL2,HMGCR,NGFR,NTS	70 (4)
Calcineurin A	group	4.84E-03	ATP2B4,CCND1,PPARGC1A,UTRN	32 (4)
NFAT (complex)	complex	4.84E-03	CCL2,SERPINE1,SLC1A2,SLC1A3
IL10RA	transmembrane receptor	4.84E-03	BCL2,CD40,EGF,FAS	260 (18)
SOX10	transcription regulator	4.84E-03	ERBB3,MITF,NGFR,RET
POSTN	other	4.84E-03	LOX,MEF2C,RUNX2,SP7
ELF5	transcription regulator	4.84E-03	FOXA1,PGR,RUNX1,SNAI2
CYP1A1	enzyme	4.85E-03	CCND1,CHP1,DAG1,IGF1,KITLG,NEFL,RBBP4,SHANK2,SMARCA4
MMP2	peptidase	4.90E-03	CCND1,CXCL12,FN1,IL6ST,TJP1	318 (24)
PTGER4	g-protein coupled receptor	4.96E-03	CCL2,CD40,CDK6,CITED2,EDN1,GAB1,GDNF,IL12B,IRF1,PGR,RUNX2	354 (22)
Hedgehog	group	5.10E-03	BDNF,CCND1,CCND2,KLF4,MYCN,SOX9	108 (8)
TBX5	transcription regulator	5.12E-03	ACTN2,CDC6,GJA1,KCNJ2,MEF2C,PTPRB,SLC8A1
ADAM10	peptidase	5.13E-03	ATRX,CCND1,CXCL12,MDM4,MEF2C,PAX6,ROCK1,SOX9	290 (15)
zinc	chemical drug	5.13E-03	BDNF,CCK,CCND1,FAS,NGFR,PDE4B,SCD,TFRC	283 (17)
MAP3K8	kinase	5.24E-03	CDK5R1,DUSP6,FLNB,FSCN1,GAB1,IGF1R,IL12B,PGR,PTGER4,RGS3,UBE2B	270 (11)
IFNB1	cytokine	5.28E-03	BCL2,CALCR,CCL2,CCL7,CD40,CDH2,CXCL11,FGF2,GLIS2,HMGCR,IL12B,IRF1,NFIX,PMAIP1,SPRY2,THBS1,VDR	258 (16)
MED1	transcription regulator	5.52E-03	CCND1,CCND2,CDC6,CEBPA,IGF1,MET,NR3C1,RARB,VDR	206 (21)
Hsp27	group	5.54E-03	BCL2,CCND1,CD163,GCH1,IL6R	241 (20)
NOS3	enzyme	5.54E-03	BDNF,CCL2,CXCL12,IL12B,TLR4	248 (18)
MYBL2	transcription regulator	5.54E-03	BCL2,CCND1,IGFBP5,PPP3CA,TOP2A	146 (7)
KLF6	transcription regulator	5.54E-03	IGF1R,NCOA1,PLAU,PMAIP1,RARB
PCGF2	transcription regulator	5.54E-03	CCND2,CDK6,NOTCH3,PAX3,SMAD3
ibuprofen	chemical drug	5.54E-03	CCND1,EPAS1,MAGI1,NGFR,VEGFA	319 (22)
zVAD-FMK	chemical - protease inhibitor	5.54E-03	CCL2,CD40,CDK6,IL6ST,XIAP	289 (17)
KLF5	transcription regulator	5.63E-03	CCND1,E2F3,EPAS1,KLF5,PDGFA,RUNX1	162 (7)
colchicine	chemical drug	5.63E-03	ADCYAP1,BDNF,CD40,FAS,JUND,SOX9	295 (19)
LPIN1	phosphatase	5.72E-03	CEBPA,HMGCR,IL12B,SCD	255 (14)
TSPYL5	other	5.72E-03	AZIN1,FBXW7,NR3C1,USP24
FGF9	growth factor	5.72E-03	CCND1,GCLC,RUNX2,VEGFA	290 (18)
sorafenib	chemical drug	5.72E-03	CCND1,CCND2,CDK6,ZEB1	322 (22)
lipoarabinomannan	chemical - endogenous non-mammalian	5.72E-03	ERBB3,GNB1,IRF1,TLR4	134 (7)
Nos	group	5.82E-03	BDNF,GCH1,VEGFA	183 (12)
SULF2	enzyme	5.82E-03	ADAMTS5,BCL2,CCND1	228 (16)
STAT1/3/5 dimer	complex	5.82E-03	EPAS1,PLAU,TIMP3
VGLL3	other	5.82E-03	SNAI2,SOX9,THBS1
PLCG1	enzyme	5.82E-03	CCL2,SERPINE1,THBS1	271 (17)
PLA2G10	enzyme	5.82E-03	CCL2,CD40,FAS	252 (23)
mir-19	microrna	5.82E-03	ABCA1,PPP2R5E,PTEN
miR-143-3p (and other miRNAs w/seed GAGAUGA)	mature microrna	5.82E-03	BCL2,KRAS,TOP2A
TRPC1	ion channel	5.82E-03	APAF1,CCND1,FOXO1
PIK3R2	kinase	5.82E-03	FOXO1,PIK3R1,PLAU	189 (13)
NPPC	other	5.82E-03	CDH2,CHST11,CHST3
HSPB8	kinase	5.82E-03	BMPR2,CCL2,MITF	177 (7)
RELN	peptidase	5.82E-03	ABCA1,BDNF,LYVE1
RALA	enzyme	5.82E-03	CDH2,FOXO4,PLAU	148 (7)
ASIP	other	5.82E-03	HTR2C,SOX9,TCF4
SPINT2	other	5.82E-03	ARHGAP5,ELF2,PLAU
HOXC4	transcription regulator	5.82E-03	FGFR3,IHH,MMP8
ebselen	chemical drug	5.82E-03	GCLC,TLR4,VEGFA	117 (7)
N,N-dimethylsphingosine	chemical reagent	5.82E-03	FN1,GCH1,NFATC1	241 (11)
mannose	chemical - endogenous mammalian	5.82E-03	HSP90B1,NR3C1,THBS1
progestin	chemical drug	5.82E-03	BCL2,CCND1,FOXO1	257 (12)
dopamine	chemical - endogenous mammalian	5.88E-03	BCL2,CCK,CNR1,IGF1R,KCNN3,NFATC1,NPR3,SLC1A3,TGFA	211 (14)
CGP 74514A	chemical - kinase inhibitor	5.90E-03	CCND1,XIAP	228 (16)
ITPR	group	5.90E-03	MAPK1,MAPK3
Meg3	other	5.90E-03	FLT1,VEGFA
HCAR1	g-protein coupled receptor	5.90E-03	PPARGC1A,SLC16A3
PHF6	other	5.90E-03	H2AFX,UBTF
ZFYVE9	peptidase	5.90E-03	SMAD2,TJP1
MZB1	other	5.90E-03	BDNF,TJP1
ADRA2B	g-protein coupled receptor	5.90E-03	CCND1,FLT1	211 (7)
PKIA	other	5.90E-03	FN1,IGF1
GRPR	g-protein coupled receptor	5.90E-03	BDNF,MYCN	154 (7)
mir-183	microrna	5.90E-03	IRS1,PTEN
miR-292b-5p (and other miRNAs w/seed CUCAAAA)	mature microrna	5.90E-03	BTG1,KPNA4
HS6ST1	enzyme	5.90E-03	SMAD2,VEGFA
WNT5B	other	5.90E-03	CCND1,RBL2
HSPB6	other	5.90E-03	BCL2,CCL2	247 (14)
GIPC1	other	5.90E-03	SERPINE1,TGFBR3
SIGMAR1	transmembrane receptor	5.90E-03	BCL2,BDNF	259 (16)
VLDLR	transporter	5.90E-03	ABCA1,SERPINE1
CTNNAL1	other	5.90E-03	CCND1,FN1
UBE2D1	enzyme	5.90E-03	SMAD2,SMAD4	153 (7)
RPS5	other	5.90E-03	IGF2BP1,PTEN
FOXH1	transcription regulator	5.90E-03	ALDH1A2,ALDH1A3
2-[[4-[(e)-styryl]phenoxy]methyl]oxirane	chemical reagent	5.90E-03	ABCA1,NR1H3	48 (5)
SLC9A3R2	transporter	5.90E-03	CCND1,SCARB1
pevonedistat	chemical drug	5.90E-03	CDC6,PMAIP1
RPL35A	other	5.90E-03	HMGA2,IGF2BP1
AMELX	growth factor	5.90E-03	RUNX2,SOX9
SULT1E1	enzyme	5.90E-03	SCARB1,TNFAIP6
RPL12	other	5.90E-03	HMGA2,IGF2BP1
phenylacetate	chemical - endogenous mammalian	5.90E-03	CAV2,RARB
7,8-dihydro-7,8-dihydroxybenzo(a)pyrene 9,10-oxide	chemical toxicant	5.90E-03	H2AFX,VEGFA
chlorophyll a	chemical - endogenous non-mammalian	5.90E-03	BCL2,FAS
sertindole	chemical drug	5.90E-03	ACTB,MAPK1
ALKBH5	enzyme	5.92E-03	CREM,GJA1,MYO6,PAFAH1B1,SMAD5,SOD1,SOX6,STAG2
estradiol benzoate	chemical drug	6.04E-03	BDNF,CCK,GJA1,PGR,PLAU,PTGER4,RARB	183 (11)
adenosine	chemical - endogenous mammalian	6.19E-03	CD28,IL12B,PMAIP1,SERPINE1,TLR4,VEGFA	234 (17)
SIN3A	transcription regulator	6.19E-03	BCL2,BDNF,CCND2,RARB,RBL2,SET
CCL11	cytokine	6.19E-03	CCL2,CXCL11,CXCL12,FAS,FGF5,PDGFA	287 (18)
thioctic acid	chemical drug	6.19E-03	ABCC1,ANGPT2,BCL2,CCL2,MITF,SOD1	344 (21)
NQO1	enzyme	6.24E-03	BCL2,CCND1,CEBPA,CXCL12,XIAP	272 (20)
IRS2	enzyme	6.24E-03	CEBPA,HMGCR,IRS1,PPARGC1A,VEGFA	266 (24)
GNB2	enzyme	6.24E-03	CREM,FOSB,PDE4B,PLAU,PTGER4
AKT2	kinase	6.24E-03	BCL2,IGF1R,PTEN,SEMA6D,XIAP	254 (22)
JAK3	kinase	6.24E-03	BCL2,CDK6,IL12B,IRF1,MAF	201 (16)
propofol	chemical drug	6.24E-03	BCL2,CCL2,SOD1,THBS1,TLR4	234 (18)
steroid	chemical - endogenous mammalian	6.24E-03	CEBPA,CYR61,IGF1,NGFR,NR3C1	298 (16)
CD24	other	6.26E-03	ADD3,CFTR,DLG1,DUSP5,NCOA3,PLAU,RASA1,THBS1,TOP2A	167 (7)
TFAP2A	transcription regulator	6.35E-03	ABCA1,CEBPA,KLF4,PLAU,PTGER4,RBL2,TPM3,VEGFA	213 (11)
EIF2AK2	kinase	6.35E-03	BCL2,BDNF,FAS,IRF1,IRS2,NEDD9,TNFAIP3,ZC3HAV1	206 (15)
AGN194204	chemical drug	6.44E-03	ADAM19,CAMK2D,GJA1,H2AFX,IRF1,IRS2,LIFR,PIM1,SCD,SEMA4B,STAT5B,TOP2A
MEF2	group	6.69E-03	MEF2A,MYH1,MYH4,PPARGC1A
Relaxin	group	6.69E-03	ARG2,EDN1,GJA1,MMP8
GRP	growth factor	6.69E-03	ARF6,CCND1,FOSB,VEGFA	285 (21)
ARRB1	other	6.69E-03	BCL2,LEF1,SCARB1,SERPINE1	298 (23)
everolimus	chemical drug	6.69E-03	ABCA1,CCND1,CCND2,FSCN1	107 (7)
PPARA	ligand-dependent nuclear receptor	6.74E-03	ABCA1,ADRB3,CCND1,CEBPA,CSN2,CXCL12,EDN1,GLS,GPD2,H2AFX,HMGCR,HMGN1,IGFBP5,LIFR,NR1H3,PPARGC1A,PPM1D,SCARB1,SCD,SLC27A1,TJP1,TOP2A,VEGFA	290 (20)
PSEN2	peptidase	6.80E-03	ACTB,BCL2,CAP1,FZD4,GJA1,GNB1,IGF1R,XIAP	344 (21)
EOMES	transcription regulator	6.80E-03	ADCYAP1,CCK,NEFL,NRP2,ROBO2,TCF4
LHCGR	g-protein coupled receptor	7.00E-03	DUSP6,FSHR,INHBB,PGR,TNFAIP6	272 (12)
TCF7	transcription regulator	7.00E-03	CEBPA,FOXA1,MET,RARB,RORA
Pam3-Cys	chemical toxicant	7.00E-03	CCL2,CD163,IL12B,TGFA,TLR4	256 (15)
alvespimycin	chemical drug	7.39E-03	BCL2,CCND1,ERBB3	332 (22)
CHD7	enzyme	7.39E-03	APH1B,MYCN,NOTCH3
Fgfr	group	7.39E-03	GDNF,PAX6,SP7
GSX2	transcription regulator	7.39E-03	ALDH1A3,EBF1,PAX6
IL31	other	7.39E-03	CCL2,CDK6,EGF	145 (10)
FOXG1	transcription regulator	7.39E-03	CCND2,NCOA3,SERPINE1	73 (7)
CHRNA1	transmembrane receptor	7.39E-03	CD28,CD40,FAS	111 (7)
MBTPS1	peptidase	7.39E-03	HMGCR,IHH,SCD	151 (5)
EN1	transcription regulator	7.39E-03	CCND1,NGFR,PAX6
GDF15	growth factor	7.39E-03	CCND1,CTNND1,PLAU	231 (12)
mir-196	microrna	7.39E-03	BCL2,HMGA2,HOXC9
TNFRSF11B	transmembrane receptor	7.39E-03	IGF1R,IL11,TNFRSF11B	115 (7)
FABP2	transporter	7.39E-03	ABCA1,HMGCR,NR1H3
BIRC2	enzyme	7.39E-03	CCL2,NFATC1,XIAP	115 (7)
EREG	growth factor	7.39E-03	IL12B,TGFA,TNFAIP6
GNA13	enzyme	7.39E-03	MAP3K5,TRPC6,VEGFA
NOX1	ion channel	7.39E-03	EPAS1,FLT1,VEGFA	134 (7)
LTB4R	g-protein coupled receptor	7.39E-03	EGF,FLT1,VEGFA
EFNA1	other	7.39E-03	FN1,KRAS,NRAS
CRY1	enzyme	7.39E-03	CEBPA,IHH,SGK1
Go6983	chemical - kinase inhibitor	7.39E-03	FLT1,PRKCE,SCARB1
phencyclidine	chemical drug	7.39E-03	BCL2,CREM,DDC
farnesyl pyrophosphate	chemical - endogenous mammalian	7.39E-03	ABCA1,SERPINE1,SMAD3	165 (7)
biochanin A	chemical toxicant	7.39E-03	RUNX2,SP7,TNFRSF11B
cyclomaltodextrin	chemical drug	7.39E-03	MITF,MMP8,SCARB1	115 (7)
docosahexaenoic acid	chemical drug	7.43E-03	BCL2,BDNF,CD40,FAS,FOXO1,GDNF,HDAC7,MRC1,PIK3R1,SCD	333 (22)
L-arginine	chemical - endogenous mammalian	7.76E-03	BCL2,FN1,IGF1,SERPINE1	261 (23)
NCOR-LXR-Oxysterol-RXR-9 cis RA	complex	7.76E-03	ABCA1,ABCG4,ARG2,SCD
IL7R	transmembrane receptor	7.76E-03	BCL2,EBF1,PIM1,RAG1	12 (2)
FBXW7	transcription regulator	7.76E-03	KLF5,NR3C1,SERPINE1,TLR4
SPRY2	other	7.76E-03	FGFR3,MET,PTEN,PTPN1
SUPT16H	transcription regulator	7.76E-03	DUSP5,HNRNPK,PDGFA,PLAU
FLT3	kinase	7.76E-03	BCL2,CCND2,IL12B,PIM1	254 (20)
PLK4	kinase	7.76E-03	CD40,CITED2,EDN1,IRF1	130 (7)
PD 123319	chemical drug	7.76E-03	ANGPT2,RET,SERPINE1,VEGFA	266 (12)
ochratoxin A	chemical toxicant	7.76E-03	BCL2,CDH2,FAS,GCLC
CEBPD	transcription regulator	7.77E-03	CCND1,IGF1,IGFBP5,MITF,MMP8,PAX3,PDGFA,TNFAIP6	193 (14)
garcinol	chemical - endogenous non-mammalian	7.77E-03	DAPK1,ELF4,HMGN1,KRAS,MAF,MEF2C,PAK6,ZAK
MEOX2	transcription regulator	7.82E-03	CCL2,EDN1,EFNA1,FGF2,TNFAIP3	132 (7)
GNB1	enzyme	7.82E-03	CREM,FOSB,PDE4B,PLAU,PTGER4
alvocidib	chemical drug	7.82E-03	BCL2,CCL2,CCND1,VEGFA,XIAP	245 (21)
ARNT	transcription regulator	7.97E-03	ADAM17,CCND2,CITED2,EDN1,FLT1,IRS2,SERPINE1,TFRC,VEGFA	308 (19)
CLEC11A	growth factor	8.14E-03	BCL2,CAP1,CDH2,CXCL12,RUNX2,TACR1	271 (16)
MYOCD	transcription regulator	8.23E-03	ACTN2,CACNA1D,GJA1,HAND2,MEF2C,MYLK,PTPRB
4-phenylbutyric acid	chemical - endogenous mammalian	8.23E-03	ABCA1,BCL2,GJA1,HSP90B1,PRKCE,ROCK1,SP3
GnRH-A	chemical reagent	8.23E-03	ADCYAP1,CREM,EIF2AK1,FOSB,KLF4,SERPINE1,UHMK1	172 (7)
FOXA2	transcription regulator	8.49E-03	CCND1,CEBPA,DDC,FOXA1,FOXO1,IGF1,IGFBP5,ISL1,PAX6,RARB,RORA,SCD	231 (19)
JAK1	kinase	8.70E-03	CCL2,CD40,IL6ST,IRF1,SLC1A3	228 (18)
CALR	transcription regulator	8.70E-03	CDH2,CEBPA,FN1,GJA1,MEF2C	273 (21)
LMNB1	other	8.70E-03	CXCL12,GJA1,HS6ST2,SP1,TGFB2
SST	other	8.70E-03	CCND1,IGF1,IGF1R,ITPR2,NR3C1	338 (20)
cadmium	chemical toxicant	8.85E-03	HNRNPK,LOX,PGR,PLAU,SGK1,SP1,UBE2D1	198 (7)
GW3965	chemical reagent	8.87E-03	ABCA1,ARG2,IL12B,NR1H3,SCD,VEGFA	254 (17)
triptolide	chemical drug	8.87E-03	APAF1,BCL2,FAS,LEF1,TLR4,XIAP	236 (17)
HSP90B1	other	8.95E-03	CD40,IL12B,ITGAL,TLR4	203 (16)
VAV1	transcription regulator	8.95E-03	BCL2,CCND1,CCND2,VEGFA	300 (22)
FCGR2A	transmembrane receptor	8.95E-03	CCL2,FAS,IL12B,SERPINE1	226 (18)
BMPR1B	kinase	8.95E-03	RUNX2,SERPINE1,SOX6,SOX9	259 (20)
CPE	peptidase	8.95E-03	BCL2,CCK,HMGCR,SOX9	256 (14)
PLK2	kinase	8.95E-03	CD40,CITED2,EDN1,IRF1
mir-24	microrna	8.95E-03	ARNT,NDST1,PAK4,SPRY2
PROX1	transcription regulator	8.95E-03	ANGPT2,FGFR3,LYVE1,NRP1
azoxymethane	chemical toxicant	8.95E-03	BCL2,CCND1,GSK3B,IGF1R	223 (13)
ramipril	chemical drug	8.95E-03	COL4A1,FN1,TLR4,VEGFA
L-dopa	chemical - endogenous mammalian	8.95E-03	BCL2,CNR1,FOSB,SLC1A2
tert-butyl hydroperoxide	chemical toxicant	9.18E-03	FAS,FN1,GJA1	177 (9)
lonafarnib	chemical drug	9.18E-03	BCL2,CCND1,XIAP	230 (19)
plumbagin	chemical toxicant	9.18E-03	BCL2,PRKCE,SIRPA
Pkg	group	9.18E-03	BCL2,EDN1,FOSB	294 (19)
KLF9	transcription regulator	9.18E-03	CCND1,PGR,PMAIP1
miR-503-5p (miRNAs w/seed AGCAGCG)	mature microrna	9.18E-03	AGO1,CCND1,FGF2
mir-143	microrna	9.18E-03	BCL2,KRAS,PRKCE	128 (7)
NPFF	other	9.18E-03	ADRB3,CEBPA,PIK3R1	113 (7)
Mn(III)-tetrakis-(4-benzoic acid) porphyrin	chemical reagent	9.18E-03	BCL2,SERPINE1,XIAP	307 (17)
zymosan A	chemical - endogenous non-mammalian	9.18E-03	CD40,FAS,IL12B	189 (13)
spermine	chemical - endogenous mammalian	9.18E-03	CCL2,ITGAL,RUNX2
asiatic acid	chemical reagent	9.18E-03	BCL2,FAS,PPARGC1A	234 (11)
myricetin	chemical - endogenous non-mammalian	9.18E-03	BCL2,CCND1,EGLN1	280 (16)
gambogic acid	chemical - endogenous non-mammalian	9.18E-03	BCL2,CCND1,EGLN1	221 (18)
tauroursodeoxycholic acid	chemical - endogenous mammalian	9.18E-03	BCL2,DLG4,TLR4	130 (7)
Cd2+	chemical toxicant	9.18E-03	CCND1,PTEN,SOD1	313 (20)
NKX2-3	transcription regulator	9.44E-03	ANGPT2,BTG1,CHST7,EDN1,EIF4B,FGF2,GCH1,HELZ2,KLF4,PKIA,PMAIP1,SEMA3A,TRPC6,ZC3HAV1
budesonide	chemical drug	9.52E-03	CDK5R1,LIMK2,MAF,MAP2K4,MAP3K2,NR3C1,NRAS
IRAK4	kinase	9.52E-03	DAB2,EDN1,FOSB,IL12B,IRF1,PDE4B,TNFAIP3	262 (16)
inositol	chemical drug	9.63E-03	ADCYAP1,GCH1
ILX-23-7553	chemical drug	9.63E-03	BCL2,CCND1
alpha-estradiol	chemical - endogenous mammalian	9.63E-03	PGR,VEGFA	224 (10)
L-alpha-lysophosphatidylcholine, palmitoyl	chemical - endogenous mammalian	9.63E-03	CCL2,VEGFA	168 (11)
Integrinα	group	9.63E-03	ITGAL,TLR4
Stat1 dimer	complex	9.63E-03	IRF1,PIM1
BICC1	other	9.63E-03	EGF,ERBB4
ZNF536	transcription regulator	9.63E-03	PAX6,RARB
FFAR1	g-protein coupled receptor	9.63E-03	IRS2,NFATC1
GALNT3	enzyme	9.63E-03	CDH2,FN1
G2535	chemical reagent	9.63E-03	PTEN,ZEB1
7S NGF	complex	9.63E-03	GCLC,GCLM
PXN	other	9.63E-03	CCND1,FSHR	210 (7)
BAD	other	9.63E-03	BCL2,CCND1	267 (23)
miR-9-3p (and other miRNAs w/seed UAAAGCU)	mature microrna	9.63E-03	HDAC4,RCOR1
CYSLTR1	g-protein coupled receptor	9.63E-03	BCL2,NFATC1
MAPKAPK5	kinase	9.63E-03	RAG1,TNFAIP3
KHDRBS1	transcription regulator	9.63E-03	CCND1,ECE1
RPL11	other	9.63E-03	HMGA2,IGF2BP1
PANDAR	other	9.63E-03	APAF1,PMAIP1
SNCG	other	9.63E-03	IGF1R,PGR	249 (11)
HTR4	g-protein coupled receptor	9.63E-03	CXCL12,SP7
GJB1	transporter	9.63E-03	DLG1,VEGFA
CITED1	transcription regulator	9.63E-03	IGF1,TGFA	251 (10)
NAA10	enzyme	9.63E-03	TGFBR3,VEGFA
DVL3	other	9.63E-03	CTNND1,GSK3B
DSPP	other	9.63E-03	RUNX2,SP7	165 (7)
FIGF	growth factor	9.63E-03	BCL2,CCND1	222 (9)
NDFIP2	other	9.63E-03	CBL,PTEN
HIVEP2	transcription regulator	9.63E-03	NFATC1,SP7
GABRA1	ion channel	9.63E-03	BDNF,GABRB2
RSU1	other	9.63E-03	ARHGAP5,RASA1
PCYT1A	enzyme	9.63E-03	ABCA1,SCD
silicon phthalocyanine	chemical drug	9.63E-03	CCND1,CDK6	140 (7)
naphthalene	chemical toxicant	9.63E-03	EGF,TGFA
GLP-1 (7-36) amide	chemical drug	9.63E-03	ITPR2,SCD
allosamidin	chemical reagent	9.63E-03	ABCA1,CCL2
CSHL1	growth factor	9.66E-03	CSN2,GSK3B,IGF1,IRF1,PIK3R1,STAT5B	179 (15)
RCE1	peptidase	9.66E-03	CXCL12,GJA1,HS6ST2,SP1,TGFB2	241 (7)
RETN	other	9.66E-03	CCL2,EDN1,PTEN,SCD,SERPINE1	304 (22)
cholic acid	chemical - endogenous mammalian	1.02E-02	ABCA1,EGF,HMGCR,IGFBP5,NR1H3,PPARGC1A,RAD23B
arginine	chemical - endogenous mammalian	1.02E-02	BCL2,GCH1,PPARGC1A,SCD
CEACAM1	other	1.02E-02	ANGPT2,CD40,IGF1R,VEGFA
TNC	other	1.02E-02	CCL2,DKK1,MET,TLR4
PTCH1	transmembrane receptor	1.02E-02	CCND1,MYCN,MYH1,SOX9
THBS4	other	1.02E-02	CD40,CHUK,MMP8,TGFB2
phorbol 12,13-didecanoate	chemical toxicant	1.02E-02	CALCR,CCK,PRKCE,SGK1
MBD2	transcription regulator	1.05E-02	ACTB,EFNA5,MEF2A,PAK2,PLAU,XIAP
SCD	enzyme	1.05E-02	ABCA1,ADRB3,BCL2,PPARGC1A,PTPN1,SLC27A1
2-methoxyestradiol	chemical - endogenous mammalian	1.07E-02	CSN2,LOX,SOD1,SOX6,XIAP
TNFAIP3	enzyme	1.07E-02	BCL2,CHUK,FAS,TNFAIP3,XIAP
HR	transcription regulator	1.07E-02	CSNK2A2,GJA1,LEF1,MAGI2,VDR
retinoid	chemical drug	1.07E-02	EDN1,GJA1,IL12B,RARB,VEGFA
TERT	enzyme	1.07E-02	ALDH1A3,ASAP1,CCND1,DUSP6,ELK3,ETS1,FGF2,PXN,RBBP4,SMAD3
HSF1	transcription regulator	1.10E-02	BCL2,CDC6,CELSR1,EIF4A2,GABRA4,HSPD1,HSPE1,JARID2,PPP3CA,RAB5C,SPHK2,STAG2
cyclic GMP	chemical - endogenous mammalian	1.12E-02	BCL2,PPARGC1A,SERPINE1
fluoride	chemical - endogenous mammalian	1.12E-02	FAS,RUNX2,SP7
CSF2RB	transmembrane receptor	1.12E-02	BCL2,CCND2,PIM1
TMSB4	group	1.12E-02	RUNX2,SERPINE1,SP7
1'-acetoxychavicol acetate	chemical reagent	1.12E-02	BCL2,CCND1,XIAP
PECAM1	other	1.12E-02	BCL2,CCND1,THBS1
MAPK8IP1	other	1.12E-02	BDNF,CCND1,PLAU
PLCG2	enzyme	1.12E-02	BCL2,FGF2,NFATC1
miR-128-3p (and other miRNAs w/seed CACAGUG)	mature microrna	1.12E-02	AGO1,E2F3,SNAP25
LRPAP1	transmembrane receptor	1.12E-02	MAPK1,MAPK3,SERPINE1
AKR1B1	enzyme	1.12E-02	BCL2,CCND1,XIAP
HOXB4	transcription regulator	1.12E-02	CCND2,PGR,RARB
CNR2	g-protein coupled receptor	1.12E-02	CCL2,CCND1,ITGAL
lactic acid	chemical - endogenous mammalian	1.12E-02	IGF1,PPARGC1A,SLC16A3
calpeptin	chemical reagent	1.12E-02	ADRBK1,ADRBK2,TLR4
caffeic acid	chemical drug	1.12E-02	BCL2,CCL2,TLR4
reserpine	chemical drug	1.12E-02	ADRA2A,CNR1,NTS
24-hydroxycholesterol	chemical - endogenous mammalian	1.12E-02	ABCA1,ABCG4,HMGCR
cobalt	chemical toxicant	1.12E-02	FGF2,PFKFB3,PGR
SOD2	enzyme	1.13E-02	BCL2,CTBP2,GCH1,MMP8,SERPINE1,SKP1,SLIT1,YWHAZ
POMC	other	1.13E-02	ACSL4,FGF2,MITF,PPARGC1A,SCARB1,SMAD3,TCF4,TFE3
FOXL2	transcription regulator	1.14E-02	IGF1,IL11,PPARGC1A,RSPO3,SOX9,TNFAIP3
USF2	transcription regulator	1.14E-02	ABCA1,CFTR,EIF4E,FSHR,SERPINE1,THBS1
IFNA2	cytokine	1.14E-02	BCL2,CCL2,CD28,CXCL11,EFNB3,FAS,FGF2,IRF1,MET,MYH2,PMAIP1,RBL2,VEGFA,ZC3HAV1
3-methyladenine	chemical toxicant	1.16E-02	BCL2,CD40,HSP90B1,IL12B
S-nitroso-N-acetyl-DL-penicillamine	chemical reagent	1.16E-02	BCL2,IL12B,PMAIP1,PPARGC1A
grape seed extract	chemical drug	1.16E-02	CCND1,CDK6,HSPD1,PLAU
NFATC4	transcription regulator	1.16E-02	BDNF,CALCR,NFATC1,TRPC6
NGFR	transmembrane receptor	1.16E-02	CCND1,NGFR,SERPINE1,SNAP25
miR-133a-3p (and other miRNAs w/seed UUGGUCC)	mature microrna	1.16E-02	FSCN1,IGF1R,PTPRK,RUNX2
F3	transmembrane receptor	1.16E-02	CASP7,CCL2,CYR61,VEGFA
TRADD	other	1.16E-02	CCL2,CXCL11,IRF1,TNFAIP3
PRKD1	kinase	1.16E-02	CCND1,CCND2,TNFAIP3,XIAP
PBX1	transcription regulator	1.16E-02	ISL1,PAX3,PLAU,VCP
ferulic acid	chemical - endogenous non-mammalian	1.16E-02	BCL2,DPYSL2,SOD1,TLR4
titanium dioxide	chemical drug	1.16E-02	EGF,FAS,IGF1,SPHK2
minocycline	chemical drug	1.23E-02	BCL2,BDNF,CD163,IL6R,IL6ST,NGFR
IFN Beta	group	1.24E-02	BCL2,CCL7,CD40,CXCL11,FN1,IRF1,PLCG1,SPRY2,TXNRD1
SNCA	enzyme	1.25E-02	BDNF,GDNF,HSP90B1,IGF1,MMP8,SERPINE1,YWHAG
EHF	transcription regulator	1.25E-02	ARNT,MET,NOTCH2,NOTCH3,SERPINE1,TCF4,VEGFA
RAC2	enzyme	1.29E-02	BCL2,CAP1,CDH2,EFNB2,RUNX2
RORA	ligand-dependent nuclear receptor	1.30E-02	ABCA1,ACSL4,ACTB,DDC,HMGCR,IGF1,NR1D2,PPARGC1A,RORA,SCD,SLC1A2,USP53
ANXA2	other	1.32E-02	CDK6,FAS,PPM1D,PTEN
FGFR3	kinase	1.32E-02	CCND1,DUSP6,IHH,MAF
ANXA1	enzyme	1.32E-02	CCL2,PLA2G4A,PLAU,TLR4
rolipram	chemical drug	1.32E-02	BDNF,CCL2,PDE4B,PTPN1
daunorubicin	chemical drug	1.32E-02	ABCC1,CFTR,SLC25A4,XIAP
dichlorovinylcysteine	chemical toxicant	1.32E-02	CCND1,CDK6,IGF1R,TGFA
bufalin	chemical reagent	1.32E-02	BCL2,CCND1,YWHAG,YWHAZ
NRIP1	transcription regulator	1.33E-02	CCND1,CDC6,PGR,RARB,SCD,TNFAIP6
Hmgb1	transcription regulator	1.35E-02	BCL2,CCND1,NEFL
INHBB	growth factor	1.35E-02	COL4A1,SERPINE1,THBS1
GPER1	g-protein coupled receptor	1.35E-02	CCND1,IGF1,SLC1A1
ADRB3	g-protein coupled receptor	1.35E-02	CCL2,CXCL12,PPARGC1A
TGFB1I1	transcription regulator	1.35E-02	FN1,KLF4,SERPINE1
DIRAS3	enzyme	1.35E-02	CAPN6,CCND1,FOSB
UPF1	enzyme	1.35E-02	DNAJB11,HMGA2,SGK1
ABCC8	transporter	1.35E-02	FOXO1,PPARGC1A,SOD1
CCND3	other	1.35E-02	CCND1,CCND2,CEBPA
MMP1	peptidase	1.35E-02	FN1,RUNX2,TACR1
Cdc42	enzyme	1.35E-02	CEBPA,FAS,FGF2
TNFRSF13B	transmembrane receptor	1.35E-02	BCL2,FAS,XIAP
SCGB1A1	cytokine	1.35E-02	COL4A1,FN1,HAND2
cyclopiazonic acid	chemical - endogenous non-mammalian	1.35E-02	BCL2,FAS,TRPC3
batimastat	chemical - protease inhibitor	1.35E-02	EGF,FGF2,VEGFA
quinpirole	chemical reagent	1.35E-02	BDNF,CACNA1D,FGF2
amlodipine	chemical drug	1.35E-02	EDN1,HMGCR,IGFBP5
zearalenone	chemical toxicant	1.35E-02	CCND1,KITLG,TLR4
magnesium	chemical - endogenous mammalian	1.35E-02	RUNX2,TNFRSF11B,VDR
thioacetamide	chemical toxicant	1.35E-02	ADD3,AKAP12,ARG2,CAPN6,FGFR3,IGF1,LOX,LRAT,LYVE1,MET,PDGFD,PTK2B,PTPRS,TCF4,TGIF1
PRKAA2	kinase	1.35E-02	CAMKK1,CEBPA,CXCL12,FN1,MYLK,NFIB,PPARGC1A,SMAD3
GNA15	enzyme	1.35E-02	ADD3,AKAP12,BMP3,CAV2,DAB2,MYH1,NPR3,PFN2
Cobra Venom Factor	chemical - endogenous non-mammalian	1.41E-02	FGF2,TGFB2
WP1066	chemical drug	1.41E-02	BCL2,EDN1
WISP3	growth factor	1.41E-02	ADAMTS5,ZEB1
GPR37L1	g-protein coupled receptor	1.41E-02	EIF4E,MYCN
ZNF521	other	1.41E-02	NFATC1,ZNF423
EN2	transcription regulator	1.41E-02	NGFR,PAX6
Ampa Receptor	complex	1.41E-02	BDNF,ERBB4
Torin1	chemical reagent	1.41E-02	CCND1,NTS
MEIS2	transcription regulator	1.41E-02	PAX3,PAX6
PDGFD	growth factor	1.41E-02	NFATC1,VEGFA
ACIN1	enzyme	1.41E-02	FOXA1,RARB
PROCR	other	1.41E-02	ANGPT2,TJP1
PROK2	other	1.41E-02	BCL2,VEGFA
KCNIP2	other	1.41E-02	CREM,FOSB
RHEB	enzyme	1.41E-02	IRS1,IRS2
WNK1	kinase	1.41E-02	SERPINE1,SMAD2
RASSF1	other	1.41E-02	BCL2,CCND1
DAB2	other	1.41E-02	CCND1,DAB2
mir-320	microrna	1.41E-02	IGF1,TFRC
miR-491-5p (and other miRNAs w/seed GUGGGGA)	mature microrna	1.41E-02	GIT1,PXN
PDE3A	enzyme	1.41E-02	CCND1,CREM
MB	transporter	1.41E-02	EPAS1,VEGFA
SSPN	other	1.41E-02	CDH2,UTRN
FANCD2	other	1.41E-02	DKK1,TXNRD1
OGN	growth factor	1.41E-02	RUNX2,SP7
IKBKAP	other	1.41E-02	FLT1,VEGFA
sulfinosine	chemical reagent	1.41E-02	GCLC,VEGFA
FZD5	g-protein coupled receptor	1.41E-02	TJP1,VEGFA
SIX3	transcription regulator	1.41E-02	CCND1,PAX6
OXSR1	kinase	1.41E-02	SLC12A1,SLC12A2
TFF2	other	1.41E-02	CCND1,CCND2
SLC6A2	transporter	1.41E-02	ADCY1,DLG4
CIDEC	other	1.41E-02	CCL2,SERPINE1
SNW1	transcription regulator	1.41E-02	PLAU,SERPINE1
AGO2	translation regulator	1.41E-02	MITF,NFATC1
KX-01	chemical drug	1.41E-02	PXN,RPS6KB1
DVL2	other	1.41E-02	LEF1,PLXNA2
BRMS1	other	1.41E-02	GJA1,PLAU
EWSR1	other	1.41E-02	BCL2,MAP4K2
Hrg	other	1.41E-02	ANGPT2,CCL2
Pde4d	enzyme	1.41E-02	ADCYAP1,PGR
oligomycin	chemical - endogenous non-mammalian	1.41E-02	BCL2,CCND2
alpha-ketoisocaproic acid	chemical - endogenous mammalian	1.41E-02	ITPR2,SLC8A1
bepafant	chemical reagent	1.41E-02	FGF2,VEGFA
eprosartan	chemical drug	1.41E-02	FN1,SERPINE1
malondialdehyde	chemical toxicant	1.41E-02	SP1,SP3
curcuminoids	chemical drug	1.41E-02	SP1,SP3
aurintricarboxylic acid	chemical drug	1.41E-02	IGF1R,PIM1
calcium chloride	chemical drug	1.41E-02	CD1D,TNFRSF11B
hexarelin	chemical toxicant	1.41E-02	PPARGC1A,SLC27A1
Z-VEID-FMK	chemical reagent	1.41E-02	CCND1,CCND2
geranylgeraniol	chemical - endogenous mammalian	1.41E-02	HMGCR,RAP1A
phenylamil	chemical reagent	1.41E-02	RUNX2,SP7
gallium nitrate	chemical drug	1.41E-02	CALCR,NFATC1
sparfosic acid	chemical drug	1.41E-02	BCL2,PMAIP1
Collagen(s)	complex	1.42E-02	ACTB,CYR61,FN1,PXN,THBS1
ELK1	transcription regulator	1.42E-02	BMPR2,MECOM,MYLK,RUNX2,THBS1
dimethylnitrosamine	chemical toxicant	1.42E-02	BMP3,CCNC,COL4A1,IGFBP5,MAPK3
N-methyl-D-aspartate	chemical reagent	1.42E-02	ATP2B4,BDNF,CCL2,SLC1A2,SLC1A3
E2f	group	1.45E-02	CBX5,CDC6,EPAS1,IGF1,MYCN,POLA1,SERPINE1,SNRPC,USP37
oleanolic acid	chemical - endogenous non-mammalian	1.48E-02	BDNF,CCND1,CXCL11,GCLC
HISTONE	group	1.48E-02	BCL2,CDK6,FGF2,MAPK1
Focal adhesion kinase	group	1.48E-02	BCL2,CDH2,EFNB2,FZD4
ABCB4	transporter	1.48E-02	COL4A1,PDGFA,SERPINE1,TGFB2
IDH1	enzyme	1.48E-02	FN1,TGFB2,ZEB1,ZEB2
ALOX5	enzyme	1.48E-02	CALCR,CCND1,NFATC1,SCARB1
TSC22D3	transcription regulator	1.48E-02	CCL2,CCND1,CEBPA,RUNX2
NPPB	other	1.48E-02	FN1,HMGCR,PPARGC1A,SCARB1
UPF2	other	1.48E-02	CACNA1D,NRP1,TNFAIP3,TNFRSF11B
MTTP	transporter	1.48E-02	ABCA1,HMGCR,RUNX2,SP7
MEF2D	transcription regulator	1.48E-02	BDNF,MEF2A,PPARGC1A,TGFB2
sildenafil	chemical drug	1.48E-02	BCL2,BDNF,TRPC6,VEGFA
KN 93	chemical - kinase inhibitor	1.48E-02	CCK,CCND1,ETS1,IL12B
ISL1	transcription regulator	1.52E-02	ADCYAP1,DLG2,HOXB5,HOXC9,RET,RUNX1,RUNX3
doxycycline	chemical drug	1.54E-02	CXCL12,FGF2,MAP3K5,MITF,MMP8,SOX11
epicatechin	chemical drug	1.55E-02	MAPK1,NFATC1,PTPN11,SMAD5,SNAP25
folic acid	chemical - endogenous mammalian	1.55E-02	ABCC1,DKK1,HDAC4,HDAC7,SFRP1
N-acetylmuramyl-L-alanyl-D-isoglutamine	chemical - endogenous non-mammalian	1.55E-02	CCL2,CD40,CXCL11,ETS1,IL12B
ARNT2	transcription regulator	1.59E-02	ANGPT2,CFL2,EGF,ELK4,GDNF,ICMT,IL6R,LIFR,MDM4,RBL2,SMAD3,THRB,VEGFA
cryptotanshinone	chemical drug	1.60E-02	BCL2,GCLC,TLR4
TEAD1	transcription regulator	1.60E-02	MYH1,MYH4,TGFA
TF	transporter	1.60E-02	CCL2,CCND1,TGFA
CBX4	transcription regulator	1.60E-02	CDC6,POLA1,VEGFA
STK4	kinase	1.60E-02	BCL2,FAS,FOXO1
MAFG	transcription regulator	1.60E-02	GCLC,GCLM,TXNRD1
EPHB6	kinase	1.60E-02	BMPR2,EIF4EBP2,FKBP5
ACVR1C	kinase	1.60E-02	CCND1,SERPINE1,XIAP
FABP5	transporter	1.60E-02	PDPK1,RORA,VEGFA
S1PR1	g-protein coupled receptor	1.60E-02	CCND1,IGF1,MAF
T	transcription regulator	1.60E-02	MITF,SOX6,SOX9
IRAK3	kinase	1.60E-02	ETS2,IL12B,TNFAIP3
BTG2	transcription regulator	1.60E-02	CCND1,RARB,SOD1
2-mercaptoacetate	chemical - endogenous non-mammalian	1.60E-02	IGF1,IL12B,PLAU
ellagic acid	chemical - endogenous non-mammalian	1.60E-02	BCL2,CDK6,SCARB1
indirubin	chemical drug	1.60E-02	BCL2,CCND1,CYR61
decursin	chemical - endogenous non-mammalian	1.60E-02	ANGPT2,CCND1,CDK6
glyburide	chemical drug	1.60E-02	CCL2,IL12B,SCARB1
acyclic retinoid	chemical drug	1.60E-02	CCND1,FLT1,RARB
vanadate	chemical - other	1.60E-02	CCND1,PGR,VEGFA
2-arachidonoylglycerol	chemical - endogenous mammalian	1.60E-02	CNR1,FGF2,PPARGC1A
1-(carboxymethylthio)tetradecane	chemical drug	1.60E-02	NR1H3,SCD,SLC27A1
IL1RN	cytokine	1.60E-02	BDNF,CCL2,CXCL11,IGF1,IGFBP5,IRF1,LIFR,PMAIP1,VEGFA
17-alpha-ethinylestradiol	chemical drug	1.63E-02	H2AFX,IGF1,INHBB,JAK1,LIFR,MRC1,SCARB1,SGK1,UHMK1,VEGFA
TLR2	transmembrane receptor	1.63E-02	CCL2,CD40,FN1,GDNF,GJA1,IL12B,IRF1,SCD,TLR4,VDR
Fc gamma receptor	group	1.66E-02	CCND1,CD40,IL12B,TNFAIP3
CDK2	kinase	1.66E-02	CDC6,H2AFX,RBL2,TNFAIP3
linsidomine	chemical drug	1.66E-02	GCLC,PDGFA,SLC23A2,VEGFA
fluvoxamine	chemical drug	1.66E-02	ACTB,KAT6A,NRGN,RGS7
fisetin	chemical toxicant	1.66E-02	BCL2,CCND1,NFATC1,XIAP
INSIG1	other	1.69E-02	ABCA1,ACSL4,HMGCR,IL12B,IRS2,MRC1,SCARB1,SCD
ursolic acid	chemical drug	1.69E-02	BCL2,CCND1,FGF2,NR3C1,TLR4
IRF3	transcription regulator	1.69E-02	ARG2,CCL2,HELZ2,IL12B,NR3C1,PMAIP1,PPP2R3A,RASA1,TIMP3,TLR4,TNFAIP3
TAC1	other	1.72E-02	CCL2,CYR61,FOSB,KITLG,SERPINE1,TACR1,TNFRSF11B
NS-398	chemical reagent	1.72E-02	ANGPT2,BCL2,CCND1,FGF2,MAGI1,TFRC,VEGFA
12-(3-adamantan-1-yl-ureido) dodecanoic acid	chemical reagent	1.78E-02	BCL2,CASP7,CD40,FAS,SPHK2,TNFRSF11B
Collagen type I	complex	1.78E-02	CCND1,CDH2,FN1,PGR,PLAU,RUNX2
CCR2	g-protein coupled receptor	1.78E-02	CCL2,CD40,CXCL12,FN1,IGF1,ITGAL
PRKAA1	kinase	1.83E-02	CAMKK1,CXCL12,FN1,MYLK,NFIB,PPARGC1A,SMAD3
FBXO32	enzyme	1.83E-02	ALDH1A3,CCND2,GCLC,KLF5,LEF1,MYCN,PPP3CA
PRKAG3	other	1.84E-02	ABCA1,ASPH,EIF4B,GJA1,IGFBP5,KLF4,NR3C1,PDE7A,PPARGC1A,TFRC,ZEB2
BRAF	kinase	1.84E-02	CCND1,CD40,EPAS1,THBS1,XIAP
Rar	group	1.85E-02	BCL2,PAX3,RARB,TJP1
SPHK1	kinase	1.85E-02	CCND1,FN1,GCH1,SERPINE1
ZBTB7B	transcription regulator	1.85E-02	KLF4,MAF,NRP1,RUNX3
ELF4	transcription regulator	1.85E-02	CREM,DUSP5,KLF4,RAP1B
NRXN1	transporter	1.85E-02	CXCL12,SLC1A3,SOX9,THBS1
ID2	transcription regulator	1.85E-02	CCND1,FGFR3,NGFR,ZEB1
dalfampridine	chemical drug	1.85E-02	CYR61,DUSP6,FOSB,KLF4
honokiol	chemical - endogenous non-mammalian	1.85E-02	CCND1,CCND2,CDK6,FLT1
IL17R	complex	1.87E-02	CCL2,CCL7,CXCL11
artesunic acid	chemical drug	1.87E-02	BCL2,CCL2,TLR4
GLIS2	transcription regulator	1.87E-02	CCND1,SERPINE1,SNAI2
SKP2	enzyme	1.87E-02	CCND1,CCND2,RBL2
LOX	enzyme	1.87E-02	BCL2,IGF1R,LRP5
TLR1	transmembrane receptor	1.87E-02	IL12B,TNFAIP3,VDR
SMARCC1	transcription regulator	1.87E-02	EBF1,NCOA1,RAG1
plerixafor	chemical drug	1.87E-02	CXCL12,ISL1,KITLG
methylphenidate	chemical drug	1.87E-02	BDNF,FOSB,MAPK1
hydroxypropyl-beta-cyclodextrin	chemical drug	1.87E-02	ABCA1,HMGCR,SCARB1
SPARC	other	1.88E-02	APH1B,ARG2,FN1,LEF1,LYVE1,SERPINE1,SNAI2,SOX9
O6-benzylguanine	chemical drug	1.94E-02	FAS,H2AFX
24(S),25-epoxycholesterol	chemical - endogenous mammalian	1.94E-02	ABCA1,NR1H3
N-Cadherin	group	1.94E-02	CCL2,CCND1
Mmp	group	1.94E-02	FAS,VEGFA
KDM3A	transcription regulator	1.94E-02	EDN1,SERPINE1
PRDM16	transcription regulator	1.94E-02	PPARGC1A,SERPINE1
WDR5	enzyme	1.94E-02	CDH2,RUNX2
Proinsulin	group	1.94E-02	FOXO1,NFATC1
PPM1D	phosphatase	1.94E-02	PGR,PMAIP1
HNRNPC	other	1.94E-02	CD40,XIAP
CTNNBIP1	other	1.94E-02	CCND1,NEDD9
RAPGEF1	other	1.94E-02	PXN,RAP1A
ERCC4	enzyme	1.94E-02	FN1,IGF1
miR-185-5p (and other miRNAs w/seed GGAGAGA)	mature microrna	1.94E-02	CDK6,HMGA2
mir-224	microrna	1.94E-02	PAK4,SMAD4
TSC22D1	transcription regulator	1.94E-02	FN1,SERPINE1
DLC1	other	1.94E-02	CDK6,SERPINE1
APCS	other	1.94E-02	CD163,SIRPA
ITGB4	transmembrane receptor	1.94E-02	CCND1,VEGFA
GRM5	g-protein coupled receptor	1.94E-02	BDNF,SLC1A2
RNF41	enzyme	1.94E-02	ERBB3,ERBB4
AFF1	transcription regulator	1.94E-02	IGF1,PTEN
MAP3K10	kinase	1.94E-02	MAP3K11,MAP3K9
MAD2L2	enzyme	1.94E-02	CDH2,SNAI2
MLLT3	other	1.94E-02	EDN1,SGK1
CAPNS1	peptidase	1.94E-02	CCND1,CCND2
MCAM	other	1.94E-02	FN1,SNAI2
PIWIL2	other	1.94E-02	CABLES1,CCND1
ROR2	kinase	1.94E-02	CEBPA,SP7
RBCK1	transcription regulator	1.94E-02	CCND1,TNFAIP3
RFWD2	enzyme	1.94E-02	FAS,PPARGC1A
HIST4H4	other	1.94E-02	PGR,RUNX1
GNMT	enzyme	1.94E-02	ABCA1,SCARB1
NEDD4	enzyme	1.94E-02	FN1,PTEN
SLC19A1	transporter	1.94E-02	CALCR,SKP1
CAMKK2	kinase	1.94E-02	BDNF,PPARGC1A
coumestrol	chemical toxicant	1.94E-02	HSP90B1,PGR
zinc protoporphyrin IX	chemical - endogenous mammalian	1.94E-02	CCND1,GCLC
murabutide	chemical reagent	1.94E-02	CD40,MRC1
zinostatin	biologic drug	1.94E-02	BCL2,IGF1R
BQ 123	chemical drug	1.94E-02	GJA1,VEGFA
oleoylethanolamide	chemical - endogenous mammalian	1.94E-02	FOSB,SLC27A1
N,N-dimethylarginine	chemical - endogenous mammalian	1.94E-02	BCL2,SERPINE1
norgestrel	chemical drug	1.94E-02	FGF2,VEGFA
HAND2	transcription regulator	2.00E-02	ACTN2,GJA1,GREM1,HAND2,PTPRB
PIN1	enzyme	2.00E-02	CCND1,CPSF6,FBXW7,FN1,RUNX3
guanidinopropionic acid	chemical - endogenous non-mammalian	2.00E-02	COX15,MED1,MYH1,NDUFA3,PPARGC1A
PPP3CA	phosphatase	2.03E-02	FN1,IGF1R,LPAR1,MYH1,PTGFR,RUNX2
HIST1H1T	other	2.05E-02	ABCG4,ARPC5,CDC6,DLG4,DUSP16,PARVA,TSC1
Hist1h1a	other	2.05E-02	ABCG4,ARPC5,CDC6,DLG4,DUSP16,PARVA,TSC1
HSD11B1	enzyme	2.05E-02	CCL2,IL12B,NR1H3,PPARGC1A
S100A4	other	2.05E-02	EFNA1,FN1,PLAU,THBS1
NR2F2	ligand-dependent nuclear receptor	2.05E-02	EFNB2,NRP1,RARB,VEGFA
SSRP1	other	2.05E-02	DUSP5,HNRNPK,PDGFA,PLAU
RARA	ligand-dependent nuclear receptor	2.08E-02	ABCA1,ALDH1A2,IRF1,MYCN,NEDD9,NRP1,RARB,RET
PRDM1	transcription regulator	2.11E-02	ARG2,DUSP16,IGF1R,ISL1,LIMK2,NFAT5,NFATC1,PLA2G4A,PMAIP1,RGS18,SMAD3,TNFAIP6,TNFSF13B
ZBTB20	transcription regulator	2.16E-02	IGF1,IRS1,NEDD9,NR3C1,PPARGC1A
RUNX3	transcription regulator	2.16E-02	ABCC1,CCND1,ITGAL,RUNX1,SNAI2
IL11	cytokine	2.16E-02	BCL2,CD40,IGF1,IL6ST,IRF1
TLX3	transcription regulator	2.17E-02	CCK,GABRB2,RET
EIF4EBP1	translation regulator	2.17E-02	CCND1,CEBPA,PPARGC1A
HOXA13	transcription regulator	2.17E-02	SLC1A2,SOX9,VAPA
mir-150	microrna	2.17E-02	COL4A4,NOTCH3,SP1
ETV1	transcription regulator	2.17E-02	MITF,SOX9,TGFBR2
OGT	enzyme	2.17E-02	CCND1,PPARGC1A,SP1
WWOX	enzyme	2.17E-02	BCL2,RUNX2,VEGFA
PS-1145	chemical - kinase inhibitor	2.17E-02	CCL2,IRF1,TNFAIP3
chlorogenic acid	chemical drug	2.17E-02	CCL2,NFATC3,TLR4
STAT4	transcription regulator	2.25E-02	ASPH,BCL2,CCL2,FSCN1,FZD7,GJA1,IRF1,KDELR2,MAP3K1,PFN2,RORA,SERPINE1,VEGFA
XDH	enzyme	2.27E-02	ABCA1,CEBPA,PLAU,SERPINE1
HDAC6	transcription regulator	2.27E-02	IGF1,PLAU,SERPINE1,SLC1A2
IL32	cytokine	2.27E-02	BCL2,CCL2,NFATC1,XIAP
RARG	ligand-dependent nuclear receptor	2.27E-02	ABCA1,CHST10,COL4A1,RARB
CGS 21680	chemical reagent	2.27E-02	BDNF,IL12B,TFRC,VEGFA
monocrotaline	chemical toxicant	2.27E-02	BMPR2,PDGFA,SMAD4,SMAD5
PDGFB	growth factor	2.33E-02	FN1,FOXO1,FOXO4,PTEN,THBS1
FLI1	transcription regulator	2.33E-02	CCND1,LOX,RARB,TGFBR2,VEGFA
FGF10	growth factor	2.33E-02	PTEN,SCD,SOX9,SPRY2,TIMP3
salicylic acid	chemical drug	2.33E-02	BDNF,CUL3,FKBP5,KITLG,TLR4
NR4A1	ligand-dependent nuclear receptor	2.39E-02	ACSL4,CCND1,CXCL12,ELK3,KITLG,MED1,RARB,SCD,SMAD3,TJP1
lenalidomide	chemical drug	2.43E-02	CCND1,CEBPA,GABRB2,HIPK2,HS3ST3B1,NFIB,PTEN,UTRN,YWHAZ
CDC73	other	2.49E-02	CCND1,IGF1,RUNX1
ZNF202	transcription regulator	2.49E-02	ABCA1,ADRB3,VEGFA
miR-296-5p (miRNAs w/seed GGGCCCC)	mature microrna	2.49E-02	BCL2,CCND1,VEGFA
SMARCD3	transcription regulator	2.49E-02	MITF,SOX6,SOX9
HOXA5	transcription regulator	2.49E-02	IGF1,IHH,PGR
aldesleukin	biologic drug	2.49E-02	BCL2,IFNGR2,IRF1
wogonin	chemical - endogenous non-mammalian	2.49E-02	ABCA1,BCL2,CCL2
methyl-beta-cyclodextrin	chemical drug	2.49E-02	CCND1,SCARB1,SERPINE1
MEN1	transcription regulator	2.50E-02	CCND1,MEIS1,RUNX2,TGFBR2
KDM1A	enzyme	2.50E-02	PPP1R12A,PTEN,SFRP1,SFRP4
NLRP12	other	2.50E-02	CREBBP,CXCL12,NR3C1,TLR4
MAFB	transcription regulator	2.50E-02	ACTB,CAP1,CD2AP,NFATC1
paricalcitol	chemical drug	2.50E-02	BCL2,FN1,PTGER4,VDR
enalapril	chemical drug	2.52E-02	ANGPT2,CAPN6,SERPINE1,TGFBR2,TGIF1
2,3,4,7,8-pentachlorodibenzofuran	chemical toxicant	2.52E-02	CACNA1D,CCK,EGF,FOXO1,PTGFR
sphingosylphosphocholine	chemical - endogenous non-mammalian	2.53E-02	CCL2,DUSP6
L-phenylalanine	chemical - endogenous mammalian	2.53E-02	BDNF,FAS
SMTNL1	other	2.53E-02	GJA1,PPP1R12A
rhodamine 6G	chemical toxicant	2.53E-02	BCL2,CCND1
Pki	group	2.53E-02	NTS,SP1
ZNF384	transcription regulator	2.53E-02	RUNX2,SP7
TCF/LEF	group	2.53E-02	CCND1,FN1
TCF7L1	transcription regulator	2.53E-02	CCND2,FGF5
LTBP4	growth factor	2.53E-02	GREM1,TGFB2
isocoumarin NM-3	chemical drug	2.53E-02	ANGPT2,VEGFA
N-propyl bromide	chemical reagent	2.53E-02	GCLC,GCLM
Ppp2c	group	2.53E-02	BCL2,PIM1
ARHGEF1	other	2.53E-02	CCND1,TRPC6
TRIB1	kinase	2.53E-02	CEBPA,SCD
HOXA2	transcription regulator	2.53E-02	RUNX2,SOX9
MIA	other	2.53E-02	CDH2,FN1
VCL	enzyme	2.53E-02	PTEN,RUNX2
PLCD1	enzyme	2.53E-02	SNAI2,ZEB1
S100a7a	other	2.53E-02	CCND1,IL11
PI3	other	2.53E-02	FGF2,IL12B
CSNK2A1	other	2.53E-02	FN1,SNAI2
CXCR1	g-protein coupled receptor	2.53E-02	BCL2,CCND1
SH3KBP1	other	2.53E-02	CCND2,SERPINE1
TEAD3	transcription regulator	2.53E-02	MYH1,MYH4
mir-515	microrna	2.53E-02	SERPINE1,TGFBR2
RGS19	other	2.53E-02	DKK1,MEF2C
POU3F3	transcription regulator	2.53E-02	CDK5R1,SLC12A1
HBP1	transcription regulator	2.53E-02	CCND1,MYCN
PRKCG	kinase	2.53E-02	CCND1,TACR1
SMN1/SMN2	other	2.53E-02	IGF1,UTRN
GSC	transcription regulator	2.53E-02	ZEB1,ZEB2
LPA	other	2.53E-02	NR3C1,SERPINE1
USP8	peptidase	2.53E-02	ERBB3,MET
SDC2	other	2.53E-02	TGFBR2,TGFBR3
MMP8	peptidase	2.53E-02	MET,NR3C1
PINK1	kinase	2.53E-02	BCL2,VEGFA
MAD2L1	other	2.53E-02	BCL2,SOX9
FZR1	kinase	2.53E-02	CCND1,MAP3K2
YBX3	transcription regulator	2.53E-02	CCND1,ERBB3
ENTPD1	enzyme	2.53E-02	IL12B,SERPINE1
SULF1	enzyme	2.53E-02	ADAMTS5,CCND1
AEBP1	peptidase	2.53E-02	ABCA1,NR1H3
NDFIP1	other	2.53E-02	CBL,PTEN
PBX2	other	2.53E-02	CCL2,PLAU
porfimer sodium	chemical drug	2.53E-02	HSP90B1,HSPD1
asbestos	chemical toxicant	2.53E-02	PDGFA,TGFA
bosutinib	chemical drug	2.53E-02	CCND1,CDK6
naproxen	chemical drug	2.53E-02	CCND1,NGFR
NCX-4040	chemical drug	2.53E-02	GCLC,GCLM
chlorpyrifos	chemical toxicant	2.53E-02	CCK,NTS
methoxychlor	chemical toxicant	2.53E-02	HSP90B1,PGR
mechlorethamine	chemical drug	2.53E-02	CD40,PIK3R3
orlistat	chemical drug	2.53E-02	CCL2,VEGFA
PD 168393	chemical - kinase inhibitor	2.53E-02	BCL2,CCL2
8-hydroxy-2-(di-n-propylamino)tetralin	chemical reagent	2.53E-02	CCK,FOSB
aplidine	biologic drug	2.53E-02	FOSB,JUND
bromobenzene	chemical toxicant	2.63E-02	ABCC1,EGF,GCLC,HSPA13,JUND,RPS6KB1
mibolerone	chemical drug	2.65E-02	CCND1,CLTC,DNAJB11,FKBP5,HSP90B1,IGF1,PPIB,TIMP3,TOP2A
CDKN1B	kinase	2.65E-02	BCL2,CCND1,IGF2BP1,LEF1,RUNX1,SERPINE1,SP1,TCF4
glucagon	biologic drug	2.71E-02	ADD3,EIF4B,PXN,SLC12A1,TJP2
iron	chemical - endogenous mammalian	2.71E-02	CCND1,CCND2,CEBPA,TFRC,UBE2D1
gentamicin	chemical drug	2.72E-02	ARF6,AZIN1,CCL2,DDC,EGF,H2AFX,HSP90B1,IRF1,MAF,NR1D2,PAFAH1B1,PTPN1,SLC1A1,TFRC
STAT	group	2.74E-02	CSN2,IL6ST,IRF1,PIAS3
IL23	complex	2.74E-02	BCL2,IL12B,RORA,TLR4
BMPR1A	kinase	2.74E-02	BMPR1B,SERPINE1,SOX6,SOX9
TRH	other	2.74E-02	ACTB,ANGPT2,MITF,PRKCE
ZEB1	transcription regulator	2.74E-02	NRP2,PLAU,RBL2,SERPINE1
NOD2	other	2.74E-02	ALDH1A2,CCL2,IL12B,TNFAIP3
IFNE	cytokine	2.74E-02	CD40,CXCL11,EIF4E,PTGER4
C5AR1	g-protein coupled receptor	2.74E-02	CD28,CD40,IL12B,SERPINE1
pimagedine	chemical drug	2.74E-02	BCL2,COL4A1,SERPINE1,VEGFA
bicuculline	chemical - endogenous non-mammalian	2.74E-02	CYR61,DUSP6,FOSB,KLF4
ouabain	chemical drug	2.74E-02	ACTB,BDNF,MAPK1,YWHAG
SOX11	transcription regulator	2.79E-02	EBF1,FAS,HSPD1,IL6ST,LEF1,PDGFA
5-fluorouracil	chemical drug	2.83E-02	BCL2,CCND1,CD40,FAS,FOXO1,HNRNPA2B1,HSPE1,KRAS,NDUFA4,RPL31,TGFA,THBS1,TLR4
p70 S6k	group	2.84E-02	CCND1,CDH2,SCD
IPMK	kinase	2.84E-02	ACTB,CYR61,FOSB
CRTC2	other	2.84E-02	BCL2,CDK6,SMARCA4
DLL4	other	2.84E-02	EFNB2,FLT1,LYVE1
GHRH	other	2.84E-02	CCND1,IGF1,KITLG
OXT	other	2.84E-02	CREBBP,GJA1,MEF2C
CTSS	peptidase	2.84E-02	COL4A1,COL4A3,FAS
AKT3	kinase	2.84E-02	ERBB3,ETS1,SEMA6D
BTRC	enzyme	2.84E-02	CCND1,DLG1,SMAD4
FABP4	transporter	2.84E-02	ABCA1,CCK,IL12B
NFE2L1	transcription regulator	2.84E-02	GCLC,GCLM,SP7
PAX2	transcription regulator	2.84E-02	GRM5,MITF,PAX6
SKI	transcription regulator	2.84E-02	MITF,SERPINE1,ZEB2
RNASE1	enzyme	2.84E-02	CCL2,CCL7,IL12B
MECOM	transcription regulator	2.84E-02	ITPR2,PBX1,SERPINE1
PDPK1	kinase	2.84E-02	BCL2,CCND1,SERPINE1
SCX	other	2.84E-02	SNAI2,SOX9,TIMP3
EPOR	transmembrane receptor	2.84E-02	CCND2,CSN2,PIM1
PCDH11Y	other	2.84E-02	CCND1,GJA1,RET
rimonabant	chemical drug	2.84E-02	CNR1,FGF2,SERPINE1
PD 153035	chemical drug	2.84E-02	CCL2,CCND1,VEGFA
Ro41-5253	chemical reagent	2.84E-02	IRF1,RARB,TGFB2
amino acids	chemical - endogenous mammalian	2.84E-02	ACTB,FOSB,IGF1
tosylphenylalanyl chloromethyl ketone	chemical - protease inhibitor	2.84E-02	BCL2,CCL2,GCLC
nickel	chemical toxicant	2.84E-02	FGF2,PGR,SERPINE1
3-deazaneplanocin	chemical drug	2.91E-02	FOXA1,NOTCH2,PLAU,TIMP3,USP53
GHRL	growth factor	2.91E-02	BCL2,BDNF,EDN1,PPARGC1A,SCD
E. coli B4 lipopolysaccharide	chemical toxicant	2.92E-02	ADAMTS5,APAF1,BCL2,CASP7,CCL2,CD40,FAS,FOSB,IL12B,MRC1,PIM1,PLA2G4A,SCARB1,TLR4,TNFAIP3
enterotoxin B	biologic drug	2.96E-02	BDNF,CCL2,CD40,CXCL12,IL12B,PFN2
[truncated: 530 more rows]
